# Supplementary material for: 2-cyanopyridine derivatives enable N-terminal cysteine bioconjugation and peptide bond cleavage of glutathione under aqueous and mild conditions
Source: RSC Adv. 2024 Feb 22;14(10):6542–7. doi: 10.1039/d4ra00437j (PMC10882492; doi:10.1039/d4ra00437j)
Supplement: RA-014-D4RA00437J-s002 [file RA-014-D4RA00437J-s002.cif]

# Electronic Supplementary Material (ESI) for RSC Advances.
# This journal is © The Royal Society of Chemistry 2024

####################################################################### 
# 
# This file contains crystal structure data downloaded from the 
# Cambridge Structural Database (CSD) hosted by the Cambridge 
# Crystallographic Data Centre (CCDC).
# 
# Full information about CCDC data access policies and citation 
# guidelines are available at http://www.ccdc.cam.ac.uk/access/V1 
# 
# Audit and citation data items may have been added by the CCDC. 
# Please retain this information to preserve the provenance of 
# this file and to allow appropriate attribution of the data. 
# 
#######################################################################

data_20230727_4_auto
_database_code_depnum_ccdc_archive 'CCDC 2310511'
loop_
_audit_author_name
_audit_author_address
'Hiroaki Ishida'
;Showa Pharmaceutical University
Japan
;
_audit_update_record             
;
2023-11-27 deposited with the CCDC.	2024-02-13 downloaded from the CCDC.
;
_audit_creation_date             2023-08-02
_audit_creation_method           
;
Olex2 1.5
(compiled 2022.04.07 svn.rca3783a0 for OlexSys, GUI svn.r6498)
;
_shelx_SHELXL_version_number     2018/3
_chemical_name_common            ?
_chemical_name_systematic        
'methyl (R)-2-(5-bromopyridin-2-yl)-4,5-dihydrothiazole-4-carboxylate'
_chemical_formula_moiety         'C10 H9 Br N2 O2 S'
_chemical_formula_sum            'C10 H9 Br N2 O2 S'
_chemical_formula_weight         301.16
_chemical_melting_point          ?
_chemical_oxdiff_formula         C10H9N2O2S1Br1
loop_
_atom_type_symbol
_atom_type_description
_atom_type_scat_dispersion_real
_atom_type_scat_dispersion_imag
_atom_type_scat_source
C C 0.0181 0.0091 'International Tables Vol C Tables 4.2.6.8 and 6.1.1.4'
H H 0.0000 0.0000 'International Tables Vol C Tables 4.2.6.8 and 6.1.1.4'
Br Br -0.6763 1.2805 'International Tables Vol C Tables 4.2.6.8 and 6.1.1.4'
N N 0.0311 0.0180 'International Tables Vol C Tables 4.2.6.8 and 6.1.1.4'
O O 0.0492 0.0322 'International Tables Vol C Tables 4.2.6.8 and 6.1.1.4'
S S 0.3331 0.5567 'International Tables Vol C Tables 4.2.6.8 and 6.1.1.4'

_shelx_space_group_comment       
;
The symmetry employed for this shelxl refinement is uniquely defined
by the following loop, which should always be used as a source of
symmetry information in preference to the above space-group names.
They are only intended as comments.
;
_space_group_crystal_system      monoclinic
_space_group_IT_number           14
_space_group_name_H-M_alt        'P 1 21/n 1'
_space_group_name_Hall           '-P 2yn'
loop_
_space_group_symop_operation_xyz
'x, y, z'
'-x+1/2, y+1/2, -z+1/2'
'-x, -y, -z'
'x-1/2, -y-1/2, z-1/2'

_cell_length_a                   14.61601(13)
_cell_length_b                   4.09391(4)
_cell_length_c                   18.54407(16)
_cell_angle_alpha                90
_cell_angle_beta                 100.6459(8)
_cell_angle_gamma                90
_cell_volume                     1090.516(17)
_cell_formula_units_Z            4
_cell_measurement_reflns_used    34357
_cell_measurement_temperature    93.15
_cell_measurement_theta_max      77.0370
_cell_measurement_theta_min      2.4170
_shelx_estimated_absorpt_T_max   ?
_shelx_estimated_absorpt_T_min   ?
_exptl_absorpt_coefficient_mu    6.833
_exptl_absorpt_correction_T_max  1.00000
_exptl_absorpt_correction_T_min  0.40517
_exptl_absorpt_correction_type   multi-scan
_exptl_absorpt_process_details   
;
CrysAlisPro 1.171.42.72a (Rigaku Oxford Diffraction, 2022)
Empirical absorption correction using spherical harmonics,
implemented in SCALE3 ABSPACK scaling algorithm.
;
_exptl_absorpt_special_details   ?
_exptl_crystal_colour            'clear colourless'
_exptl_crystal_colour_lustre     clear
_exptl_crystal_colour_modifier   .
_exptl_crystal_colour_primary    colourless
_exptl_crystal_density_diffrn    1.834
_exptl_crystal_density_meas      ?
_exptl_crystal_density_method    ?
_exptl_crystal_description       needle
_exptl_crystal_F_000             600
_exptl_crystal_preparation       ?
_exptl_crystal_recrystallization_method n-hexane
_exptl_crystal_size_max          0.5
_exptl_crystal_size_mid          0.1
_exptl_crystal_size_min          0.05
_exptl_transmission_factor_max   ?
_exptl_transmission_factor_min   ?
_diffrn_reflns_av_R_equivalents  0.0407
_diffrn_reflns_av_unetI/netI     0.0112
_diffrn_reflns_Laue_measured_fraction_full 0.998
_diffrn_reflns_Laue_measured_fraction_max 0.957
_diffrn_reflns_limit_h_max       18
_diffrn_reflns_limit_h_min       -18
_diffrn_reflns_limit_k_max       5
_diffrn_reflns_limit_k_min       -4
_diffrn_reflns_limit_l_max       23
_diffrn_reflns_limit_l_min       -22
_diffrn_reflns_number            37570
_diffrn_reflns_point_group_measured_fraction_full 0.998
_diffrn_reflns_point_group_measured_fraction_max 0.957
_diffrn_reflns_theta_full        67.684
_diffrn_reflns_theta_max         77.250
_diffrn_reflns_theta_min         3.549
_diffrn_ambient_temperature      93.15
_diffrn_detector                 'Image Plate'
_diffrn_detector_area_resol_mean 10.0000
_diffrn_detector_type            'Rigaku IP'
_diffrn_measured_fraction_theta_full 0.998
_diffrn_measured_fraction_theta_max 0.957
_diffrn_measurement_details      
;
List of Runs (angles in degrees, time in seconds):

  # Type    Start    End  Width  t~exp~   \w     \q     \k     \f   Frames
#--------------------------------------------------------------------------
  1  \w    -70.00 -24.00   0.50    0.05    --  -97.00  57.00 150.00   92
  2  \w    -70.00 -24.00   0.50    0.05    --  -97.00  57.00  90.00   92
  3  \w    -70.00 -24.00   0.50    0.05    --  -97.00  57.00  60.00   92
  4  \w    -54.00 -25.00   0.50    0.05    --  -97.00  43.00   8.00   58
  5  \w    -54.00  25.00   0.50    0.05    --  -46.95  43.00   8.00  158
  6  \w    -70.00 -24.00   0.50    0.05    --  -97.00  57.00-180.00   92
  7  \w   -108.00 -28.00   0.50    0.05    --  -97.00 112.00-175.12  160
  8  \w   -108.00 -28.00   0.50    0.05    --  -97.00 113.00   5.14  160
  9  \w   -119.00 -47.00   0.50    0.05    --  -46.95 179.00  90.00  144
 10  \w     32.00 118.00   0.50    0.05    --   46.95  57.00  90.00  172
 11  \w     24.00 119.00   0.50    0.05    --   46.95  77.00  60.00  190
 12  \w     35.00 120.00   0.50    0.05    --   46.95  37.00 150.00  170
 13  \w     32.00 118.00   0.50    0.05    --   46.95  57.00  30.00  172
 14  \w     35.00 119.00   0.50    0.05    --   46.95  43.00   8.00  168
 15  \w     24.00 119.00   0.50    0.05    --   46.95  77.00 -60.00  190
 16  \w     32.00 118.00   0.50    0.05    --   46.95  57.00-150.00  172
 17  \w     36.00  96.00   0.50    0.05    --  108.36 -77.00 -30.00  120
 18  \w    -25.00  44.00   0.50    0.05    --   46.95 -43.00-142.00  138
 19  \w     96.00 175.00   0.50    0.05    --  108.36  37.00 -30.00  158
 20  \w     95.00 175.00   0.50    0.05    --  108.36  43.00   8.00  160
 21  \w    -27.00  26.00   0.50    0.05    --   46.95 -19.00  60.00  106
 22  \w     36.00  96.00   0.50    0.05    --  108.36 -77.00 -60.00  120
 23  \w     38.00 106.00   0.50    0.05    --  108.36 -99.00 -90.00  136
 24  \w     39.00 111.00   0.50    0.05    --  108.36-125.00-150.00  144
 25  \w     38.00 106.00   0.50    0.05    --  108.36 -99.00-150.00  136
 26  \w     38.00 106.00   0.50    0.05    --  108.36 -99.00 -60.00  136
 27  \w     38.00 106.00   0.50    0.05    --  108.36 -99.00  30.00  136
 28  \w   -119.00 -24.00   0.50    0.05    --  -46.95 -77.00 150.00  190
 29  \w   -119.00 -24.00   0.50    0.05    --  -46.95 -77.00 -30.00  190
 30  \w   -118.00 -32.00   0.50    0.05    --  -46.95 -57.00-150.00  172
 31  \w   -119.00 -33.00   0.50    0.05    --  -46.95 -43.00-142.00  172
 32  \w   -120.00 -34.00   0.50    0.05    --  -46.95 -37.00 -30.00  172
 33  \w   -170.00 -74.00   0.50    0.05    --  -97.00 -77.00 150.00  192
 34  \w   -170.00 -74.00   0.50    0.05    --  -97.00 -77.00 120.00  192
 35  \w   -170.00 -74.00   0.50    0.05    --  -97.00 -77.00 106.07  192
 36  \w   -170.00 -74.00   0.50    0.05    --  -97.00 -77.00  90.00  192
 37  \w   -170.00 -74.00   0.50    0.05    --  -97.00 -77.00   7.01  192
 38  \w   -170.00 -75.00   0.50    0.05    --  -97.00 -75.00  25.26  190
 39  \w   -170.00 -75.00   0.50    0.05    --  -97.00 -75.00 -44.88  190
 40  \w   -170.00 -74.00   0.50    0.05    --  -97.00 -77.00-180.00  192
 41  \w   -170.00 -74.00   0.50    0.05    --  -97.00 -76.00-141.70  192
 42  \w   -170.00 -74.00   0.50    0.05    --  -97.00 -77.00 -90.00  192
 43  \w   -170.00 -77.00   0.50    0.05    --  -97.00 -71.00 -34.53  186
 44  \w   -170.00 -77.00   0.50    0.05    --  -97.00 -69.00 -76.59  186
 45  \w   -170.00 -76.00   0.50    0.05    --  -97.00 -72.00  61.36  188
 46  \w   -170.00 -77.00   0.50    0.05    --  -97.00 -69.00 119.17  186
 47  \w   -170.00 -75.00   0.50    0.05    --  -97.00 -75.00 159.89  190
 48  \w   -170.00 -76.00   0.50    0.05    --  -97.00 -72.00 163.76  188
 49  \w   -170.00 -80.00   0.50    0.05    --  -97.00 -63.00 137.73  180
 50  \w   -169.00 -82.00   0.50    0.05    --  -97.00 -58.00  86.04  174
 51  \w   -170.00 -80.00   0.50    0.05    --  -97.00 -62.00  27.26  180
 52  \w   -169.00 -82.00   0.50    0.05    --  -97.00 -57.00  90.00  174
 53  \w   -170.00 -79.00   0.50    0.05    --  -97.00 -64.00 -25.17  182
 54  \w   -169.00 -81.00   0.50    0.05    --  -97.00 -59.00-133.39  176
 55  \w   -169.00 -82.00   0.50    0.05    --  -97.00 -57.00-180.00  174
 56  \w   -169.00 -82.00   0.50    0.05    --  -97.00 -55.00-129.71  174
 57  \w   -170.00 -80.00   0.50    0.05    --  -97.00 -62.00 -38.10  180
 58  \w   -169.00 -83.00   0.50    0.05    --  -97.00 -43.00-142.00  172
 59  \w   -172.00 -84.00   0.50    0.05    --  -97.00 -19.00 150.00  176
 60  \w   -169.00 -82.00   0.50    0.05    --  -97.00 -57.00 140.52  174
 61  \w   -169.00 -82.00   0.50    0.05    --  -97.00 -56.00 117.23  174
 62  \w   -169.00 -83.00   0.50    0.05    --  -97.00 -54.00 110.57  172
 63  \w   -168.00 -91.00   0.50    0.05    --  -97.00 -99.00 -30.00  154
;
_diffrn_measurement_device       'four-circle diffractometer'
_diffrn_measurement_device_type  'Rigaku R-AXIS SPIDER IP'
_diffrn_measurement_method       '\w scans'
_diffrn_orient_matrix_type       
'CrysAlisPro convention (1999,Acta A55,543-557)'
_diffrn_orient_matrix_UB_11      0.0086828000
_diffrn_orient_matrix_UB_12      0.0800586000
_diffrn_orient_matrix_UB_13      -0.0796284000
_diffrn_orient_matrix_UB_21      0.0930307000
_diffrn_orient_matrix_UB_22      -0.1866719000
_diffrn_orient_matrix_UB_23      0.0105599000
_diffrn_orient_matrix_UB_31      -0.0526463000
_diffrn_orient_matrix_UB_32      -0.3167596000
_diffrn_orient_matrix_UB_33      -0.0263732000
_diffrn_radiation_monochromator  graphite
_diffrn_radiation_probe          x-ray
_diffrn_radiation_type           'Cu K\a'
_diffrn_radiation_wavelength     1.54184
_diffrn_source                   'sealed X-ray tube'
_diffrn_source_target            Mo
_diffrn_source_type              'Rigaku (Cu) X-ray Source'
_diffrn_special_details          ?
_reflns_Friedel_coverage         0.000
_reflns_Friedel_fraction_full    .
_reflns_Friedel_fraction_max     .
_reflns_number_gt                2205
_reflns_number_total             2211
_reflns_special_details          
;
 Reflections were merged by SHELXL according to the crystal
 class for the calculation of statistics and refinement.
 
 _reflns_Friedel_fraction is defined as the number of unique
 Friedel pairs measured divided by the number that would be
 possible theoretically, ignoring centric projections and
 systematic absences.
;
_reflns_threshold_expression     'I > 2\s(I)'
_computing_cell_refinement       'CrysAlisPro 1.171.42.72a (Rigaku OD, 2022)'
_computing_data_collection       'CrysAlisPro 1.171.42.72a (Rigaku OD, 2022)'
_computing_data_reduction        'CrysAlisPro 1.171.42.72a (Rigaku OD, 2022)'
_computing_molecular_graphics    'Olex2 1.5 (Dolomanov et al., 2009)'
_computing_publication_material  'Olex2 1.5 (Dolomanov et al., 2009)'
_computing_structure_refinement  'SHELXL 2018/3 (Sheldrick, 2015)'
_computing_structure_solution    'SHELXT 2018/2 (Sheldrick, 2018)'
_refine_diff_density_max         0.371
_refine_diff_density_min         -0.501
_refine_diff_density_rms         0.074
_refine_ls_extinction_coef       .
_refine_ls_extinction_method     none
_refine_ls_goodness_of_fit_ref   1.132
_refine_ls_hydrogen_treatment    constr
_refine_ls_matrix_type           full
_refine_ls_number_parameters     146
_refine_ls_number_reflns         2211
_refine_ls_number_restraints     0
_refine_ls_R_factor_all          0.0218
_refine_ls_R_factor_gt           0.0218
_refine_ls_restrained_S_all      1.132
_refine_ls_shift/su_max          0.002
_refine_ls_shift/su_mean         0.000
_refine_ls_structure_factor_coef Fsqd
_refine_ls_weighting_details     
'w=1/[\s^2^(Fo^2^)+(0.0232P)^2^+1.6806P] where P=(Fo^2^+2Fc^2^)/3'
_refine_ls_weighting_scheme      calc
_refine_ls_wR_factor_gt          0.0563
_refine_ls_wR_factor_ref         0.0563
_refine_special_details          ?
_olex2_refinement_description    
;
1. Fixed Uiso
 At 1.2 times of:
  All C(H) groups, All C(H,H) groups
 At 1.5 times of:
  All C(H,H,H) groups
2.a Ternary CH refined with riding coordinates:
 C00C(H00C)
2.b Secondary CH2 refined with riding coordinates:
 C00F(H00B,H00E)
2.c Aromatic/amide H refined with riding coordinates:
 C009(H009), C00A(H00A), C00D(H00D)
2.d Idealised Me refined as rotating group:
 C00G(H00F,H00G,H00H)
;
_atom_sites_solution_hydrogens   geom
_atom_sites_solution_primary     dual
_atom_sites_solution_secondary   ?
loop_
_atom_site_label
_atom_site_type_symbol
_atom_site_fract_x
_atom_site_fract_y
_atom_site_fract_z
_atom_site_U_iso_or_equiv
_atom_site_adp_type
_atom_site_occupancy
_atom_site_site_symmetry_order
_atom_site_calc_flag
_atom_site_refinement_flags_posn
_atom_site_refinement_flags_adp
_atom_site_refinement_flags_occupancy
_atom_site_disorder_assembly
_atom_site_disorder_group
Br01 Br 0.05830(2) 0.85301(5) 0.73590(2) 0.01649(8) Uani 1 1 d . . . . .
S002 S 0.13504(3) 0.56391(13) 0.38233(2) 0.01459(11) Uani 1 1 d . . . . .
O003 O 0.45473(9) 0.1805(4) 0.42669(8) 0.0194(3) Uani 1 1 d . . . . .
O004 O 0.40341(10) 0.4986(5) 0.32961(9) 0.0304(4) Uani 1 1 d . . . . .
N005 N 0.10070(11) 0.7333(5) 0.52497(9) 0.0140(3) Uani 1 1 d . . . . .
N006 N 0.28093(11) 0.2831(5) 0.46361(9) 0.0150(3) Uani 1 1 d . . . . .
C007 C 0.11127(13) 0.7274(5) 0.65466(10) 0.0130(4) Uani 1 1 d . . . . .
C008 C 0.17785(13) 0.5493(5) 0.53371(10) 0.0125(4) Uani 1 1 d . . . . .
C009 C 0.06789(13) 0.8216(5) 0.58449(11) 0.0149(4) Uani 1 1 d . . . . .
H009 H 0.013373 0.952560 0.578914 0.018 Uiso 1 1 calc R U . . .
C00A C 0.19159(13) 0.5398(5) 0.66409(10) 0.0138(4) Uani 1 1 d . . . . .
H00A H 0.222243 0.475421 0.711664 0.017 Uiso 1 1 calc R U . . .
C00B C 0.20780(12) 0.4493(5) 0.46492(10) 0.0125(4) Uani 1 1 d . . . . .
C00C C 0.29229(13) 0.2091(5) 0.38816(10) 0.0138(4) Uani 1 1 d . . . . .
H00C H 0.288754 -0.033467 0.381944 0.017 Uiso 1 1 calc R U . . .
C00D C 0.22599(13) 0.4486(5) 0.60212(10) 0.0149(4) Uani 1 1 d . . . . .
H00D H 0.280961 0.320803 0.606210 0.018 Uiso 1 1 calc R U . . .
C00E C 0.38888(13) 0.3174(5) 0.37708(10) 0.0145(4) Uani 1 1 d . . . . .
C00F C 0.21285(13) 0.3604(5) 0.33094(10) 0.0166(4) Uani 1 1 d . . . . .
H00B H 0.179188 0.187711 0.299251 0.020 Uiso 1 1 calc R U . . .
H00E H 0.238387 0.518935 0.299543 0.020 Uiso 1 1 calc R U . . .
C00G C 0.54974(13) 0.2577(6) 0.42095(11) 0.0208(4) Uani 1 1 d . . . . .
H00F H 0.560345 0.199257 0.371906 0.031 Uiso 1 1 calc R U . . .
H00G H 0.592583 0.134050 0.457943 0.031 Uiso 1 1 calc R U . . .
H00H H 0.560631 0.492146 0.429102 0.031 Uiso 1 1 calc R U . . .

loop_
_atom_site_aniso_label
_atom_site_aniso_U_11
_atom_site_aniso_U_22
_atom_site_aniso_U_33
_atom_site_aniso_U_23
_atom_site_aniso_U_13
_atom_site_aniso_U_12
Br01 0.01600(11) 0.02349(14) 0.01068(11) -0.00342(7) 0.00429(7) 0.00070(8)
S002 0.0114(2) 0.0217(3) 0.0104(2) 0.00023(18) 0.00123(16) 0.00108(18)
O003 0.0123(6) 0.0282(9) 0.0179(7) 0.0075(6) 0.0030(5) -0.0011(6)
O004 0.0177(7) 0.0458(11) 0.0292(8) 0.0212(8) 0.0084(6) 0.0022(7)
N005 0.0123(7) 0.0177(9) 0.0121(7) 0.0005(6) 0.0026(6) -0.0001(6)
N006 0.0134(7) 0.0213(9) 0.0110(7) 0.0003(7) 0.0040(6) -0.0003(7)
C007 0.0129(8) 0.0152(10) 0.0116(8) -0.0028(7) 0.0043(7) -0.0029(8)
C008 0.0114(8) 0.0142(10) 0.0125(8) -0.0002(7) 0.0041(7) -0.0034(7)
C009 0.0109(8) 0.0189(11) 0.0150(9) 0.0009(8) 0.0027(7) 0.0000(7)
C00A 0.0142(8) 0.0149(10) 0.0114(8) 0.0010(7) 0.0003(7) -0.0006(7)
C00B 0.0108(8) 0.0162(10) 0.0106(8) 0.0005(7) 0.0021(6) -0.0032(7)
C00C 0.0138(9) 0.0174(10) 0.0109(8) 0.0000(7) 0.0042(7) -0.0017(8)
C00D 0.0109(8) 0.0200(10) 0.0136(9) 0.0006(8) 0.0018(7) 0.0008(8)
C00E 0.0143(9) 0.0166(10) 0.0132(9) -0.0017(7) 0.0042(7) 0.0016(7)
C00F 0.0142(9) 0.0253(11) 0.0107(8) -0.0017(8) 0.0032(7) 0.0006(8)
C00G 0.0111(9) 0.0300(12) 0.0218(10) 0.0045(9) 0.0043(7) -0.0010(9)

_geom_special_details            
;
 All esds (except the esd in the dihedral angle between two l.s. planes)
 are estimated using the full covariance matrix.  The cell esds are taken
 into account individually in the estimation of esds in distances, angles
 and torsion angles; correlations between esds in cell parameters are only
 used when they are defined by crystal symmetry.  An approximate (isotropic)
 treatment of cell esds is used for estimating esds involving l.s. planes.
;
loop_
_geom_bond_atom_site_label_1
_geom_bond_atom_site_label_2
_geom_bond_distance
_geom_bond_site_symmetry_2
_geom_bond_publ_flag
Br01 C007 1.8881(18) . ?
S002 C00B 1.7592(19) . ?
S002 C00F 1.816(2) . ?
O003 C00E 1.327(2) . ?
O003 C00G 1.447(2) . ?
O004 C00E 1.200(3) . ?
N005 C008 1.341(3) . ?
N005 C009 1.332(3) . ?
N006 C00B 1.271(3) . ?
N006 C00C 1.471(2) . ?
C007 C009 1.393(3) . ?
C007 C00A 1.387(3) . ?
C008 C00B 1.481(3) . ?
C008 C00D 1.395(3) . ?
C009 H009 0.9500 . ?
C00A H00A 0.9500 . ?
C00A C00D 1.388(3) . ?
C00C H00C 1.0000 . ?
C00C C00E 1.529(3) . ?
C00C C00F 1.550(3) . ?
C00D H00D 0.9500 . ?
C00F H00B 0.9900 . ?
C00F H00E 0.9900 . ?
C00G H00F 0.9800 . ?
C00G H00G 0.9800 . ?
C00G H00H 0.9800 . ?

loop_
_geom_angle_atom_site_label_1
_geom_angle_atom_site_label_2
_geom_angle_atom_site_label_3
_geom_angle
_geom_angle_site_symmetry_1
_geom_angle_site_symmetry_3
_geom_angle_publ_flag
C00B S002 C00F 89.89(9) . . ?
C00E O003 C00G 116.09(16) . . ?
C009 N005 C008 118.41(16) . . ?
C00B N006 C00C 111.81(16) . . ?
C009 C007 Br01 119.14(15) . . ?
C00A C007 Br01 120.85(14) . . ?
C00A C007 C009 120.00(17) . . ?
N005 C008 C00B 115.28(16) . . ?
N005 C008 C00D 123.21(17) . . ?
C00D C008 C00B 121.49(18) . . ?
N005 C009 C007 121.84(18) . . ?
N005 C009 H009 119.1 . . ?
C007 C009 H009 119.1 . . ?
C007 C00A H00A 120.9 . . ?
C007 C00A C00D 118.19(17) . . ?
C00D C00A H00A 120.9 . . ?
N006 C00B S002 120.09(14) . . ?
N006 C00B C008 123.22(17) . . ?
C008 C00B S002 116.67(14) . . ?
N006 C00C H00C 107.6 . . ?
N006 C00C C00E 109.72(15) . . ?
N006 C00C C00F 111.54(16) . . ?
C00E C00C H00C 107.6 . . ?
C00E C00C C00F 112.68(16) . . ?
C00F C00C H00C 107.6 . . ?
C008 C00D H00D 120.8 . . ?
C00A C00D C008 118.34(18) . . ?
C00A C00D H00D 120.8 . . ?
O003 C00E C00C 110.72(16) . . ?
O004 C00E O003 124.47(18) . . ?
O004 C00E C00C 124.80(18) . . ?
S002 C00F H00B 110.4 . . ?
S002 C00F H00E 110.4 . . ?
C00C C00F S002 106.66(13) . . ?
C00C C00F H00B 110.4 . . ?
C00C C00F H00E 110.4 . . ?
H00B C00F H00E 108.6 . . ?
O003 C00G H00F 109.5 . . ?
O003 C00G H00G 109.5 . . ?
O003 C00G H00H 109.5 . . ?
H00F C00G H00G 109.5 . . ?
H00F C00G H00H 109.5 . . ?
H00G C00G H00H 109.5 . . ?

loop_
_geom_torsion_atom_site_label_1
_geom_torsion_atom_site_label_2
_geom_torsion_atom_site_label_3
_geom_torsion_atom_site_label_4
_geom_torsion
_geom_torsion_site_symmetry_1
_geom_torsion_site_symmetry_2
_geom_torsion_site_symmetry_3
_geom_torsion_site_symmetry_4
_geom_torsion_publ_flag
Br01 C007 C009 N005 -178.28(15) . . . . ?
Br01 C007 C00A C00D 178.50(15) . . . . ?
N005 C008 C00B S002 -3.7(2) . . . . ?
N005 C008 C00B N006 177.81(19) . . . . ?
N005 C008 C00D C00A 0.9(3) . . . . ?
N006 C00C C00E O003 55.6(2) . . . . ?
N006 C00C C00E O004 -125.1(2) . . . . ?
N006 C00C C00F S002 -1.3(2) . . . . ?
C007 C00A C00D C008 -0.2(3) . . . . ?
C008 N005 C009 C007 -0.2(3) . . . . ?
C009 N005 C008 C00B 177.53(18) . . . . ?
C009 N005 C008 C00D -0.7(3) . . . . ?
C009 C007 C00A C00D -0.6(3) . . . . ?
C00A C007 C009 N005 0.8(3) . . . . ?
C00B S002 C00F C00C 0.94(15) . . . . ?
C00B N006 C00C C00E 126.70(19) . . . . ?
C00B N006 C00C C00F 1.1(2) . . . . ?
C00B C008 C00D C00A -177.22(18) . . . . ?
C00C N006 C00B S002 -0.4(2) . . . . ?
C00C N006 C00B C008 178.10(18) . . . . ?
C00D C008 C00B S002 174.60(16) . . . . ?
C00D C008 C00B N006 -3.9(3) . . . . ?
C00E C00C C00F S002 -125.25(15) . . . . ?
C00F S002 C00B N006 -0.40(19) . . . . ?
C00F S002 C00B C008 -178.97(16) . . . . ?
C00F C00C C00E O003 -179.46(17) . . . . ?
C00F C00C C00E O004 -0.2(3) . . . . ?
C00G O003 C00E O004 -0.7(3) . . . . ?
C00G O003 C00E C00C 178.56(17) . . . . ?

loop_
_diffrn_refln_index_h
_diffrn_refln_index_k
_diffrn_refln_index_l
_diffrn_refln_intensity_net
_diffrn_refln_intensity_u
0 0 1 0.29 0.12
0 0 -1 0.05 0.11
0 0 -2 260.92 4.46
0 0 2 264.21 4.6
0 0 -2 253.1 4.25
0 0 -2 260.56 4.46
0 0 -2 257.05 4.25
0 0 2 270.51 4.47
0 0 2 255.28 4.46
0 0 3 0.58 0.5
0 0 -3 0.4 0.38
0 0 -3 0.23 0.38
0 0 -3 1.17 0.38
0 0 3 0.94 0.51
0 0 3 1.37 0.47
0 0 4 40.62 1.96
0 0 4 37.75 1.95
0 0 -4 37 1.6
0 0 -4 39.15 1.78
0 0 -4 39.55 1.61
0 0 4 39.25 1.89
0 0 4 39.69 1.87
0 0 -5 1.22 0.58
0 0 -5 0.77 0.59
0 0 5 1.8 0.84
0 0 5 0.87 0.75
0 0 5 0.56 0.7
0 0 -5 0.25 0.49
0 0 5 0.53 0.66
0 0 -6 2495.32 36
0 0 6 2488.59 36.91
0 0 6 2478.5 36.5
0 0 6 2459.48 36.34
0 0 -6 2556.63 35.22
0 0 6 2431.38 36.39
0 0 -7 2.74 0.83
0 0 7 0.45 0.79
0 0 7 1.11 0.87
0 0 -7 0.4 0.47
0 0 7 0.21 0.77
0 0 -7 0.49 0.62
0 0 7 -0.05 0.66
0 0 8 2085.89 32.23
0 0 8 2030.68 32.54
0 0 -8 2109.84 30.43
0 0 -8 1982.42 31.48
0 0 8 1970.97 32.07
0 0 -8 2054.82 31.95
0 0 8 2027.4 32.42
0 0 8 1996.5 32.29
0 0 9 0.08 1.07
0 0 -9 0.68 0.61
0 0 9 1.21 1.1
0 0 -9 0.6 0.92
0 0 9 0.15 0.99
0 0 -9 -0.19 0.8
0 0 9 0.51 0.98
0 0 -9 0.33 0.54
0 0 -10 913.52 18.25
0 0 10 984.43 18.67
0 0 -10 960.73 16.31
0 0 10 881.13 19.01
0 0 10 957.97 19.17
0 0 10 939.23 19.09
0 0 -10 944 18.38
0 0 10 877.85 18.72
0 0 -10 1025.87 16.29
0 0 11 2.88 1.35
0 0 -11 0.52 0.55
0 0 -11 3.65 1.1
0 0 -11 0.35 0.98
0 0 11 1.97 1.3
0 0 11 0.7 1.13
0 0 -11 -0.34 1.09
0 0 -11 -0.34 0.92
0 0 -11 1.85 1.12
0 0 -11 0.09 0.92
0 0 11 -0.51 1.06
0 0 -11 0.78 0.61
0 0 11 -0.42 1.1
0 0 -11 0.17 0.88
0 0 11 0.88 1.27
0 0 -11 0.35 0.95
0 0 11 1.03 1.33
0 0 -11 0.39 0.78
0 0 12 225.97 8.76
0 0 12 192.43 7.93
0 0 12 211.3 8.43
0 0 -12 201.37 7.1
0 0 -12 227.51 8.13
0 0 -12 213.72 7.88
0 0 -12 219.72 8.01
0 0 -12 199.35 7.42
0 0 -12 214.33 7.95
0 0 12 214.04 7.83
0 0 12 199.24 8.34
0 0 12 197.41 8.53
0 0 -12 204.35 6.88
0 0 -12 206.52 7.82
0 0 -12 201.29 7.31
0 0 12 212.11 8.55
0 0 -12 202.49 6.83
0 0 -12 201.3 7.75
0 0 13 1.32 1.36
0 0 13 0.11 1.27
0 0 13 -0.49 1.47
0 0 13 0.51 1.3
0 0 -13 0.77 1.16
0 0 -13 2.4 1.19
0 0 -13 0.1 1.05
0 0 -13 1.72 1.33
0 0 -13 1.06 1.22
0 0 -13 0.68 0.96
0 0 13 -0.62 1.24
0 0 13 1.4 1.57
0 0 13 0.13 1.22
0 0 -13 0.32 1.11
0 0 -13 0.72 0.85
0 0 13 0.68 1.41
0 0 -13 3.49 1.35
0 0 13 0.13 1.62
0 0 -13 0.84 0.96
0 0 14 1647.67 31.5
0 0 14 1767.65 33.15
0 0 14 1527.36 31.4
0 0 14 1633.15 31.96
0 0 -14 1591.05 30.88
0 0 -14 1597.17 28.89
0 0 -14 1625.44 30.02
0 0 -14 1675.67 31.07
0 0 -14 1652.71 30.52
0 0 -14 1653.32 30.98
0 0 14 1695.24 30.61
0 0 14 1651.25 32.91
0 0 14 1644.06 33.01
0 0 -14 1659.97 28.39
0 0 -14 1681.34 31.16
0 0 -14 1628.59 29.66
0 0 -14 1591 30.77
0 0 14 1688.77 32.98
0 0 14 1677.48 32.48
0 0 15 0.13 1.7
0 0 15 0.54 1.5
0 0 -15 0.13 1.14
0 0 15 -0.76 1.68
0 0 15 1.29 1.53
0 0 -15 1 1.13
0 0 -15 1.62 1.36
0 0 -15 2.51 1.68
0 0 -15 0.25 1.37
0 0 15 1.63 1.97
0 0 15 2.36 1.61
0 0 15 0.64 1.53
0 0 15 2.83 2.13
0 0 -15 -0.25 1.33
0 0 -15 -0.13 1.18
0 0 -15 2.53 1.31
0 0 15 0.59 1.81
0 0 16 6.39 2.16
0 0 16 5.21 2.04
0 0 -16 2.95 1.48
0 0 16 6.43 2.26
0 0 -16 4.23 1.6
0 0 -16 3.37 1.51
0 0 -16 2.73 1.58
0 0 -16 5.05 1.86
0 0 16 10.39 2.33
0 0 16 5.42 2.14
0 0 16 6.81 2.41
0 0 -16 4.82 1.76
0 0 16 6.57 2.48
0 0 16 5.03 2.25
0 0 -16 5.16 1.53
0 0 -16 5.27 1.89
0 0 17 -0.27 1.58
0 0 -17 0.09 0.99
0 0 17 0.49 1.42
0 0 -17 -0.13 1.05
0 0 17 0.59 1.47
0 0 -17 0.89 1.19
0 0 -17 0.78 1.28
0 0 -17 -0.34 1.16
0 0 -17 -0.26 1.37
0 0 17 -0.17 1.65
0 0 17 0.62 2.17
0 0 17 0.84 1.48
0 0 17 -0.16 1.76
0 0 -17 0.52 1.25
0 0 17 1.23 1.75
0 0 -17 0.11 1
0 0 -17 0.54 1.4
0 0 -18 62.75 4.45
0 0 18 74.85 5.27
0 0 -18 70.4 5.08
0 0 -18 72.78 4.69
0 0 -18 74.89 5.18
0 0 -18 70.91 4.56
0 0 -18 70.76 5.09
0 0 18 80.3 6.03
0 0 18 73.22 5.73
0 0 -18 77.76 4.66
0 0 18 74.31 5.82
0 0 -18 74.93 5.3
0 0 19 2.51 1.51
0 0 -19 0.62 1.06
0 0 -19 0.37 0.99
0 0 -19 0.22 1.17
0 0 -19 1.13 1.28
0 0 -19 0.86 0.94
0 0 19 9.85 2.62
0 0 19 9.71 2.35
0 0 -19 0.8 1.24
0 0 19 3.97 1.87
0 0 19 1.09 1.68
0 0 -19 -0.48 1.32
0 0 20 707.1 15.53
0 0 20 650.99 15.66
0 0 20 697.34 17.12
0 0 20 659.17 16.75
0 0 -20 693.15 16.09
0 0 20 664.71 17.42
0 0 -20 675.01 16.32
0 0 20 663.32 16.92
0 0 21 3.35 1.59
0 0 21 0.36 0.81
0 0 21 0.93 1.22
0 0 21 1.44 1.33
0 0 -21 0.5 0.92
0 0 21 0.1 1.15
0 0 -22 105.11 4.32
0 0 22 110.26 4.82
0 0 -22 100.64 4.31
0 0 23 0.04 0.63
0 1 0 1.84 0.85
0 -1 0 0.46 0.75
0 -1 0 1.28 0.63
0 1 0 0.64 0.64
0 1 0 1.8 0.32
0 1 0 0.59 0.57
0 -1 1 2597.99 37.21
0 1 -1 2761.53 35.37
0 1 -1 2885.59 38.73
0 -1 -1 2488.18 37.19
0 -1 1 2696.74 37.1
0 -1 1 2678.3 38.25
0 1 -1 2729.06 36.74
0 1 -1 2802.18 37.82
0 1 -1 2770.04 36.45
0 -1 -1 2640.16 37.05
0 1 1 2689.92 36.07
0 -1 1 2601.81 36.8
0 1 -2 4667.06 60.57
0 1 -2 4468.8 57.33
0 -1 2 4185.23 58.78
0 -1 2 4325.71 57
0 -1 2 4515 59.16
0 -1 2 4345.42 60.38
0 -1 -2 4357.77 58.87
0 1 -2 4401.51 59.4
0 1 -2 4441.04 57.22
0 -1 -2 4415 57.17
0 1 2 4388.92 58.2
0 1 -2 4169.41 57.3
0 1 2 4306.26 56.98
0 1 -3 590.46 11.59
0 -1 3 576.13 10.37
0 -1 3 581.51 10.7
0 1 -3 612.11 9.52
0 -1 3 588.1 10.92
0 -1 3 639.13 12.08
0 1 -3 600.64 9.7
0 1 -3 580.63 8.68
0 -1 -3 604.87 9.48
0 1 3 581.91 9.3
0 1 -3 615.71 9.54
0 -1 3 586.35 8.13
0 1 3 588.2 10.25
0 1 -3 588.25 10.91
0 -1 3 552.61 9.23
0 1 -4 201.36 4.59
0 -1 4 194.25 5.16
0 -1 4 192.93 5.54
0 1 4 198.23 3.93
0 -1 -4 198.04 4.57
0 -1 4 180.99 4.4
0 1 -4 196.47 4.55
0 -1 4 181.61 3.66
0 1 4 199.3 5.2
0 1 4 194.03 4.5
0 1 -4 194.37 3.6
0 1 -4 195.44 5.42
0 1 -4 207.84 4.69
0 1 -5 131.05 3.83
0 -1 5 138.6 4.52
0 -1 5 126.56 4.77
0 1 5 133.12 3.21
0 1 5 119.24 3.77
0 1 5 125.34 4.38
0 -1 5 116.94 3.72
0 -1 -5 115.2 3.71
0 1 -5 130.73 3.8
0 -1 5 117.31 3.16
0 1 -5 130.66 4.48
0 1 -5 128 3.88
0 -1 6 1987.3 31.3
0 -1 6 1849.38 29.98
0 1 -6 1983.32 30.46
0 1 -6 2044.57 28.86
0 -1 6 1925.34 30.97
0 1 6 1956.43 27.45
0 -1 6 1861.29 28.79
0 -1 6 1853.84 27.66
0 1 6 1897.44 28.9
0 1 6 1945.33 30.15
0 1 -6 2038.44 29.05
0 1 -6 1880.58 29.87
0 -1 -6 1893.77 28.76
0 -1 7 1640.46 29.98
0 1 -7 1984.46 29.2
0 1 -7 2005.33 30.65
0 -1 7 1990.5 32.21
0 1 7 2054.7 29.96
0 -1 7 1920.59 31.54
0 1 7 1957.3 27.86
0 1 -7 1830.17 29.99
0 1 7 1986.82 30.95
0 -1 -7 1821.55 29.02
0 -1 7 1836.02 28.08
0 1 -7 1999.22 29.47
0 -1 7 1832.6 29.25
0 1 7 1860.83 29.4
0 -1 8 73.15 4.54
0 1 8 71.8 3.73
0 1 -8 72.15 3.85
0 -1 8 57.11 3.79
0 1 -8 69.34 3.48
0 -1 8 70.19 3.7
0 1 -8 67.28 3.49
0 1 -8 65.9 3.65
0 -1 8 72.81 3.3
0 -1 -8 69.02 3.51
0 1 8 70.29 4.17
0 1 8 64.74 3.56
0 1 8 77.98 3.21
0 -1 8 71.4 4.41
0 1 -9 425.56 10.73
0 1 -9 416.91 11.22
0 -1 9 424.83 12.27
0 -1 9 367.17 10.95
0 1 -9 396.87 10.23
0 1 9 393.26 10.39
0 1 -9 394.89 9.95
0 1 -9 375.77 10.08
0 -1 -9 407.76 10.05
0 -1 -9 364.11 9.78
0 -1 9 388.16 10.19
0 -1 9 408.53 9.48
0 1 9 397.17 10.4
0 -1 -9 376.44 9.95
0 1 9 420.5 11.44
0 -1 9 419.65 11.85
0 1 -9 392.54 9.64
0 1 9 405.76 9.15
0 1 10 480.53 12.46
0 -1 10 473.7 12.12
0 -1 10 493.68 13.75
0 1 -10 469.95 10.87
0 1 10 460.35 10.62
0 1 -10 475.41 11.71
0 -1 -10 444.53 11.33
0 -1 -10 461.16 11.59
0 1 -10 482.12 11.78
0 1 10 507.74 13.49
0 -1 -10 463.28 11.76
0 -1 -10 444.77 11.48
0 -1 10 481.94 11.14
0 -1 -10 479.98 12.07
0 -1 -10 455.09 11.48
0 1 -10 494.7 12.98
0 1 -10 459.86 11.54
0 1 -10 493.67 12.29
0 1 10 482.97 12.38
0 1 -10 477.06 11.65
0 -1 10 456.11 12.93
0 -1 10 507.79 14.2
0 -1 -10 451.77 11.82
0 -1 10 467.36 14.86
0 -1 10 461.22 14.07
0 1 -10 455.83 11.77
0 -1 -10 462.87 12.39
0 -1 -10 463.87 11.75
0 -1 10 448.29 14.31
0 1 -10 466.92 11.37
0 -1 11 295.89 10.73
0 1 -11 284.13 7.99
0 -1 11 275.53 9.27
0 1 11 289.05 9.68
0 1 11 316.99 10.78
0 1 -11 274.96 8.91
0 -1 11 297.08 8.68
0 -1 -11 279.36 9.03
0 -1 -11 256.04 8.61
0 1 -11 278.95 8.84
0 -1 -11 249.43 8.32
0 -1 -11 267.55 8.74
0 1 -11 283.31 9.37
0 -1 -11 273.07 8.81
0 1 -11 279.03 8.92
0 -1 -11 264.08 8.95
0 1 -11 285 8.66
0 1 -11 279.85 8.65
0 -1 11 300.95 11.14
0 1 11 297.38 9.82
0 1 11 287.1 9.2
0 -1 11 302.42 10.46
0 1 -11 283.4 9.03
0 -1 -11 267.47 9.08
0 -1 11 277.75 11.6
0 -1 11 291.1 11.3
0 1 -11 287.38 9.03
0 1 -11 275.62 8.58
0 1 -11 275.45 8.9
0 -1 11 277.2 11.38
0 -1 -11 274.08 8.92
0 -1 -11 282.55 9.64
0 1 -11 291.35 8.88
0 -1 12 834.02 20.63
0 -1 -12 800.31 17.77
0 1 -12 817.93 16.13
0 1 12 836.75 19.32
0 -1 -12 837.07 19.58
0 -1 12 868.2 19.16
0 -1 12 795.33 19.03
0 1 -12 837.04 18.3
0 -1 -12 848.08 18.37
0 -1 -12 816.41 17.96
0 -1 12 846.34 17.52
0 -1 -12 752.96 16.91
0 1 12 874.73 20.72
0 1 -12 824.62 17.89
0 -1 -12 834.35 18.19
0 1 -12 822.65 18.57
0 1 -12 845.51 18.28
0 -1 -12 835.51 18.62
0 -1 -12 797.26 17.84
0 1 -12 809.09 17.39
0 1 12 822.5 18.36
0 -1 12 896.63 21.63
0 1 12 838.04 19.47
0 1 -12 760.93 16.86
0 1 -12 771.49 16.89
0 -1 12 886.89 20.28
0 1 -12 817.94 17.59
0 1 -12 810.72 17.77
0 -1 12 887.83 21.89
0 1 -12 797.07 17.8
0 -1 -12 813.5 18.46
0 -1 12 797.43 21.87
0 1 -12 817.14 18.12
0 -1 -12 847.4 19.4
0 -1 12 834.35 21.99
0 1 -12 814.74 17.83
0 -1 -12 826.04 18.1
0 1 -13 2013.58 32.3
0 -1 13 1948.83 36.72
0 -1 -13 1967.15 34.92
0 -1 13 2052.16 38.76
0 -1 -13 1981.17 37
0 -1 13 2047.1 36.66
0 1 13 2087.1 37.51
0 1 -13 1957.01 35.4
0 -1 -13 2014.64 35.39
0 1 -13 2055.71 35.02
0 -1 13 2096.01 34.81
0 -1 -13 1958.94 35.25
0 -1 -13 1910.96 34.97
0 1 13 2155.67 39.07
0 -1 -13 1894.92 33.63
0 1 -13 2062.51 35.63
0 -1 -13 1982.37 35.22
0 1 -13 1990.98 34.62
0 -1 -13 1942.24 35.69
0 -1 13 2371.51 39
0 -1 13 2170.8 40.16
0 1 13 2018.45 35.75
0 1 13 2138.05 38.08
0 1 -13 1968.95 33.7
0 1 -13 2061.68 33.93
0 -1 13 2388.94 41.61
0 -1 13 2101.84 41.31
0 -1 -13 2055.19 36.23
0 1 13 1951.18 36.54
0 1 -13 1997.47 34.96
0 1 -13 2028.68 34.84
0 1 -13 2040.75 34.81
0 -1 13 2156.84 38.51
0 -1 -13 2098.16 37.18
0 1 -13 2035.35 35.26
0 -1 -13 1997.91 35.22
0 -1 13 2088.23 40.77
0 1 -13 2039.2 35.65
0 -1 -14 1731.49 31.57
0 -1 14 1761.66 35.45
0 -1 14 1779.63 33.7
0 -1 -14 1741.01 33.71
0 1 14 1814.53 34.48
0 -1 14 1739.09 33.87
0 1 14 1844.03 35.81
0 1 -14 1759.44 31.69
0 1 -14 1765.64 32.46
0 -1 -14 1686.46 31.99
0 -1 14 1754.71 31.35
0 -1 -14 1640.92 29.89
0 -1 -14 1731.82 32.12
0 -1 -14 1757.05 32.9
0 1 -14 1826.74 34.03
0 1 -14 1718.5 31.16
0 1 -14 1770.49 31.59
0 1 -14 1781.23 32.5
0 -1 -14 1715.38 31.95
0 1 14 1766.13 32.5
0 1 14 1855.54 35.29
0 -1 14 1863.06 36.66
0 1 -14 1722.09 30.01
0 1 -14 1584.83 29.45
0 -1 14 1918.71 34.68
0 -1 14 1753.45 37.53
0 1 -14 1699.71 31.05
0 1 14 1746.59 33.82
0 -1 -14 1686.69 32.7
0 1 -14 1742.68 31.72
0 -1 14 1974.72 37.6
0 1 -14 1729.95 31.5
0 1 -14 1689.9 30.07
0 1 -14 1773.86 32.25
0 1 -14 1746.56 32.1
0 -1 14 1866.34 37.72
0 -1 14 1930.64 35.15
0 -1 -14 1759.27 33.61
0 -1 -14 1765.4 32.02
0 -1 -15 20.82 2.72
0 -1 15 7.15 2.28
0 -1 -15 8.48 2.26
0 -1 15 8 2.52
0 -1 -15 8.35 1.95
0 -1 -15 8.33 2.12
0 -1 15 8.85 2.31
0 1 15 10.58 2.48
0 1 -15 7.35 2.01
0 -1 -15 6.88 1.56
0 -1 15 9.62 2.69
0 1 -15 10.32 2.04
0 1 -15 8.86 2.32
0 -1 -15 7.36 2.08
0 1 -15 9 1.87
0 1 -15 9.85 2.13
0 -1 -15 7.38 1.91
0 -1 15 14.54 2.78
0 1 15 11.61 2.76
0 -1 15 9.47 2.68
0 1 15 14.09 2.62
0 -1 -15 9.71 2.24
0 1 -15 8.22 1.85
0 -1 15 17.06 3.56
0 1 -15 12.06 2.04
0 1 -15 9.98 2.01
0 -1 15 12.95 3.09
0 1 15 8.91 2.48
0 -1 15 7.91 2.8
0 -1 -15 7.83 2.17
0 1 15 8.98 2.44
0 -1 15 14.99 2.97
0 1 -15 12.49 2.36
0 1 -15 9.98 2.18
0 -1 -16 394.05 11.67
0 -1 16 403.44 13.72
0 -1 16 420.94 13.82
0 -1 16 390.17 14.26
0 1 16 411.86 14.03
0 -1 -16 387.72 13.05
0 -1 -16 406.5 12.43
0 1 16 433.57 14.58
0 -1 -16 372.2 12.23
0 1 -16 375.01 12.38
0 1 -16 395.37 13.15
0 -1 -16 388.74 12.85
0 -1 16 413.77 13.69
0 1 -16 370.63 10.82
0 1 -16 392.88 11.89
0 1 -16 404.68 12.88
0 1 -16 396.93 12.55
0 -1 -16 395.02 12.39
0 -1 16 403.66 14.88
0 1 16 403.83 12.74
0 1 16 417.4 14.72
0 1 16 404.48 13.76
0 -1 16 393.32 15.24
0 1 -16 374.82 11.5
0 -1 -16 387.12 12.77
0 1 -16 384.16 11.34
0 -1 16 421.41 14.95
0 1 -16 386.51 11.93
0 -1 16 409.24 15.19
0 1 -16 379.88 12.19
0 -1 16 411.99 13.35
0 1 16 426.98 13.77
0 -1 -16 398.54 13.2
0 1 -16 400.53 12.63
0 -1 17 49.4 4.71
0 -1 -17 51.33 4.45
0 -1 -17 64.6 4.27
0 -1 -17 53.75 4.27
0 1 -17 55.81 4.64
0 1 -17 49.32 4.14
0 1 -17 57.27 4.53
0 -1 17 55.78 4.7
0 -1 -17 56.15 4.39
0 1 -17 51.04 3.95
0 -1 17 56.37 5.45
0 1 -17 53.12 3.76
0 1 17 62.6 5.27
0 -1 17 64.71 5.62
0 1 -17 52.46 4.11
0 1 -17 53 3.94
0 -1 -17 52.11 4.51
0 -1 17 53.93 5.5
0 -1 17 48.9 5.19
0 -1 -17 46.64 4.35
0 -1 17 55.08 4.52
0 1 17 51.1 4.72
0 1 17 60.77 5.26
0 1 -17 58.83 4.48
0 1 -17 55.82 4.47
0 -1 -18 527.32 12.74
0 -1 -18 515.55 14.3
0 -1 18 547.29 15.67
0 1 -18 538.86 14.42
0 1 -18 528.42 14.6
0 -1 18 505.37 14.24
0 1 -18 557.86 15.18
0 -1 -18 532.18 14.24
0 -1 -18 561.2 14.25
0 -1 18 519.68 16.77
0 1 -18 538.94 13.75
0 1 18 553.4 15.84
0 -1 18 514.79 15.82
0 1 -18 513.31 12.91
0 1 18 558.72 16.21
0 1 -18 548.47 14.29
0 1 18 542.93 15.56
0 -1 18 564.02 17.16
0 1 -18 542.95 14.61
0 -1 -18 525.05 14.97
0 1 19 433.54 13.04
0 -1 19 446.74 13.14
0 -1 19 417.34 12.5
0 -1 -19 420.97 11.81
0 1 -19 451.05 12.56
0 1 -19 416.85 12.1
0 -1 -19 446.72 11.7
0 -1 19 400.3 13.56
0 1 19 445.01 13.09
0 -1 19 445.63 13.33
0 1 19 442.36 13.5
0 -1 -19 405.52 12.36
0 1 -19 428.82 12.11
0 1 -19 409.85 11.55
0 1 19 443.49 13.24
0 -1 19 420.02 13.86
0 -1 -20 622.53 13.63
0 -1 20 625.61 14.94
0 -1 20 675.57 15.62
0 1 20 688.24 15.72
0 1 -20 642.36 14.72
0 1 -20 659.64 14.7
0 -1 20 606.83 15.83
0 1 20 645.47 16.08
0 1 -20 637.78 14.33
0 1 -20 616.07 13.89
0 -1 20 626.18 16.2
0 -1 -20 600.46 14.74
0 1 20 671.81 15.83
0 -1 21 897.29 16.82
0 -1 -21 775.65 16.76
0 1 21 869.79 16.66
0 -1 21 836.59 16.15
0 -1 -21 690.35 13.61
0 1 -21 809.65 15.8
0 1 -21 855.22 15.62
0 1 21 804.19 17.09
0 1 -21 788.16 15.11
0 1 21 876.99 16.9
0 -1 21 778.93 16.83
0 -1 -21 786.57 16.05
0 1 21 827.96 17.49
0 1 -21 822.4 15.58
0 -1 -21 782.07 15.26
0 1 22 42.05 2.4
0 -1 -22 38.4 2.55
0 -1 22 45.6 2.54
0 -1 -22 42.89 2.48
0 1 22 42.12 2.86
0 2 0 226.8 7.52
0 2 0 226.1 6.23
0 2 0 219.33 6.09
0 -2 0 229.22 6.44
0 2 0 239.28 7.13
0 2 -1 2724.59 42.05
0 2 1 2722.94 41.13
0 -2 -1 2637.31 39.95
0 -2 1 2699.58 41.14
0 2 -1 2602.26 38.06
0 2 1 2729.76 39.48
0 -2 1 2568.88 39.04
0 2 1 2656.69 39.15
0 2 -1 2640.74 40.44
0 2 -1 2726.45 38.67
0 -2 -1 2652.7 39.29
0 2 -2 13.36 1.99
0 2 2 11.63 1.61
0 -2 2 8.27 1.64
0 -2 -2 6.64 1.21
0 -2 2 9.25 1.39
0 2 2 10.55 0.94
0 2 2 14.82 1.79
0 2 -2 6.94 1.42
0 2 -2 13.56 1.26
0 2 -2 10.65 1.29
0 -2 -2 10.57 1.5
0 2 2 9.24 1.41
0 2 3 650.6 13.24
0 2 -3 662.68 15.2
0 -2 -3 625.44 12.37
0 -2 3 732.77 15.66
0 2 3 605.19 11.21
0 2 -3 643.09 14.03
0 2 3 687.48 14.19
0 2 -3 656.37 10.88
0 2 -3 671.42 12.19
0 -2 3 636.96 13.02
0 2 3 624.08 13.12
0 2 -4 405.71 11.54
0 2 4 387.17 9.12
0 -2 4 404.21 9.89
0 2 -4 431.24 10.95
0 2 4 394.34 8.7
0 2 4 422.31 10.9
0 2 -4 423.76 8.89
0 -2 -4 410.69 8.79
0 -2 -5 1436.92 23.12
0 -2 5 1544.25 26.1
0 2 -5 1561.27 26.97
0 2 5 1488.65 24.5
0 -2 -5 1437.88 26.48
0 -2 -5 1546.04 28.93
0 2 -5 1568.38 24.01
0 -2 -5 1555.43 26.17
0 2 -5 1579.1 28.23
0 -2 5 1581.31 26.89
0 -2 5 1458.43 29.82
0 -2 5 1448.74 28.9
0 -2 -5 1520.95 26.13
0 -2 6 468.71 13.14
0 -2 6 484.66 9.21
0 -2 6 474.05 12.23
0 -2 -6 515.04 14.19
0 -2 -6 507.88 9.36
0 -2 -6 521.38 12.09
0 2 -6 483.26 10.25
0 2 -6 466.61 12.22
0 -2 -6 459.75 11.15
0 2 6 423.7 10.77
0 -2 -6 501.84 11.97
0 -2 6 455.81 12.33
0 2 -6 449.9 12.86
0 -2 6 424.74 14.41
0 -2 -6 484.75 12.13
0 -2 -6 472.01 11.55
0 -2 -6 473.87 11.83
0 -2 6 435.09 14.14
0 -2 6 471.08 14.42
0 -2 7 4012.21 58.59
0 -2 7 4100.25 64.99
0 -2 -7 4869.31 67.69
0 2 7 3972 61.42
0 -2 -7 4300.24 58.9
0 -2 -7 3964.64 61.02
0 2 -7 4221.4 62.95
0 -2 7 4302 63.78
0 -2 -7 4047.37 61.09
0 2 -7 4066.44 62.63
0 -2 -7 4822.09 63.28
0 2 -7 4538.12 62.3
0 -2 7 4555.55 64.65
0 -2 7 4294.04 65.47
0 -2 7 4239.15 65.56
0 -2 7 4096.56 68.51
0 -2 7 3875.66 67.12
0 -2 -7 4116.58 62.18
0 -2 -7 4147.39 61.87
0 -2 7 3906.45 66.94
0 -2 8 11.02 1.58
0 -2 -8 11.17 1.98
0 -2 -8 10.25 2.52
0 -2 -8 10.65 2.17
0 -2 8 20.86 3.05
0 -2 -8 11.58 2.13
0 -2 8 10.15 2.11
0 -2 -8 15.14 2.15
0 -2 -8 13.28 1.62
0 -2 -8 13.17 2.01
0 2 -8 10.87 1.95
0 2 8 10.62 1.91
0 2 -8 12.78 2.14
0 -2 8 9.17 2.01
0 -2 -8 13.17 1.88
0 2 -8 11.28 1.88
0 -2 8 10.71 2.14
0 -2 8 11.08 2.42
0 -2 8 11.52 2.95
0 -2 8 13.18 2.74
0 -2 -8 10.56 1.78
0 2 -8 9.53 1.86
0 -2 8 10.31 2.24
0 -2 -8 13.82 2.19
0 -2 -8 14.55 2.14
0 -2 8 10.58 2.74
0 -2 -8 12.7 2.13
0 -2 8 9.38 2.51
0 -2 9 163.87 8.58
0 -2 -9 140.64 8.86
0 -2 -9 179.43 7.19
0 -2 -9 163.72 6.98
0 -2 -9 173.78 7.39
0 -2 9 156.45 7.07
0 -2 -9 170.08 8.1
0 -2 9 163.13 6.16
0 -2 -9 157.95 6.71
0 2 9 150.19 7.04
0 -2 9 131.86 7.47
0 -2 -9 164.03 6.06
0 2 -9 164.53 7.1
0 -2 -9 164.14 7.3
0 -2 -9 165.39 6.84
0 -2 -9 154.57 6.58
0 2 -9 176.28 7.64
0 2 -9 171.25 7.09
0 -2 9 139.61 7.11
0 -2 9 151.91 7.73
0 -2 9 154.23 8.57
0 2 9 185.16 7.46
0 2 -9 155.92 7.45
0 -2 9 158.75 9.74
0 -2 -9 163.6 6.84
0 -2 9 139.08 8.23
0 -2 9 155.52 8.61
0 -2 -9 160.76 7.4
0 -2 -9 159.21 7.05
0 -2 -9 167.57 7.07
0 -2 9 152.71 9.38
0 2 -9 168.29 7.12
0 -2 9 169.61 8.01
0 -2 -10 89.13 7.43
0 -2 -10 132.15 6.33
0 2 -10 115.1 6.13
0 -2 -10 129.81 6.3
0 -2 -10 121.76 7.09
0 -2 10 113.15 6.28
0 -2 -10 116.44 6.28
0 -2 10 120.09 5.62
0 -2 -10 120.4 6.03
0 -2 -10 108.89 5.19
0 2 10 113.18 6.38
0 -2 10 100.73 6.99
0 -2 -10 112.39 6.19
0 -2 -10 115.91 5.96
0 2 -10 121.27 6.18
0 -2 -10 112.91 5.84
0 2 -10 119.54 6.46
0 2 -10 119.89 6.17
0 -2 10 96.12 6.22
0 -2 10 115.92 7.01
0 -2 10 111.13 7.64
0 2 10 134.26 6.66
0 2 -10 117.51 6.52
0 -2 -10 103.51 5.68
0 -2 10 104.37 7.53
0 -2 10 118.17 8.79
0 -2 10 113.3 8.49
0 -2 10 114.12 7.46
0 2 -10 126.77 6.34
0 -2 -10 114.63 6.56
0 -2 10 119.2 7.03
0 2 -11 144.55 6.9
0 -2 -11 153.45 8.37
0 -2 -11 154.5 7.05
0 -2 -11 151.29 7.41
0 -2 11 165.81 7.05
0 -2 11 151.72 7.55
0 -2 -11 122.15 9.07
0 -2 11 125.96 8.27
0 -2 -11 156.36 7.16
0 -2 -11 158.31 7.35
0 2 -11 160.86 7.35
0 2 11 148.51 7.67
0 -2 -11 136.48 6.16
0 -2 -11 153.97 7.15
0 2 -11 157.51 7.71
0 -2 -11 149.51 7.03
0 2 -11 168.75 7.59
0 -2 11 125.41 7.4
0 2 -11 155.13 7.64
0 -2 11 148.97 9.27
0 -2 11 153.13 8.27
0 2 11 161.11 7.79
0 -2 11 147.25 10.07
0 -2 11 129.17 8.83
0 -2 -11 143.8 7.01
0 -2 11 146.09 8.11
0 -2 -11 151.77 7.82
0 2 -11 155.6 7.29
0 -2 11 142.56 8.38
0 -2 11 142.8 9.87
0 -2 -12 171.55 7.47
0 -2 -12 128.53 9.5
0 -2 -12 166.48 7.91
0 2 -12 169.52 7.38
0 -2 -12 158.86 8.65
0 -2 12 159.16 8.01
0 -2 -12 162.6 7.56
0 2 -12 170 7.71
0 -2 -12 150.98 7.33
0 -2 12 164.88 9.66
0 2 12 152.11 8.16
0 2 12 172.62 9.46
0 2 -12 181.3 8.07
0 -2 12 140.38 8.01
0 -2 -12 164.46 7.57
0 2 -12 168.8 8.2
0 -2 12 169.11 10.2
0 2 -12 165.73 7.94
0 -2 12 170.05 8.84
0 2 12 174.69 8.43
0 2 -12 173.12 8.07
0 -2 -12 159.97 7.64
0 -2 12 145.41 9.57
0 -2 12 159.37 10.74
0 -2 -12 151.46 8.09
0 -2 12 167.28 8.75
0 -2 -12 166.46 7.75
0 2 -12 173.8 7.92
0 -2 12 179.24 11.18
0 -2 -13 71.43 4.82
0 -2 -13 72.82 5.95
0 2 -13 69.98 4.54
0 -2 -13 76.82 5.43
0 -2 13 70.27 5.5
0 -2 -13 63.2 6.85
0 2 13 60.24 5.37
0 -2 -13 75.36 5.2
0 -2 13 74.34 6.58
0 2 -13 78.49 5.21
0 2 13 66.31 6.16
0 -2 -13 76.52 5.13
0 2 -13 76.75 5.38
0 -2 13 74.89 5.82
0 -2 -13 75.3 5.22
0 -2 -13 72.52 4.63
0 2 -13 81.37 5.73
0 2 13 70.68 5.53
0 -2 13 81.48 7.19
0 2 -13 60.53 4.77
0 2 13 71.43 5.63
0 2 -13 71.25 5.11
0 -2 -13 68.7 5.08
0 2 -13 73.3 5.32
0 -2 13 70.51 7.16
0 -2 13 69.54 6.7
0 2 -13 67.88 5.12
0 -2 -13 76.99 5.37
0 -2 13 87.05 7.97
0 2 -13 77.67 5.35
0 -2 -13 74.38 5.71
0 -2 -14 86.84 5.75
0 -2 14 86.77 5.51
0 -2 14 93.21 6.32
0 -2 -14 91.66 6.6
0 -2 -14 93.17 5.38
0 -2 -14 83.74 7.63
0 2 14 95.03 6.72
0 -2 -14 79.44 5.13
0 2 14 94.25 7.16
0 -2 14 96.8 7.41
0 2 -14 92.62 5.62
0 -2 -14 91.65 5.76
0 2 -14 91.32 6.13
0 2 -14 92.08 5.93
0 -2 -14 84.07 5.05
0 2 14 89.45 6.24
0 2 -14 85.44 5.55
0 2 14 95.81 6.65
0 -2 14 101.01 7.95
0 2 -14 88.01 5.59
0 2 -14 95.8 6
0 2 -14 86.19 5.76
0 2 14 87.32 6.17
0 -2 14 90.99 7.47
0 -2 -14 92.78 5.86
0 -2 14 90.54 8
0 -2 14 96.54 8.16
0 2 -14 96.8 6.06
0 -2 -14 95.32 6.44
0 -2 -15 123.28 8.86
0 -2 -15 141.29 6.35
0 -2 -15 129.29 7.6
0 -2 -15 121.32 6.58
0 -2 15 130.97 7.43
0 -2 -15 119.43 6.08
0 -2 -15 133.08 6.81
0 2 -15 127.46 6.94
0 2 -15 125.84 6.91
0 2 -15 136.43 7.33
0 -2 15 142.39 9.2
0 2 15 114.01 6.95
0 2 -15 103.83 5.91
0 2 15 128.9 7.78
0 2 15 153.16 7.93
0 2 -15 113.24 6.21
0 2 -15 116.05 6.52
0 -2 15 122.55 8.92
0 -2 15 127.74 8.43
0 -2 -15 140.96 7.09
0 2 -15 124.45 6.78
0 -2 15 135.48 9.45
0 2 -15 132.49 7.01
0 -2 -15 131.05 7.38
0 -2 -16 1.34 1.38
0 -2 16 4.18 1.96
0 -2 -16 0.8 2.12
0 -2 -16 4.24 1.81
0 -2 -16 0.37 1.08
0 2 -16 2.56 1.58
0 2 -16 0.37 1.28
0 2 -16 -0.34 1.36
0 2 -16 2.16 1.29
0 2 16 2.55 1.86
0 2 -16 0.41 1.16
0 2 -16 1.53 1.33
0 2 -16 1.6 1.3
0 -2 16 1.42 2.21
0 -2 -16 1.16 1.24
0 -2 16 2.02 1.95
0 2 16 8.62 2.4
0 2 -16 1.45 1.42
0 -2 16 1.64 2.06
0 -2 -16 1.86 1.42
0 -2 17 41.85 3.95
0 -2 -17 38.19 3.35
0 -2 -17 37.97 3.77
0 2 -17 37.03 3.26
0 2 -17 44.3 3.88
0 2 -17 38.3 3.57
0 -2 -17 42.67 3.59
0 -2 17 36.13 4.53
0 -2 -17 34.15 2.81
0 -2 17 32.53 4.34
0 2 -17 32.43 3.16
0 2 -17 33.81 3.28
0 2 17 33.33 3.56
0 2 17 34.96 3.75
0 -2 -17 40.15 3.74
0 -2 17 38.11 4.59
0 -2 -18 193.69 7.65
0 -2 -18 194.39 6.9
0 -2 18 194.39 7.85
0 2 -18 194.39 7.61
0 2 -18 188.6 7.52
0 -2 -18 163.95 5.58
0 -2 18 163.16 8.27
0 -2 -18 189.3 7.11
0 -2 18 184.76 8.82
0 2 -18 192.32 6.96
0 2 -18 195.99 7.23
0 2 18 195.43 8.03
0 -2 18 188.1 8.96
0 -2 -18 197.89 7.51
0 -2 -19 93.34 4.6
0 -2 -19 93.46 4.47
0 2 -19 98.82 4.82
0 2 -19 95.56 4.81
0 -2 19 90.76 5.44
0 2 -19 92.98 4.34
0 2 19 106.03 5.57
0 -2 19 89.89 5.46
0 2 19 99.69 5.14
0 -2 -20 1.61 0.79
0 2 -20 0.63 0.76
0 2 20 1.84 1.22
0 -2 20 0.42 0.94
0 -2 20 0.45 0.88
0 2 -20 0.96 0.77
0 -3 0 1.75 1.26
0 -3 0 0.74 1.25
0 3 0 0.57 0.9
0 -3 0 0.36 1.66
0 -3 0 0.48 1.61
0 -3 0 5.8 1.62
0 3 0 1.22 1.2
0 -3 0 1.18 1.35
0 -3 0 1.44 1.39
0 -3 0 1.12 1.51
0 3 0 0.36 1.2
0 -3 0 0.31 1.46
0 -3 0 -0.2 1.26
0 -3 0 2.03 1.52
0 -3 -1 303.18 9.08
0 -3 1 299.93 9.44
0 -3 -1 332.05 10.4
0 -3 -1 303.29 10.2
0 -3 1 313.94 11.99
0 -3 1 291.69 12.68
0 -3 -1 331.85 12.79
0 3 1 264.17 9.22
0 -3 -1 296.09 12.34
0 3 1 273.57 8.35
0 -3 -1 271.42 8.38
0 -3 -1 301.4 8.98
0 -3 1 279.58 9.99
0 3 1 269.9 8.31
0 3 -1 275.8 9.56
0 -3 -1 283.47 9.79
0 -3 -1 304.34 9.52
0 -3 1 302.86 10.28
0 -3 1 293.67 9.27
0 -3 -1 305.03 10.12
0 -3 1 293.84 10.82
0 3 -1 300.49 10.8
0 3 1 275.65 9.87
0 -3 1 330.39 10.54
0 -3 -1 301.48 10
0 -3 1 304.66 10.04
0 -3 -1 301.93 9.8
0 -3 1 295.67 9.69
0 -3 1 303.1 9.55
0 -3 -1 302.14 9.79
0 -3 -2 507.37 14.1
0 -3 -2 539.86 14.07
0 -3 2 467.04 12.77
0 -3 -2 573.56 13.6
0 -3 -2 510.76 12.33
0 -3 -2 471.53 11.84
0 3 2 427.1 12.3
0 3 2 442.92 11.62
0 -3 -2 517.96 12.93
0 3 -2 475.44 13.27
0 -3 2 473.24 13.95
0 -3 2 497.35 17.54
0 -3 -2 554.16 17
0 -3 -2 504.35 16.44
0 -3 2 522.71 15.67
0 -3 -2 498.43 13.4
0 3 2 445.59 11.96
0 -3 -2 512.94 13.79
0 -3 2 489.43 12.71
0 -3 2 493.87 13.87
0 -3 -2 526.39 13.28
0 3 -2 481.2 14.54
0 -3 2 486.58 14.61
0 -3 2 586.11 14.63
0 -3 2 504.4 13.75
0 -3 -2 507.2 13.36
0 -3 -2 513.18 13.46
0 -3 2 504.23 13.29
0 -3 2 494.58 12.82
0 -3 -3 174.06 7.61
0 -3 -3 172.13 6.55
0 -3 -3 185.45 7.43
0 -3 -3 158.29 7.72
0 -3 3 149.72 6.97
0 -3 -3 146 6.14
0 -3 -3 169.13 9.12
0 3 3 136.8 6.32
0 -3 -3 154.25 6.96
0 3 3 134.92 5.96
0 3 -3 151.47 7.04
0 3 3 145.73 6.47
0 -3 3 146.55 9.52
0 -3 3 157.97 8.07
0 -3 -3 172.04 9.3
0 -3 3 150.22 7.6
0 -3 -3 165.66 7.18
0 -3 3 156.12 7.37
0 -3 3 150.17 6.52
0 -3 -3 150.98 7.06
0 3 -3 151.23 7.83
0 -3 3 155.35 8.08
0 -3 3 212.8 8.48
0 -3 3 153.57 7.21
0 -3 3 147.83 6.45
0 -3 -3 163.81 7.18
0 -3 -3 165.56 7.24
0 -3 3 156.34 6.95
0 -3 3 161.44 8.74
0 -3 -4 302.08 9.98
0 -3 -4 261.74 10.34
0 -3 4 270 10.01
0 -3 -4 286.02 10.24
0 -3 -4 304.73 8.97
0 -3 -4 273.78 9.87
0 3 4 255.15 9.18
0 3 4 231.77 8.32
0 -3 -4 309.6 12.77
0 -3 -4 261.84 9.33
0 -3 -4 244.9 8.41
0 3 4 197.1 7.9
0 -3 4 261.87 10.27
0 3 -4 249.61 9.45
0 -3 4 258.82 9.73
0 -3 4 260.44 8.95
0 -3 4 272.92 11.28
0 3 -4 283.46 10.99
0 -3 4 270.08 10.04
0 -3 4 269.95 9.47
0 -3 -4 277.07 9.07
0 -3 -4 271.08 9.73
0 -3 4 265.37 11.82
0 -3 5 19.56 2.98
0 -3 -5 22.18 3.4
0 -3 -5 20.36 2.73
0 -3 -5 20.41 2.89
0 -3 -5 18.94 2.89
0 -3 -5 22.41 2.58
0 -3 -5 22.1 3
0 3 5 15.28 2.24
0 3 5 14.99 2.51
0 3 5 15.13 2.21
0 3 -5 21.92 2.88
0 -3 -5 20.97 2.77
0 -3 -5 21.03 2.56
0 -3 -5 20.09 2.89
0 -3 5 13.44 2.41
0 3 -5 13.7 2.7
0 -3 5 15.78 3.1
0 -3 5 17.61 2.85
0 3 -5 17.59 2.38
0 -3 -5 22.48 2.8
0 -3 5 22.85 3.82
0 -3 5 19.11 2.7
0 -3 -6 654.75 16.44
0 -3 -6 565.22 17.52
0 -3 6 581.31 17.19
0 -3 -6 632.08 17.23
0 -3 -6 624.93 15.96
0 -3 -6 661.78 14.89
0 -3 -6 566.69 14.19
0 -3 -6 609.49 16.73
0 -3 6 557.35 21.33
0 3 -6 581.28 15.68
0 3 6 486.54 14.15
0 -3 -6 555.34 14.4
0 -3 -6 610.13 15.85
0 3 6 586.62 16.23
0 -3 -6 683.21 16.79
0 -3 6 583.69 15.62
0 -3 6 614.61 19.29
0 3 -6 634.38 17.68
0 -3 6 615.6 17.19
0 -3 -6 597.51 15.6
0 3 -6 625.07 15.08
0 -3 6 589.8 15.53
0 -3 6 578.36 19.36
0 -3 -7 588.5 18.63
0 -3 -7 610.47 17.36
0 -3 -7 624.39 16.18
0 -3 -7 658.07 14.78
0 -3 7 538.44 17.3
0 3 7 443.96 13.89
0 3 7 516.05 15.76
0 -3 -7 586.79 16.58
0 -3 -7 604.35 14.69
0 -3 7 538.25 21.39
0 -3 -7 573.78 14.54
0 3 -7 541.47 15.1
0 -3 7 540.52 14.87
0 -3 7 593.74 19.73
0 3 -7 573.23 16.89
0 -3 7 538.38 19.97
0 -3 7 577.16 17.2
0 -3 7 521.23 14.79
0 -3 7 563.79 19.76
0 -3 -7 566.04 15.5
0 3 -7 599.12 14.92
0 -3 -8 4.99 2.19
0 -3 -8 4.54 2.03
0 -3 -8 3.21 2.34
0 -3 -8 7.63 1.89
0 -3 -8 5.25 1.73
0 -3 8 4.15 3.27
0 3 8 3.05 1.52
0 -3 -8 3.2 1.87
0 3 8 0.91 1.6
0 3 -8 3.88 1.61
0 -3 8 3.01 2.71
0 3 -8 3.71 1.89
0 3 -8 6.47 2.04
0 -3 8 4.68 2.26
0 -3 8 2.54 2.66
0 -3 8 4.59 2.61
0 3 -8 4.85 1.66
0 -3 -8 2.83 1.67
0 -3 -9 522.54 14.78
0 -3 -9 508.91 14.87
0 -3 -9 418.41 16.55
0 3 9 336.62 12.41
0 -3 -9 431.5 14.22
0 -3 9 446.44 20.04
0 -3 -9 471.51 13.19
0 3 9 398 14.23
0 -3 -9 483.24 13.3
0 3 -9 460.87 13.57
0 3 -9 381.09 11.73
0 -3 9 400.37 17.4
0 3 -9 462.61 14.96
0 3 -9 502.64 14.5
0 -3 9 441.84 15.57
0 -3 9 453.09 19.07
0 -3 9 428.74 18
0 3 -9 505.28 13.63
0 -3 10 13.75 2.47
0 -3 -10 22.57 3.34
0 3 -10 15.22 2.72
0 -3 -10 22.84 3.35
0 -3 -10 10.9 3.22
0 -3 -10 16.51 2.66
0 -3 -10 21.93 2.81
0 3 -10 21.2 2.86
0 -3 10 18.86 4.82
0 3 10 9.88 2.27
0 3 10 10.69 2.69
0 3 -10 17.94 2.39
0 3 -10 16.64 2.39
0 -3 10 12.2 3.88
0 3 -10 13.27 2.61
0 -3 10 15.39 3.31
0 3 -10 22.21 3.13
0 -3 10 11.69 3.97
0 -3 10 17.64 4.24
0 3 -10 15.69 2.51
0 -3 11 269.56 9.96
0 -3 -11 239.03 11.14
0 -3 -11 283.21 10.35
0 -3 -11 188.64 11.16
0 -3 -11 246.51 9.98
0 -3 11 243.23 14.34
0 -3 -11 261.7 9.54
0 -3 -11 262.23 9.51
0 3 -11 249.17 8.8
0 3 -11 219.92 8.6
0 -3 11 168.36 11.74
0 3 -11 239.91 10.3
0 -3 11 231.61 11.03
0 -3 11 258.39 14.1
0 3 -11 264.02 10.4
0 3 -11 249.01 9.95
0 3 -11 256.87 9.55
0 -3 11 233.59 13.31
0 -3 -12 254.4 11.43
0 -3 -12 187.73 11.19
0 -3 -12 253.81 9.48
0 -3 12 270.78 14.75
0 -3 -12 272.41 10.3
0 -3 -12 267.22 9.54
0 3 -12 275.8 9.22
0 3 -12 249.62 9.12
0 3 -12 273.42 10.7
0 -3 12 225.6 13.34
0 3 -12 295.78 10.96
0 3 -12 289.7 10.58
0 -3 12 276.5 14.32
0 -3 12 282.12 11.71
0 3 -12 282.07 10.67
0 3 -12 286.38 9.98
0 -3 12 261.99 13.96
0 -3 -13 474.58 15.32
0 -3 -13 502.61 14.49
0 -3 13 476.93 18.91
0 -3 -13 475.89 13.47
0 -3 -13 502.19 13.27
0 -3 -13 492.2 13.32
0 3 -13 448.91 12.53
0 3 -13 466.15 12.49
0 3 -13 470.38 13.91
0 -3 13 441.91 18.09
0 3 -13 471.84 14.06
0 3 -13 472.89 13.82
0 3 -13 476.04 14.05
0 -3 13 497.83 18.64
0 3 -13 477.36 13.34
0 -3 13 494.97 18.6
0 -3 -14 192.71 10.26
0 -3 -14 204.24 9.42
0 -3 -14 229 9.05
0 -3 -14 207.3 7.86
0 -3 14 219.76 11.79
0 -3 -14 209.75 8.04
0 3 -14 224.89 7.84
0 3 -14 205.09 7.67
0 -3 14 233.73 12.17
0 3 -14 238.26 8.93
0 3 -14 228.38 8.72
0 3 14 198.14 8.19
0 3 -14 240.3 9.02
0 -3 14 240.74 11.92
0 3 -14 232.34 8.48
0 -3 14 231.88 11.69
0 -3 -15 602.45 16.07
0 -3 -15 611.08 17.74
0 -3 15 597.62 18.61
0 -3 -15 581.07 13.72
0 -3 -15 637.43 14.27
0 3 -15 644.41 15.31
0 3 -15 586.31 13.73
0 3 -15 596.47 13.61
0 3 -15 606.86 14.64
0 -3 15 680.59 19.93
0 3 -15 602.4 14.74
0 -3 15 649.89 18.93
0 3 -15 604.63 14.82
0 -3 15 660.54 18.97
0 3 -15 621.3 14.61
0 -3 -16 33.54 3.62
0 -3 16 39.87 3.97
0 -3 -16 33.4 3.15
0 -3 16 27.63 3.57
0 -3 -16 29.94 2.49
0 -3 -16 28.8 2.51
0 3 -16 37.74 3.06
0 3 -16 35.92 2.64
0 3 -16 30.87 2.53
0 -3 16 35.8 4.14
0 3 -16 43.42 3.13
0 3 -16 40.67 3.2
0 -3 16 32.09 3.8
0 3 -16 36.27 2.9
0 3 16 31.56 3.01
0 -3 16 36.83 3.89
0 3 -16 33.16 2.79
0 -3 17 442.52 11.78
0 -3 -17 459.63 11.82
0 -3 -17 475.03 11.08
0 -3 -17 469.75 10.01
0 -3 -17 423.33 9.18
0 -3 17 421.5 11.71
0 3 -17 434.2 9.56
0 3 -17 402.58 9.15
0 3 -17 465.92 10.44
0 3 -17 452.38 10.54
0 -3 17 491.93 12.52
0 3 -17 474.06 10.5
0 -3 17 494.14 13.15
0 -3 -18 4.94 1.15
0 -3 18 5.44 1.23
0 -3 -18 3.02 0.92
0 3 18 3.62 1.1
0 -3 18 4.79 1.33
0 3 -18 5.18 1.01
0 3 -18 4.9 0.95
0 -4 0 70.22 5.54
0 -4 0 77.84 5.59
0 -4 0 67.86 5.1
0 -4 0 74.3 7.06
0 -4 0 66.2 4.28
0 -4 -1 57.79 5.03
0 -4 1 48.47 4.67
0 -4 -1 62.33 5.05
0 -4 1 54.15 4.66
0 -4 -1 57.96 4.61
0 -4 1 63.59 6.69
0 -4 1 50.85 3.86
0 -4 2 681.52 18.58
0 -4 -2 830.43 20.18
0 -4 -2 804.37 19.69
0 -4 2 753.67 24.13
0 -4 2 706.04 18.95
0 -4 -2 720.21 17.86
0 -4 2 751.3 17.38
0 -4 3 358.28 16.12
0 -4 -3 341.98 11.13
0 -4 3 354.79 12.47
0 -4 3 306.67 11.25
0 -4 -3 394.44 12.87
0 -4 -3 357.55 12.3
0 -4 3 319.68 10.52
0 -4 -4 357.53 10.63
0 -4 4 369.08 13.3
0 -4 -4 384.81 11.87
0 -4 4 380.68 17.12
0 -4 4 390.72 12.62
0 -4 -4 402.95 13.39
0 -4 4 388.91 12.04
0 -4 -5 584.74 14.55
0 -4 5 567.48 21.38
0 -4 5 569.88 17.13
0 4 -5 434.1 12.48
0 -4 5 583.24 15.03
0 -4 5 616.52 18.92
0 -4 -5 602.79 16.73
0 4 -5 440.03 13.47
0 4 -5 461.33 12.89
0 -4 5 539.17 14.87
0 -4 -6 459.02 12.9
0 -4 6 435.46 15.02
0 4 -6 352.8 11.05
0 4 -6 401.26 12.59
0 -4 6 456.54 16.22
0 4 -6 385.45 11.44
0 4 -6 369.25 11.93
0 -4 -6 457.73 14.61
0 -4 6 419.97 13.25
0 -4 7 1.72 1.84
0 -4 -7 1.95 1.47
0 4 -7 2 1.39
0 4 -7 3.16 1.57
0 -4 7 2.53 2.28
0 4 -7 4.54 1.68
0 4 -7 2.08 1.39
0 4 -7 3.53 1.22
0 -4 -7 1.67 1.76
0 -4 7 2.79 1.77
0 -4 -8 224.97 8.63
0 -4 8 185.13 9.69
0 4 -8 190.22 7.56
0 -4 8 190.25 10.3
0 4 -8 193.9 8.07
0 4 -8 188.15 7.47
0 4 -8 183.07 7.81
0 4 -8 182.89 6.84
0 -4 -8 198.78 9.4
0 -4 8 188.16 8.6
0 -4 9 5.27 2.33
0 -4 -9 6.49 1.93
0 -4 9 2.9 2.69
0 4 -9 5.26 1.56
0 4 -9 3.74 1.53
0 -4 9 3.7 2.27
0 4 -9 1.94 1.32
0 4 -9 2.55 1.27
0 4 -9 3.46 1.18
0 -4 -9 3.98 1.95
0 -4 9 3.15 1.82
0 -4 10 57.65 6.16
0 -4 -10 53.92 3.95
0 -4 10 49.91 4.84
0 4 -10 52.41 3.64
0 4 -10 52.6 3.83
0 -4 10 47.49 5.06
0 4 -10 52.06 3.36
0 4 -10 52.77 3.64
0 4 -10 55.14 3.91
0 -4 -10 40.81 4.09
0 -4 11 297.73 11.11
0 -4 -11 355.36 9.8
0 -4 11 375.59 14.24
0 4 -11 315.1 8.9
0 -4 11 305.82 11.83
0 4 -11 297.32 9.06
0 4 -11 295.97 8.69
0 4 -11 294.03 8.95
0 4 -11 295.96 8.16
0 -4 -11 207.85 9
0 -4 12 67.18 4.76
0 -4 -12 74.06 3.91
0 -4 12 83.37 6.03
0 4 -12 67.03 3.61
0 4 -12 68.07 3.82
0 -4 12 73.65 5.23
0 4 -12 65.04 3.33
0 4 -12 62 3.48
0 4 -12 60.12 3.5
0 4 -12 66.63 3.74
0 -4 -12 51.68 3.95
0 -4 13 79.1 5.17
0 -4 13 82.53 4.58
0 -4 -13 75.16 3.52
0 4 -13 67.52 3.28
0 4 -13 65.89 3.38
0 4 -13 64.87 3.23
0 4 -13 65.53 3.35
0 4 -13 63.02 2.97
0 -4 -13 61.81 3.75
0 -4 13 76.23 4.72
0 -4 -14 1.24 0.83
-1 0 23 58.17 2.88
-1 0 22 0.71 0.99
1 0 -22 1.14 0.9
-1 0 22 -0.23 1.14
-1 0 21 469.65 10.89
-1 0 21 532.4 13.43
-1 0 21 425.21 11.69
1 0 -21 486.77 12.08
-1 0 21 479.19 13.02
-1 0 21 483.77 13.24
1 0 -21 464.5 12.24
-1 0 20 0.12 1.6
-1 0 20 1 1.21
-1 0 20 0.27 1.48
-1 0 20 2.2 1.5
1 0 -20 1.22 1.19
1 0 -20 0.65 1.15
1 0 -20 0.41 1.11
1 0 -20 0.5 1.07
-1 0 19 1447.85 27.42
-1 0 19 1385.09 29.84
-1 0 19 1340.23 28.05
1 0 -19 1385.18 27.49
1 0 -19 1387.54 27.8
-1 0 19 1412.58 29.47
1 0 -19 1395.86 25.79
1 0 -19 1337.85 25.43
1 0 -19 1396.93 27.47
1 0 -19 1409.65 27.49
-1 0 18 3.42 1.73
1 0 -18 2.31 1.26
1 0 -18 1.96 1.34
1 0 -18 10.35 2.22
1 0 -18 0.63 1.26
1 0 -18 11.37 2.28
-1 0 18 3.36 2.22
1 0 -18 5.2 1.46
1 0 -18 0.26 1.39
-1 0 18 0.77 1.6
-1 0 17 976.86 23.46
-1 0 17 927.11 21.56
1 0 -17 882.3 19.54
1 0 -17 866.21 21.04
1 0 -17 852.54 18.28
-1 0 17 914.47 21.98
1 0 -17 864.6 19.63
1 0 -17 917.79 21.22
1 0 -17 904.25 21.05
1 0 -17 885.55 20.14
1 0 -17 913.43 21.19
-1 0 17 922.62 23.55
1 0 -17 869.44 18.98
-1 0 17 917.8 22.89
1 0 -17 872.86 21.01
-1 0 16 -0.4 1.62
-1 0 16 0.16 1.53
1 0 -16 1.39 1.17
-1 0 16 1.18 1.53
1 0 -16 0.13 1.31
1 0 -16 0.13 1.14
1 0 -16 -0.11 1.15
1 0 -16 1.29 1.35
1 0 -16 1.45 1.38
-1 0 16 -0.11 1.48
1 0 -16 3.62 1.77
-1 0 16 1.19 2.03
1 0 -16 2.04 1.23
1 0 -16 2 1.5
-1 0 16 0.47 1.71
-1 0 15 510.46 15.61
-1 0 15 478.76 14.29
-1 0 15 466.7 13.92
1 0 -15 464.27 13.86
-1 0 15 505.48 15.04
1 0 -15 444.02 12.12
1 0 -15 477.84 13.79
1 0 -15 503.12 14.3
1 0 -15 473.19 13.81
1 0 -15 453.9 12.95
-1 0 15 496.24 13.46
1 0 -15 485.47 14.13
-1 0 15 481.43 15.82
1 0 -15 446.28 13.66
-1 0 15 495.42 15.43
1 0 -15 471.47 12.74
-1 0 14 1.2 1.45
-1 0 14 -0.24 1.58
1 0 -14 0.8 1.03
-1 0 14 -0.26 1.58
1 0 -14 0.24 1.29
-1 0 14 2.78 1.75
1 0 -14 0.72 1.08
1 0 -14 -0.11 1.22
1 0 -14 0.8 1.15
1 0 -14 1.14 1.31
-1 0 14 0.82 1.39
1 0 -14 0.69 1.3
-1 0 14 3.19 2.05
-1 0 14 -0.14 1.64
1 0 -14 0.57 1.05
1 0 -14 1.29 1.28
-1 0 13 1260.49 25.46
-1 0 13 1387.33 26.77
1 0 -13 1283.1 21.84
-1 0 13 1231.01 25.13
1 0 -13 1167.08 22.83
-1 0 13 1322.29 26.14
1 0 -13 1200.01 24.6
1 0 -13 1248.34 24.74
1 0 -13 1247.3 24.09
1 0 -13 1259.03 24.86
1 0 -13 1310.61 25.13
-1 0 13 1415.26 24.91
-1 0 13 1274.69 27.19
1 0 -13 1273.28 24.83
1 0 -13 1251.61 24.86
1 0 -13 1262.39 23.7
-1 0 13 1335.7 27
-1 0 12 2 1.23
1 0 -12 0.3 0.73
1 0 -12 1.05 0.99
1 0 -12 0.38 0.78
-1 0 12 1.66 1.31
-1 0 12 1.61 1.3
1 0 -12 0.26 0.94
1 0 -12 2.9 1.27
1 0 -12 0.77 0.98
1 0 -12 0.28 0.94
-1 0 12 1.21 1.18
1 0 -12 0.93 1.13
-1 0 12 0.13 1.29
1 0 -12 0.64 0.87
-1 0 12 -0.23 1.3
1 0 -12 0.66 0.98
1 0 -11 5681.65 72.35
-1 0 11 5255.92 75.65
-1 0 11 5003.24 74.76
-1 0 11 5171.79 75.42
1 0 -11 5281.92 74.63
1 0 -11 4862.69 72.64
1 0 -11 5208.17 74.44
1 0 -11 5072.9 74.2
1 0 -11 5107.16 73.69
1 0 -11 5285.73 70.5
-1 0 11 5353.23 74.54
-1 0 11 4975.87 76.89
1 0 -11 5049.71 74.14
1 0 -11 5078.79 74.26
-1 0 11 5081.58 76.38
1 0 -10 1.29 0.61
-1 0 10 3.54 1.21
1 0 -10 1.43 0.71
-1 0 10 1.08 1.06
-1 0 10 -0.08 1
-1 0 10 0.42 0.96
1 0 -10 0.37 0.86
-1 0 9 3036.09 44.3
1 0 -9 2975.41 41.96
-1 0 9 2863.57 44.43
-1 0 9 2833.38 44.73
-1 0 9 2915.11 44.83
-1 0 8 2.11 1.03
1 0 -8 0.2 0.55
1 0 -8 0.59 0.67
-1 0 8 0.51 0.84
-1 0 8 0.24 0.83
-1 0 8 3.33 1.08
1 0 -7 395.94 7.45
1 0 -7 376.72 8.24
-1 0 7 392.84 8.51
-1 0 7 372.26 8.4
1 0 -7 373.17 8.06
1 0 -7 391.68 8.41
-1 0 7 376.78 8.68
-1 0 7 368.94 8.56
-1 0 6 0.22 0.6
1 0 -6 0.22 0.54
1 0 -6 0.26 0.5
1 0 -6 0.65 0.47
-1 0 6 0.74 0.64
1 0 -6 0.18 0.55
1 0 -6 2.15 0.67
-1 0 6 0.13 0.6
-1 0 6 1.63 0.78
1 0 -5 4114.57 53.39
1 0 -5 3861.13 54.08
-1 0 5 3988.01 54.17
1 0 -5 3993.97 54.22
-1 0 5 3973.66 54.44
1 0 -4 0.29 0.64
1 0 -4 1.14 0.61
1 0 -4 0.09 0.49
-1 0 4 0.28 0.62
1 0 -4 1.04 0.62
1 0 -4 1.01 0.6
-1 0 4 1 0.69
-1 0 3 3079.28 41.06
1 0 -2 0.68 0.25
-1 0 2 0.65 0.25
-1 0 2 1.01 0.28
1 0 -1 257.54 4.31
-1 0 1 271.11 4.14
1 0 -1 252.55 4.12
1 0 -1 271.56 4.15
1 0 0 0.21 0.1
-1 0 0 0.47 0.16
1 0 0 0.17 0.11
1 0 1 264.52 4.44
1 0 1 282.83 4.55
-1 0 -1 282.86 4.55
1 0 1 269.49 4.67
-1 0 -1 284.32 4.57
-1 0 -1 285.81 4.61
1 0 2 0.16 0.35
1 0 2 0.31 0.42
1 0 2 1.79 0.47
-1 0 -2 1.51 0.38
-1 0 -2 1.52 0.4
1 0 3 753.16 11.69
-1 0 -3 752.71 11.34
-1 0 -3 704.07 10.22
1 0 3 762.55 11.49
-1 0 -3 714.41 11.34
-1 0 -3 737.17 11.55
-1 0 -4 0.93 0.67
1 0 4 2.59 0.93
-1 0 -4 1.37 0.43
1 0 4 3.61 0.94
1 0 4 0.15 0.68
-1 0 -4 0.55 0.65
-1 0 -4 0.34 0.67
-1 0 -5 6.87 0.93
1 0 5 6.72 1.07
1 0 5 6.85 1.04
-1 0 -5 6.03 0.65
1 0 5 6.69 1
-1 0 -5 8.07 1.06
1 0 6 0.24 0.75
-1 0 -6 0.36 0.54
-1 0 -6 0.23 0.37
1 0 6 0.38 0.76
1 0 6 0.14 0.62
-1 0 -6 0.04 0.6
-1 0 -6 0.45 0.65
1 0 7 1.97 1
1 0 7 2.22 1.05
-1 0 -7 4.16 0.86
1 0 7 3.7 1.08
1 0 7 3.4 0.99
-1 0 -7 3.76 0.97
-1 0 -7 2.92 0.89
1 0 8 0.07 0.96
-1 0 -8 0.45 0.62
1 0 8 3.37 1.27
-1 0 -8 0.32 0.45
-1 0 -8 0.17 0.82
-1 0 -8 1.67 0.96
1 0 8 1.81 0.95
-1 0 -9 2290.22 33.14
1 0 9 2261.28 35.09
1 0 9 2055.74 35.27
-1 0 -9 2129.15 33.97
-1 0 -9 2059.23 34.37
1 0 9 2145.49 34.98
1 0 9 2024.05 34.81
-1 0 -9 2334.42 31.2
1 0 10 2.09 1.27
-1 0 -10 0.89 0.51
-1 0 -10 1.44 0.85
1 0 10 0.27 1.18
-1 0 -10 -0.08 0.82
1 0 10 0.36 1.12
-1 0 -10 0.73 0.9
-1 0 -10 0.4 0.85
-1 0 -10 0.16 0.56
1 0 10 0.19 1.1
1 0 10 -0.08 1.08
-1 0 -10 0.24 0.81
-1 0 -10 2.7 1.1
1 0 11 223.65 8.42
1 0 11 242.09 8.75
1 0 11 220.43 8.44
-1 0 -11 214.61 7.81
-1 0 -11 228.41 7.94
-1 0 -11 213.44 7.63
-1 0 -11 216.9 7.88
-1 0 -11 208.74 7.74
-1 0 -11 243.58 6.74
1 0 11 235 8.35
1 0 11 218.33 8.45
1 0 11 204.08 8.31
-1 0 -11 210.32 7.81
1 0 11 220.31 8.4
-1 0 -11 206.57 7.69
-1 0 -11 223.71 7.66
1 0 12 -0.11 1.06
1 0 12 4.74 1.77
-1 0 -12 0.58 0.91
1 0 12 -0.36 1.32
1 0 12 0.23 1.27
-1 0 -12 0.51 0.88
-1 0 -12 1.1 1.13
-1 0 -12 0.7 1.01
-1 0 -12 2.2 1.14
-1 0 -12 0.57 1.03
-1 0 -12 0.06 0.51
1 0 12 1.01 1.28
1 0 12 1.85 1.43
-1 0 -12 0.86 0.79
-1 0 -12 1.71 1.13
-1 0 -12 0.65 0.94
1 0 12 -0.71 1.17
-1 0 -12 2.9 1.25
-1 0 -12 1.75 1.13
1 0 12 -0.22 1.34
1 0 13 95.38 5.77
1 0 13 97.54 6.07
1 0 13 103.59 6.21
1 0 13 101.8 6.25
-1 0 -13 83.95 4.75
-1 0 -13 92.55 5.5
-1 0 -13 96.85 5.4
-1 0 -13 93.58 5.51
-1 0 -13 98.12 5.4
-1 0 -13 89.16 5.41
1 0 13 116.43 6.1
1 0 13 95.37 6.14
-1 0 -13 92.57 5.5
1 0 13 90.43 5.88
-1 0 -13 91.94 4.82
-1 0 -13 97.8 5.34
-1 0 -13 95.7 5.61
1 0 13 110.32 6.54
1 0 13 100.03 6.05
1 0 14 2.7 1.74
1 0 14 4.01 1.98
1 0 14 2.54 1.74
-1 0 -14 7.51 1.74
-1 0 -14 -0.37 1.24
1 0 14 0.58 1.54
-1 0 -14 2.16 1.43
-1 0 -14 1.86 1.26
-1 0 -14 0.36 1.24
-1 0 -14 1.33 1.23
1 0 14 0.7 2.01
1 0 14 0.48 1.58
1 0 14 2.43 1.87
-1 0 -14 0.72 0.93
-1 0 -14 -0.36 1.34
1 0 14 -0.28 1.58
-1 0 -14 0.85 1.18
-1 0 -14 3.99 1.65
1 0 14 3.37 1.94
1 0 15 4017.27 65.38
1 0 15 4081.53 64.93
1 0 15 4330.13 67.23
-1 0 -15 3896.74 61.41
-1 0 -15 3935.12 64.08
1 0 15 4219.95 66.25
-1 0 -15 4205.03 63.19
-1 0 -15 4133.02 64.44
-1 0 -15 4029.22 63.02
-1 0 -15 4078.27 64.13
1 0 15 4259.52 64.36
1 0 15 3991.56 66.79
-1 0 -15 4100.41 64.45
-1 0 -15 4181.04 61.19
1 0 15 3990.96 65.86
-1 0 -15 4087.16 62.87
-1 0 -15 4089.62 64.67
1 0 15 3972.08 65.19
1 0 15 4230.21 66.73
1 0 16 0.27 1.48
-1 0 -16 1.27 1.2
-1 0 -16 0.27 1.07
1 0 16 -0.16 1.5
1 0 16 4.36 2
-1 0 -16 6.56 1.8
-1 0 -16 1.3 1.33
-1 0 -16 0.56 1.11
-1 0 -16 -0.78 1.29
1 0 16 0.65 1.49
1 0 16 4.61 2.14
1 0 16 2.63 2.07
-1 0 -16 0.79 1.35
1 0 16 2.03 1.94
1 0 16 0.15 1.54
-1 0 -16 0.41 1.31
-1 0 -16 0.68 1.05
1 0 17 787.48 19.34
-1 0 -17 704.83 18.6
-1 0 -17 763.27 18.85
-1 0 -17 767.62 18.09
-1 0 -17 745.51 18.77
-1 0 -17 762.31 17.55
1 0 17 775.9 21.2
1 0 17 798.88 19.17
-1 0 -17 754.75 18.88
1 0 17 757.27 20.07
-1 0 -17 750.34 19.14
1 0 17 782.32 20.61
1 0 17 768.45 19.88
-1 0 -17 747.6 17.55
1 0 18 4.27 1.76
-1 0 -18 0.87 1.18
-1 0 -18 0.75 0.99
-1 0 -18 1.26 1.13
-1 0 -18 0.97 1.28
1 0 18 3.87 2.2
1 0 18 2 1.66
-1 0 -18 -0.49 1.12
1 0 18 5.14 2.22
-1 0 -18 2.08 1.16
1 0 18 -0.42 1.69
-1 0 -18 0.13 1.31
-1 0 -19 100.54 5.26
1 0 19 107.84 5.76
-1 0 -19 103.14 5.25
1 0 19 107.19 6.57
-1 0 -19 99.77 5.67
1 0 19 110.33 6.38
1 0 19 111.22 6.01
-1 0 -19 100.89 5.86
1 0 19 106.46 6.51
1 0 20 0.49 1.02
-1 0 -20 0.92 0.87
1 0 20 1.02 1.56
1 0 20 -0.29 1.15
1 0 20 2.5 1.71
1 0 20 1.36 1.47
1 0 20 -0.11 1.32
-1 0 -20 1.28 1.12
1 0 21 267.26 7.1
-1 0 -21 299.35 8.59
1 0 21 275.15 8.92
1 0 21 271.65 9.2
1 0 21 273.97 8.34
-1 0 -21 290.2 8.58
1 0 22 1 1.01
-1 0 -22 0.16 0.62
1 0 22 2.02 1.18
1 0 22 0.73 0.82
-1 0 -22 1.6 0.71
-1 -1 22 90.04 3.77
-1 1 22 83.11 3.6
1 -1 -22 73.29 3.41
-1 -1 22 84.55 4.24
1 1 -22 86.44 3.49
-1 -1 21 84.47 4.42
-1 1 21 79.21 4.3
-1 -1 21 76.83 4.14
1 1 -21 75.05 3.91
1 1 -21 77.13 3.94
-1 -1 21 75.92 4.64
-1 1 21 70.23 4.3
1 -1 -21 68.97 3.96
-1 1 21 77.62 4.56
-1 -1 21 74.65 4.67
1 1 -21 74.75 3.86
-1 -1 21 79.41 4.88
-1 -1 20 11.61 2.16
-1 1 20 12.63 2.38
-1 -1 20 10.95 2.12
1 -1 -20 10.26 1.6
1 1 -20 12.02 1.94
1 1 -20 9.71 1.86
-1 -1 20 10.92 2.42
-1 -1 20 14.31 2.7
-1 1 20 12.1 2.36
1 -1 -20 10.81 1.94
1 1 -20 9.22 1.62
-1 1 20 13.65 2.41
-1 -1 20 8.19 2.19
1 1 -20 12.9 2
-1 -1 19 13.78 2.57
-1 -1 19 9.8 2.29
1 -1 -19 11.11 1.97
-1 1 19 11.91 2.5
1 -1 -19 15.7 2.22
1 1 -19 14.54 2.37
1 1 -19 13.86 2.27
1 -1 -19 8.49 1.84
1 1 -19 8.3 1.86
-1 -1 19 10.97 2.75
-1 -1 19 9.84 2.68
-1 -1 19 12.38 2.37
1 -1 -19 8.66 1.96
-1 1 19 13.86 2.76
1 1 -19 10.14 1.81
1 -1 -19 10.04 2.09
-1 -1 19 7.28 2.32
-1 1 19 11.66 2.46
1 1 -19 10.14 2
1 1 -19 11.6 1.98
1 -1 -18 163.76 7.37
-1 1 18 173.22 8.47
-1 -1 18 175.87 8.43
-1 -1 18 171.57 8.16
1 -1 -18 165.53 7.23
1 1 -18 166.04 7.54
1 1 -18 184.87 8.28
1 1 -18 158.86 6.82
1 -1 -18 167.57 7.48
1 1 -18 172.35 7.77
1 1 -18 160.51 7.04
-1 -1 18 192.98 8.86
-1 -1 18 170.27 9.46
1 -1 -18 156.22 7.58
1 1 -18 163.18 6.52
-1 1 18 192.97 9.19
-1 -1 18 173.69 9.36
1 1 -18 172.55 7.77
-1 1 18 184.69 8.73
1 -1 -18 174.6 8.06
1 1 -18 169.3 7.36
-1 -1 18 183.17 9.63
1 -1 -17 101.23 6.03
1 -1 -17 99.28 5.24
-1 -1 17 106.63 6.71
1 -1 -17 91.19 5.7
1 -1 -17 102.49 5.84
1 1 -17 94.88 5.88
-1 -1 17 98.36 5.94
1 -1 -17 92.43 5.68
1 -1 -17 93.72 6.02
1 1 -17 105.42 6.47
1 1 -17 99.24 5.55
1 1 -17 99.18 5.89
1 1 -17 98.98 6.04
-1 -1 17 105.99 7.38
-1 1 17 106.28 7.25
-1 1 17 106.33 6
-1 -1 17 113.04 7.16
1 1 -17 99.19 5.04
1 1 -17 98.21 5.62
-1 -1 17 113.08 7.99
1 1 -17 103.72 5.43
1 -1 -17 103.16 6.18
-1 1 17 104.41 6.91
1 -1 -17 96.2 6.14
1 1 -17 100.49 5.77
-1 1 17 99.72 6.54
-1 -1 17 105.94 7.56
-1 -1 17 99.9 7.45
1 1 -17 109.3 6.24
-1 -1 16 219.38 9.77
1 -1 -16 218.21 9.24
-1 1 16 227.3 10.19
-1 -1 16 221.3 9.88
1 -1 -16 214.59 8.14
1 -1 -16 206.35 8.64
1 -1 -16 185.69 8.39
1 1 -16 215.99 9.07
1 -1 -16 197.46 7.41
-1 1 16 247.9 10.44
-1 -1 16 236.03 9.67
1 -1 -16 209.26 8.71
1 1 -16 208.44 8.84
1 -1 -16 209.12 9.01
1 1 -16 203.31 7.75
1 1 -16 242.91 10.05
1 1 -16 207.5 8.36
1 1 -16 214.6 9.09
-1 1 16 241.3 9.25
-1 1 16 236.55 10.78
-1 -1 16 238.11 11.06
1 -1 -16 211.43 9.1
1 1 -16 233.29 8.89
-1 -1 16 231.84 11.59
1 1 -16 223.83 8.39
-1 -1 16 247.46 10.95
-1 1 16 227.08 10.28
1 1 -16 222.07 8.11
-1 -1 16 241.17 11.66
-1 1 16 237.02 10.12
1 1 -16 206.27 8.58
-1 -1 16 254.14 12.01
1 -1 -16 217.91 9.43
1 1 -16 226.51 9.17
1 -1 -15 81.61 5.02
-1 -1 15 85.51 6.39
1 -1 -15 85.23 5.71
-1 -1 15 82.31 5.88
-1 1 15 88.9 6.22
-1 -1 15 80.63 5.9
1 1 -15 70.03 5.04
-1 1 15 108.25 6.99
1 -1 -15 76.53 4.63
1 -1 -15 74.66 5.12
1 -1 -15 78.74 5.22
1 -1 -15 79.02 5.5
1 1 -15 85.85 5.04
-1 -1 15 104.96 6.45
1 1 -15 84.15 5.88
1 -1 -15 81.3 5.32
1 1 -15 85.2 5.44
1 1 -15 86.29 5.26
1 1 -15 79.24 5.47
-1 1 15 96.36 5.76
-1 1 15 93.86 6.65
-1 -1 15 85.52 6.66
-1 1 15 82.89 6.1
1 1 -15 85.15 5.13
-1 -1 15 97.87 7.63
1 1 -15 94.57 5.25
1 1 -15 85.19 5.26
1 -1 -15 83.86 5.55
-1 -1 15 103.32 7.11
-1 -1 15 89 7.25
1 1 -15 85.98 5.41
-1 1 15 91.15 6.15
-1 -1 15 100.29 6.17
-1 -1 15 105.66 7.61
1 -1 -15 78.18 5.58
1 -1 -15 80.15 5.22
1 1 -15 90.86 5.67
1 1 -14 14.13 1.87
1 -1 -14 15.64 2.71
-1 -1 14 15.53 2.8
1 -1 -14 12.68 2.17
-1 -1 14 11.02 2.61
-1 -1 14 11.22 2.12
-1 1 14 14.71 2.67
1 1 -14 17.6 2.65
1 -1 -14 16 2.32
-1 1 14 12.02 2.81
1 -1 -14 19.8 2.71
1 -1 -14 17.81 2.69
1 -1 -14 16.87 2.54
-1 1 14 14.72 3.05
-1 -1 14 13.49 2.59
1 1 -14 15.71 2.51
1 -1 -14 14.89 2.39
1 -1 -14 17.18 2.62
1 1 -14 18.04 2.46
1 1 -14 8.8 1.63
1 1 -14 9.98 1.8
-1 1 14 9.46 2.19
-1 1 14 17.2 2.96
-1 -1 14 14.47 3.13
-1 -1 14 12.37 2.43
1 -1 -14 14.3 2.48
-1 -1 14 17.53 3.65
-1 -1 14 14.07 3.12
1 1 -14 21.72 2.76
1 1 -14 11.61 2.15
1 1 -14 11.83 2.1
-1 1 14 13.62 2.83
1 1 -14 12.59 2.24
-1 -1 14 13.21 3.2
1 -1 -14 12.09 2.28
1 -1 -14 13.44 2.47
-1 -1 14 21.52 3.83
1 1 -14 13.57 2.3
-1 -1 14 10.94 2.48
1 -1 -13 12.18 2.32
-1 -1 13 10.05 2.39
-1 -1 13 11.59 2.51
-1 1 13 13.53 2.51
1 -1 -13 22.81 2.65
1 1 -13 13.25 1.86
1 1 -13 13.6 2.25
-1 1 13 10.74 2.49
1 -1 -13 12.3 2.04
1 -1 -13 14.98 2.36
1 1 -13 12.79 2.07
1 -1 -13 16.44 2.46
1 -1 -13 23.85 2.78
-1 -1 13 11.75 2.3
-1 -1 13 10.41 1.97
1 1 -13 12.41 2.07
1 -1 -13 13.93 2.31
1 -1 -13 12.82 2.22
-1 1 13 6.74 1.85
-1 -1 13 7.74 2.68
-1 -1 13 18.65 3.24
-1 -1 13 11.59 2.36
1 1 -13 8.12 1.66
-1 1 13 11.4 2.37
1 1 -13 6.42 1.52
1 1 -13 11.75 2.08
-1 -1 13 11.3 3.23
1 -1 -13 15.41 2.41
-1 -1 13 8.93 2.6
1 1 -13 8.57 1.81
-1 1 13 8.58 2.3
1 1 -13 11.7 2.05
1 -1 -13 13.83 2.42
1 1 -13 10.6 2.01
-1 -1 13 14.34 3.33
-1 -1 13 6.5 2.08
1 1 -13 10.97 2.06
1 -1 -13 13.36 2.26
-1 1 12 441.15 12.81
-1 -1 12 407.75 13.16
1 -1 -12 415.77 12.48
-1 -1 12 399.44 12.42
1 1 -12 411.79 10.55
1 -1 -12 414.3 11.47
-1 -1 12 447.61 12.62
-1 -1 12 428.5 11.24
1 -1 -12 418.56 11.62
-1 1 12 428.34 13.43
1 1 -12 427.18 11.54
1 -1 -12 378.7 11.04
1 -1 -12 416.63 11.77
1 -1 -12 428.28 11.74
1 1 -12 458.75 12.15
1 1 -12 427.37 11.36
1 -1 -12 427.04 12.1
1 1 -12 429.6 11.75
1 -1 -12 427.68 11.67
-1 1 12 408.68 12.57
-1 1 12 385.47 11.33
1 1 -12 379.95 10.65
-1 -1 12 438.54 12.58
-1 -1 12 448.76 14.3
-1 -1 12 430.73 15.53
1 1 -12 394.95 11.27
-1 -1 12 426.58 14.07
1 1 -12 428.64 11.41
1 -1 -12 423 12.1
1 1 -12 392.46 11.37
1 -1 -12 416.92 11.66
1 -1 -12 408.09 12.3
-1 -1 12 444.13 15.32
1 1 -12 413.8 11.59
-1 -1 12 443.48 15.08
1 1 -12 414.82 11.68
-1 -1 12 380.61 12.96
-1 -1 11 128.74 6.09
1 1 -11 129.87 5.35
-1 -1 11 122.86 6.63
-1 1 11 135.98 6.34
1 -1 -11 134.17 5.91
1 1 -11 135.89 5.82
1 -1 -11 133.54 5.8
1 -1 -11 133.44 5.86
-1 1 11 136.61 6.83
1 1 -11 135.11 5.91
-1 -1 11 125.18 5.36
1 -1 -11 117.62 5.5
1 1 -11 132.37 6.46
1 1 -11 130.28 6.08
1 1 -11 130.7 5.52
1 -1 -11 130.74 5.75
1 -1 -11 139.53 6.13
1 1 -11 129.8 5.76
-1 -1 11 124.42 6.18
1 1 -11 127.94 5.58
-1 -1 11 137.26 7.32
1 1 -11 129.08 5.64
-1 1 11 128.9 6.2
-1 -1 11 126.65 7.96
-1 -1 11 122.88 6.96
1 1 -11 136.31 5.69
1 -1 -11 128.29 5.94
1 -1 -11 134.1 5.92
1 -1 -11 143.23 6.47
1 1 -11 131.04 5.72
1 -1 -11 131.45 5.85
-1 -1 11 116.58 6.71
1 1 -11 129.25 5.84
-1 -1 11 132.18 7.84
-1 -1 11 115.75 7.33
1 1 -10 6.31 1.29
-1 -1 10 3.15 1.49
1 -1 -10 5.47 1.3
1 -1 -10 9.29 1.64
-1 1 10 6.34 1.53
1 -1 -10 4.1 1.28
1 1 -10 5.97 1.31
-1 -1 10 4.09 1.18
-1 1 10 5.04 1.67
1 -1 -10 4.23 1.37
-1 -1 10 3.89 1.27
1 1 -10 5.99 1.32
1 -1 -10 4.33 1.31
1 -1 -10 3.5 1.14
1 1 -10 4.66 1.45
1 1 -10 4.26 1.28
1 1 -10 5.08 1.37
1 1 -10 4.68 1.23
-1 1 10 5.63 1.45
-1 -1 10 1.81 1.73
-1 -1 10 5.62 1.88
1 1 -10 2.96 1.16
1 -1 -10 3.53 1.24
-1 -1 10 2.92 1.88
-1 -1 10 8 2.33
1 -1 -10 4.7 1.4
1 -1 -10 6.02 1.43
1 1 -10 4.19 1.22
1 1 -10 4.78 1.38
1 -1 -10 12.77 1.87
-1 -1 9 621.33 14.4
-1 1 9 708.64 14.88
-1 -1 9 744.04 16.93
1 1 -9 692.01 13.99
1 1 -9 692.28 14.58
-1 -1 9 689.53 14.48
-1 1 9 664.42 12.26
1 1 -9 668.89 14.11
-1 1 9 669.66 14.42
1 -1 -9 616.48 13.75
-1 -1 9 704.02 15.98
1 1 -9 727.56 14.33
-1 -1 9 653.69 13.17
1 -1 -9 689.44 14.11
1 1 -9 684.82 14.27
-1 1 9 722.96 15.7
1 1 -8 24.54 2.35
1 1 -8 25.31 2.1
-1 -1 8 25.09 2.39
-1 -1 8 28.98 2.96
-1 1 8 26.02 2.26
1 -1 -8 23.59 2.22
-1 -1 8 25.81 2.25
-1 -1 8 24.32 2.59
-1 1 8 26.35 1.69
1 1 -8 29.89 2.27
-1 1 8 26.32 2.59
1 -1 -8 27.21 2.18
1 1 -8 27.28 2.3
-1 -1 8 22.78 1.84
-1 -1 7 77.36 3.65
1 1 -7 84.56 3.5
1 1 -7 75.5 3.91
-1 -1 7 89.53 4.57
-1 1 7 72.8 2.55
1 -1 -7 72.03 3.7
-1 1 7 80.85 3.52
-1 -1 7 76.62 4.1
-1 -1 7 74.99 3.43
-1 1 7 80.71 3.98
1 1 -7 79.01 3.68
-1 -1 7 72.84 2.91
-1 -1 6 406.06 8.72
-1 -1 6 393.35 9.75
1 1 -6 418.81 9.82
1 1 -6 417.79 8.46
-1 1 6 382.51 6.77
-1 -1 6 383.47 8.29
-1 -1 6 394.87 9.59
-1 1 6 395.57 8.34
1 -1 -6 386.57 9.23
1 1 -6 396.57 8.97
-1 1 6 411.29 9.29
-1 -1 6 394.4 7.42
1 -1 -5 631.32 11.36
1 1 -5 692.01 11.69
-1 -1 5 685.05 11.87
1 1 -5 669.71 13.46
-1 -1 5 674.98 13.05
-1 -1 5 673.09 13.05
-1 1 5 657.79 9.81
-1 -1 5 672.88 11.53
-1 1 5 675.66 11.51
1 1 -5 659.58 12.4
-1 1 5 691.82 12.52
-1 -1 5 680.7 10.45
1 1 -4 933.95 14.02
1 1 -4 933.95 14.3
-1 1 4 852.4 12.09
1 -1 -4 884.71 13.9
-1 -1 4 953.3 14.49
-1 -1 4 895.18 15.27
1 -1 -4 901.31 13.96
-1 1 4 923.21 13.93
-1 -1 4 910.06 13.94
-1 1 4 930.78 12.35
1 1 -4 872.48 15.07
-1 1 4 957.35 15.13
1 1 -4 904.14 13.54
-1 -1 4 923.54 12.77
1 -1 -3 3468.61 46.3
-1 -1 3 3466.14 46.96
-1 -1 3 3479.69 47.48
1 1 -3 3609.41 46.72
1 1 -3 3669.12 46.37
-1 1 3 3496.56 45.98
1 1 -3 3751.38 49.75
-1 1 3 3517.06 46.19
-1 -1 3 3645.96 46.26
-1 1 3 3322.31 44.95
1 1 -3 3455.39 47.83
-1 -1 3 3554.41 47.7
-1 1 3 3579.59 47.36
1 1 -3 3490.56 46.05
1 1 -3 3459.99 44.86
-1 -1 3 3365.89 44.96
1 1 -2 999.07 13.86
1 1 -2 996.56 14.32
-1 -1 2 934.63 14.72
1 -1 -2 969.52 13.86
-1 1 2 977 14.78
-1 1 2 990.77 13.72
-1 -1 2 958.98 13.73
1 1 -2 971.69 13.75
-1 1 2 1067.75 16.09
1 1 -2 993.85 15.45
1 1 -2 993.46 14.03
-1 1 2 1026.66 14.74
-1 -1 2 987.23 15.3
1 -1 -1 2061.34 27.61
1 1 -1 2105.26 28.22
1 1 -1 2116.24 27.55
-1 1 1 2030.89 29.62
-1 -1 1 2262.49 30.2
1 -1 -1 2021.57 30.4
-1 -1 1 2082.2 27.49
-1 1 1 2061.94 27.56
-1 1 1 2090.81 28.35
1 1 -1 2131.19 28.52
-1 1 1 2210.11 29.9
1 1 -1 2161.42 29.54
1 -1 -1 2106.45 28.85
-1 -1 1 2026.79 29.5
-1 1 1 2194.24 29.97
1 -1 0 290.84 4.49
-1 1 0 320.48 6.7
1 1 0 303.36 4.45
1 -1 0 290.04 6.98
-1 -1 0 323.52 6.06
-1 1 0 305.38 4.57
-1 -1 0 318.05 4.56
1 -1 0 313.74 5.67
-1 1 0 333.21 6.2
-1 -1 0 324.27 6.47
-1 1 0 327.14 4.96
-1 1 0 337.88 6.4
1 -1 0 321.1 5.6
-1 1 -1 1010.29 16.68
1 -1 1 979.59 17.14
1 -1 1 1020.5 15.75
-1 -1 -1 1032.55 14.89
-1 1 -1 998.82 15.23
-1 -1 -1 1030.66 14.17
-1 -1 -1 1045.78 16.16
-1 1 -1 1089.52 16.78
1 -1 1 1024.03 14.98
-1 1 -1 1048.14 15.77
-1 1 -1 1049.66 14.18
-1 1 -2 3674.61 49.8
1 -1 2 3452.91 49.09
1 -1 2 3459.23 48.88
1 -1 2 3689.49 49.25
-1 -1 -2 3493.97 46.71
-1 1 -2 3643.56 47.48
-1 -1 -2 3506.93 47.11
-1 1 -2 3688.03 49.66
1 -1 2 3573.59 47.59
-1 -1 -2 3649.65 49.04
1 1 2 3506.35 47.19
1 -1 2 3519.65 47.13
-1 1 -2 3561.46 48.2
-1 1 -2 3564.49 47.21
1 -1 3 4057.37 56.53
-1 1 -3 4120.75 57.03
1 -1 3 3987.23 56.19
-1 -1 -3 3930.33 53.36
1 -1 3 4024.6 56.76
-1 -1 -3 4286.89 54.76
-1 1 -3 4322.99 54.86
-1 1 -3 4051.5 54.13
1 -1 3 4099.25 54.6
-1 1 -3 4032.85 55.18
1 1 3 4116.11 54.66
1 -1 4 2154.11 33.38
1 -1 4 2271.81 33.29
1 1 4 2232.76 31.04
1 -1 4 2196.08 34.52
-1 1 -4 2193.36 31.66
-1 1 -4 2227.19 33.09
-1 1 -4 2184.48 31.78
-1 1 -4 2302.09 30.62
1 1 4 2244.36 31.62
-1 -1 -4 2179.34 31.57
1 -1 4 2246.26 31.53
1 -1 5 1710.54 28.17
1 -1 5 1766.89 28.75
1 1 5 1824.01 25.94
1 -1 5 1908.13 30.26
-1 -1 -5 1777.06 26.73
1 1 5 1797.8 26.83
-1 1 -5 1744.67 26.79
1 -1 5 1781.29 26.71
-1 1 -5 1849.79 28.13
-1 1 -5 1822.87 26.89
-1 1 -6 382.97 9.1
1 -1 6 326.68 9.08
1 1 6 364.47 8.19
1 -1 6 343.81 9.54
1 1 6 374.86 7.5
1 -1 6 343.16 8.04
-1 1 -6 375.58 8.21
1 1 6 354.06 8.19
-1 1 -6 341.47 8.61
-1 1 -6 353.18 8.1
-1 -1 -6 343.21 8.04
1 1 7 249.22 6.96
1 -1 7 247.26 8.23
-1 1 -7 242.45 7.26
1 -1 7 247.76 8.22
1 1 7 250.04 6.2
-1 -1 -7 238.85 6.75
-1 1 -7 261.68 7.01
-1 1 -7 240.82 7.2
1 -1 7 245.16 6.88
1 1 7 252.17 7.04
-1 1 -8 111.67 4.86
1 1 8 111.91 4.73
1 -1 8 110 4.73
-1 -1 -8 101.32 4.47
-1 1 -8 113.68 4.71
-1 1 -8 112.9 4.83
1 -1 8 109.17 4.28
1 1 8 107.35 4.77
1 1 8 109.15 4.13
1 -1 8 118.46 5.89
-1 1 -9 1925.16 30.27
1 -1 9 1978.63 34.63
1 1 9 1944.53 30.43
-1 1 -9 1977.83 31.66
-1 1 -9 1816.3 31.23
1 1 9 1968.91 32.21
-1 -1 -9 1940.23 31.69
1 -1 9 1922.98 31.85
-1 -1 -9 1880.45 31.25
1 -1 9 1981.81 30.63
1 1 9 2064.34 33.82
-1 1 -9 2047.15 32.44
-1 1 -9 2035.3 33.27
-1 -1 -9 1896.66 31.89
1 1 9 1979.04 32.13
-1 1 -9 1951.58 31.68
1 -1 9 1676.86 33.15
-1 1 -9 1931.63 31.76
-1 1 -9 1992.02 31.97
1 -1 9 1822.77 34.86
-1 -1 -9 1854.04 31.83
-1 -1 -9 1855.43 32.48
-1 1 -9 1971.64 31.74
-1 -1 -9 1936.22 31.76
1 -1 9 1719.74 34.68
1 1 10 1129.47 20.81
-1 1 -10 1140.33 20.01
1 -1 10 1195.19 24.55
1 -1 10 1158.06 20.95
-1 1 -10 1147.29 21.72
1 1 10 1178.68 22.67
-1 -1 -10 1172.87 21.95
1 1 10 1207.33 23.98
1 -1 10 1183.77 22.34
-1 -1 -10 1087.73 20.83
-1 -1 -10 1114.52 21.44
-1 -1 -10 1117.07 21.6
-1 1 -10 1111.7 20.99
-1 1 -10 1144.58 21.72
-1 -1 -10 1097.34 21.4
-1 -1 -10 1118.17 21.98
-1 1 -10 1203.22 22.54
1 -1 10 1181.67 24.37
1 1 10 1129.51 22.39
1 1 10 1094.61 21.92
-1 1 -10 1189.86 21.63
-1 1 -10 1158.67 21.49
-1 1 -10 1121.12 21.75
1 -1 10 1154.07 25.42
-1 1 -10 1168.51 21.93
-1 -1 -10 1121.98 22.03
-1 1 -10 1137.61 21.08
1 -1 10 1138.89 25.3
-1 1 -10 1192.52 21.39
-1 -1 -10 1115.44 21.72
1 -1 10 1117.51 24.86
1 -1 10 1138.56 25.5
-1 -1 -10 1088.9 22.53
-1 1 -11 832.04 15.78
1 1 11 802.54 17.1
1 -1 11 869.86 20.8
-1 -1 -11 849.18 18.12
1 -1 11 756.71 18.42
-1 -1 -11 830.43 17.15
-1 -1 -11 866.78 18.24
-1 -1 -11 787.7 16.97
1 1 11 876.47 19.24
-1 1 -11 856.07 18.18
1 1 11 912.41 20.46
1 -1 11 840.73 17.32
1 -1 11 879.18 18.82
-1 -1 -11 819.66 17.8
-1 -1 -11 811.29 17.78
-1 -1 -11 784.8 17.19
-1 1 -11 841.93 18.01
-1 1 -11 874.21 18.61
-1 -1 -11 845.92 18.5
-1 1 -11 822.78 17.32
-1 -1 -11 808.61 17.7
1 -1 11 909.84 20.75
-1 1 -11 841.41 17.49
-1 1 -11 800.44 17.22
1 1 11 871.39 19.13
1 1 11 841.13 18.27
1 -1 11 885.59 21.78
-1 -1 -11 816.84 18.34
-1 1 -11 866.31 18.08
-1 1 -11 838.81 17.92
1 -1 11 828.58 21.37
-1 1 -11 851.12 17.57
1 -1 11 819.75 20.99
-1 -1 -11 811.15 17.94
1 -1 11 846.62 21.95
-1 -1 -11 848.03 18.07
-1 1 -11 842.02 17.66
-1 -1 -11 817.17 18.9
-1 1 -12 710.48 13.98
-1 -1 -12 711.98 15.64
-1 -1 -12 691.34 16.46
1 -1 12 649.44 17.22
1 -1 12 734.71 17.46
1 -1 12 730.62 19.31
-1 1 -12 699.22 16.62
-1 -1 -12 728.99 16.81
-1 -1 -12 696.33 16.53
1 1 12 761.84 19.11
-1 -1 -12 652.92 15.23
1 -1 12 721.91 16.01
1 1 12 724.41 17.81
-1 1 -12 729.28 17.13
-1 1 -12 721.49 16.72
-1 -1 -12 697.65 16.95
-1 1 -12 712.47 16.09
-1 -1 -12 688.75 16.41
-1 -1 -12 714.61 16.12
1 1 12 715.76 17.88
1 1 12 683.16 16.68
1 -1 12 767.1 19.22
-1 1 -12 683.09 15.59
-1 1 -12 665.56 15.48
-1 -1 -12 697.02 16.97
-1 1 -12 696.02 16.32
-1 1 -12 717.23 16.15
-1 1 -12 702.59 16.28
1 -1 12 712.76 19.8
1 1 12 664.19 16.61
1 -1 12 748.04 20.22
1 -1 12 703.06 19.56
-1 -1 -12 701.25 16.68
-1 -1 -12 724.39 16.68
-1 1 -12 715.36 16.39
1 -1 12 769.36 20.73
-1 -1 -12 720.76 17.78
1 -1 13 1607.21 30.65
1 -1 13 1576.57 32.75
1 1 13 1618.42 31.39
1 -1 13 1515.37 30.77
-1 -1 -13 1514.38 28.95
-1 -1 -13 1610.45 29.64
-1 1 -13 1587.75 29.79
-1 -1 -13 1495.41 29.23
1 -1 13 1565.52 28.65
1 1 13 1752.68 33.41
-1 -1 -13 1453.42 27.1
-1 1 -13 1532.85 28.63
-1 -1 -13 1572.1 29.43
-1 1 -13 1616.33 28.94
-1 1 -13 1614.74 29.72
-1 -1 -13 1596.43 28.76
-1 1 -13 1679.78 31.26
-1 -1 -13 1541.13 30
-1 1 -13 1530.66 27.88
1 1 13 1565.1 29.85
1 -1 13 1760.96 33.05
-1 1 -13 1450.21 27.47
1 1 13 1630.19 31.82
-1 1 -13 1504.75 27.72
-1 1 -13 1606.68 29.08
1 -1 13 1541.78 33.43
-1 1 -13 1560.26 29.08
-1 -1 -13 1590.87 30.28
1 1 13 1461.95 29.61
-1 1 -13 1519.76 28.65
1 -1 13 1658.45 34.34
-1 -1 -13 1635.45 31.21
1 -1 13 1714.37 35.02
1 -1 13 1615.12 33.63
-1 -1 -13 1601.16 29.53
-1 1 -13 1592.31 29.35
1 -1 13 1698.57 33.26
-1 1 -13 1564.7 29.5
1 -1 14 8.41 2.61
1 -1 14 4.68 2.18
-1 -1 -14 6.46 2.07
-1 -1 -14 9.94 2.08
1 1 14 8.28 2.32
-1 -1 -14 7.82 2
1 -1 14 6.5 1.74
1 1 14 7.95 2.53
1 -1 14 6.71 2.09
-1 -1 -14 3.72 1.44
-1 -1 -14 4.12 1.38
-1 1 -14 4.84 1.66
-1 1 -14 7.63 1.83
-1 1 -14 7.97 1.83
-1 1 -14 6 1.86
-1 -1 -14 5.31 1.85
-1 -1 -14 9.28 1.88
-1 -1 -14 7.59 1.94
-1 1 -14 6.99 2.11
1 1 14 15.35 2.86
1 -1 14 12.6 3.21
1 -1 14 7.84 2.57
-1 1 -14 8.65 1.67
-1 1 -14 10.11 1.82
1 1 14 12.59 2.48
1 -1 14 16.05 3.08
-1 1 -14 6.35 1.71
-1 1 -14 6.59 1.75
1 -1 14 14.53 3.14
-1 1 -14 7.44 1.6
-1 -1 -14 6.26 1.94
-1 1 -14 10.52 1.99
1 1 14 8.28 2.25
1 -1 14 7.16 2.74
-1 1 -14 8.74 1.97
1 1 14 11.04 2.45
1 -1 14 6.86 2.63
-1 -1 -14 10.36 2.41
1 -1 14 9.14 2.51
-1 1 -14 6.56 1.84
1 -1 14 11.03 2.58
1 -1 15 8.56 2.59
1 -1 15 10.17 2.65
-1 -1 -15 11.14 2.52
-1 -1 -15 11.43 2.2
1 -1 15 9.32 2.33
1 1 15 10.82 2.59
-1 -1 -15 11.06 2.21
-1 -1 -15 13.39 2.41
-1 1 -15 10.68 2.14
1 -1 15 10 2.79
-1 -1 -15 9.53 2.18
-1 -1 -15 12.85 2.09
-1 1 -15 12.15 2.34
-1 1 -15 9.35 1.83
-1 -1 -15 12.94 2.45
-1 1 -15 10.82 2.36
-1 1 -15 15.92 2.43
1 -1 15 9 3.07
1 -1 15 8.38 2.54
1 -1 15 8.81 2.7
1 1 15 9.09 2.59
-1 1 -15 8.55 1.65
1 1 15 6.73 2.15
-1 1 -15 9.98 2
-1 -1 -15 10.68 2.34
1 -1 15 9.95 3
-1 1 -15 14.53 2.32
-1 1 -15 6.08 1.68
1 1 15 8.18 2.3
1 -1 15 9.17 2.79
1 1 15 11.38 2.5
1 -1 15 8.12 2.68
-1 1 -15 9.59 2.08
-1 -1 -15 10.16 2.38
1 -1 15 15.24 3.01
-1 1 -15 10.28 2.15
-1 -1 -16 160.05 7.15
1 -1 16 150.24 8.09
-1 -1 -16 165.38 8.27
1 -1 16 138.11 8.3
1 -1 16 145.17 7.85
1 1 16 149.52 8.22
-1 1 -16 153.36 7.52
-1 -1 -16 158.11 7.39
-1 -1 -16 143.78 7.25
1 -1 16 146.74 8.12
-1 1 -16 146.82 6.27
-1 1 -16 151.33 7.39
-1 -1 -16 145.37 7.17
-1 1 -16 160.23 7.93
1 -1 16 154.69 8.11
1 -1 16 160.02 9.13
1 1 16 154.18 8.73
1 1 16 152.04 7.61
-1 1 -16 151.04 6.78
1 -1 16 157.79 9.04
1 -1 16 151.96 8.94
-1 -1 -16 152.42 7.71
1 1 16 136.84 7.53
-1 1 -16 147.61 6.86
-1 1 -16 146.39 6.93
1 -1 16 151.93 8.84
-1 1 -16 151.19 7.33
1 -1 16 166.11 8.47
-1 1 -16 143.78 7.15
-1 -1 -16 144.88 7.79
1 1 16 155.98 7.91
1 -1 16 156.62 9.26
1 -1 17 1.99 1.65
-1 -1 -17 4.48 1.86
-1 -1 -17 5.4 1.62
-1 -1 -17 4.61 1.65
-1 -1 -17 3.58 1.55
-1 1 -17 9.75 2.12
-1 1 -17 4.74 1.82
1 -1 17 4.85 2.09
-1 1 -17 3.27 1.51
1 -1 17 4.68 2.38
1 1 17 2.85 2.07
-1 1 -17 3.74 1.27
-1 1 -17 4.07 1.49
1 -1 17 8.12 2.6
-1 1 -17 2.93 1.27
1 -1 17 1.49 1.85
1 -1 17 3.47 1.92
-1 1 -17 3.14 1.42
-1 -1 -17 3.97 1.73
1 1 17 3.33 1.85
1 -1 17 3.47 2.09
-1 1 -17 3.28 1.52
1 -1 18 368.67 12.31
-1 -1 -18 352.33 11.45
-1 -1 -18 346.53 9.91
1 -1 18 337.49 11.44
-1 1 -18 374.27 11.69
-1 1 -18 346.78 11.36
-1 -1 -18 377.59 11.05
-1 1 -18 340.1 10.07
1 -1 18 358.87 12.86
1 -1 18 336.23 12.53
1 1 18 362.95 11.91
1 -1 18 365.18 13.49
1 1 18 365.85 12.44
-1 1 -18 348.15 10.98
1 -1 18 361.37 12.93
-1 -1 -18 346.81 11.75
-1 1 -18 360.78 11.22
1 -1 19 230.59 8.74
-1 -1 -19 230.17 6.89
-1 -1 -19 236.85 8.39
1 1 19 239.84 9.13
1 -1 19 242.74 9.16
-1 1 -19 237.65 8.55
-1 1 -19 250.44 8.64
1 -1 19 228.88 9.33
1 -1 19 231.18 9.32
1 -1 19 236.58 9.54
1 -1 19 218.56 9.72
-1 1 -19 228.23 8.12
1 1 19 237.7 8.95
-1 -1 -19 213.22 8.51
1 1 19 245.78 9.54
-1 1 -19 224.38 8.1
1 -1 20 6.46 1.75
1 -1 20 5.29 1.57
1 1 20 7.71 1.86
-1 -1 -20 6.92 1.46
-1 -1 -20 6.15 1.66
-1 -1 -20 5.82 1.36
-1 1 -20 7.25 1.45
-1 1 -20 4.66 1.33
-1 1 -20 5.15 1.29
1 1 20 3.48 1.64
1 -1 20 6.13 1.87
1 1 20 3.47 1.79
1 -1 20 5.39 1.68
-1 1 -20 5.4 1.26
1 -1 20 6.09 1.72
1 1 20 8.29 1.77
-1 -1 -20 5.97 1.5
-1 1 -20 6.85 1.43
-1 -1 -21 4.76 0.95
-1 -1 -21 4.78 1.26
1 -1 21 5.9 1.4
1 1 21 5.69 1.38
-1 -1 -21 4.28 1.04
-1 1 -21 4.48 1.03
-1 1 -21 5.6 1.17
1 1 21 4.61 1.55
-1 -1 -21 3.73 1.12
-1 1 -21 4.8 0.96
1 1 21 4.77 1.53
1 -1 21 5.37 1.54
-1 -1 -22 214.05 5.79
1 -1 22 269.7 6.14
1 -2 -21 114.58 4.24
1 -2 -20 379.39 10.33
1 -2 -20 352.01 8.22
1 2 -20 390 9.52
1 2 -20 378.46 9.56
-1 -2 20 344.16 10.29
-1 2 20 363.14 9.8
-1 -2 20 388.12 10.73
1 2 -20 403.14 9.53
-1 -2 20 382.58 10.87
-1 2 20 395.92 10.44
1 -2 -19 4 1.73
1 -2 -19 2.12 1.19
-1 -2 19 2.47 1.57
1 -2 -19 2.42 1.13
1 2 -19 1.54 1.05
1 2 -19 0.93 0.98
-1 2 19 0.91 1.63
-1 -2 19 2.29 1.64
-1 -2 19 0.75 1.52
1 2 -19 0.92 0.86
-1 2 19 0.78 1.36
1 2 -19 1.39 1.05
-1 -2 19 1.38 1.54
1 -2 -18 1021.62 21.17
-1 -2 18 1064.18 22.29
1 -2 -18 1072.45 24.69
1 2 -18 1077.89 21.83
1 2 -18 1086.56 21.96
1 -2 -18 1051.94 20.98
1 2 -18 1051.94 20.33
-1 2 18 1079.83 22.55
1 2 -18 1074.74 20.99
-1 -2 18 1045.68 25.04
1 -2 -18 1042.68 21.14
-1 -2 18 1098.7 25.52
-1 -2 18 1126.48 25.86
-1 2 18 1139.71 23.31
-1 -2 17 39.24 3.92
1 -2 -17 42.13 3.87
1 -2 -17 35.07 4.45
1 -2 -17 32.64 3.16
1 -2 -17 37.07 3.46
1 -2 -17 31.87 2.87
1 2 -17 35.63 3.63
1 2 -17 38.58 3.44
1 2 -17 30.54 3.33
1 2 -17 28.14 2.99
-1 2 17 36.73 3.98
1 -2 -17 38.11 3.48
-1 -2 17 36.32 4.75
1 2 -17 29.51 3.12
-1 -2 17 39.24 4.85
-1 -2 17 35.36 4.72
1 -2 -17 37.47 3.63
-1 2 17 36.94 3.99
-1 -2 16 666.71 17.94
1 -2 -16 671.44 16.52
1 -2 -16 692.46 21.42
1 -2 -16 656.87 17.7
1 -2 -16 616.66 15.46
1 -2 -16 653.35 16.69
1 2 -16 680.46 17.41
1 2 -16 678.87 17.05
1 -2 -16 646.05 16.55
1 2 -16 689.06 17.74
1 2 -16 654.57 15.75
1 2 -16 666.54 16.2
1 2 -16 699.42 16.98
1 -2 -16 672.97 16.88
-1 -2 16 727.54 19.07
-1 2 16 710.38 18.96
-1 -2 16 706.19 22.23
1 2 -16 674.62 17
1 -2 -16 714.89 18.08
-1 -2 16 749.4 22.78
-1 -2 16 734.66 22.58
-1 -2 15 202.35 9.31
1 -2 -15 203.9 11.56
1 -2 -15 203.36 8.56
1 -2 -15 210.51 9.62
1 -2 -15 198.84 8.12
1 -2 -15 229.61 9.25
-1 -2 15 224.67 11.4
1 2 -15 225.26 9.5
1 -2 -15 211.85 8.77
1 2 -15 224.19 9.38
1 -2 -15 214.65 8.07
1 2 -15 176.46 7.98
-1 2 15 222.57 10.4
-1 -2 15 233.65 11.72
1 2 -15 193.39 8.15
-1 2 15 196.65 9.08
1 2 -15 210.63 8.9
-1 -2 15 217.68 12.34
1 2 -15 198.74 8.63
-1 2 15 205.7 9.66
1 -2 -15 225.92 9.12
-1 -2 15 224.16 10.59
1 2 -15 204.36 8.9
1 -2 -15 213.43 9.43
-1 -2 15 231.32 12.7
-1 -2 15 229.69 12.7
1 -2 -14 562.49 15.52
1 2 -14 572.91 14.56
-1 -2 14 592.3 15.51
1 -2 -14 494.36 19.32
1 -2 -14 574.32 17.08
-1 -2 14 548.55 16.27
1 -2 -14 529.63 14.87
-1 2 14 592.38 18.51
-1 2 14 567.47 17.23
-1 -2 14 655.35 20.31
1 -2 -14 547.8 15.61
1 2 -14 598.78 15.54
1 -2 -14 564.09 14.38
1 2 -14 583.29 16.16
1 2 -14 581.73 16.54
1 -2 -14 548.76 15.34
1 2 -14 547.69 15.33
1 2 -14 558.97 15.42
-1 -2 14 606.15 19.94
-1 2 14 592.95 16.97
-1 2 14 617.58 17.87
1 2 -14 586.76 16.11
1 -2 -14 595.5 15.97
-1 -2 14 621.48 21.93
1 2 -14 583.85 16.17
-1 -2 14 597.46 18.79
-1 -2 14 606.27 21.76
-1 -2 14 597.94 21.71
1 -2 -14 599.42 16.98
-1 -2 14 505.61 16.83
1 -2 -14 572.25 15.79
1 2 -14 579.98 16.04
1 -2 -13 202.75 12.15
-1 -2 13 266.36 10.68
1 2 -13 268.91 9.51
1 -2 -13 273.01 10.3
1 -2 -13 267.54 11.18
1 -2 -13 289.68 9.78
-1 -2 13 283.18 13.04
1 -2 -13 284.99 10.36
-1 2 13 259.02 10.96
1 2 -13 285.9 10.09
-1 2 13 262.61 11.86
1 -2 -13 271.78 10.14
1 2 -13 275.74 10.73
1 -2 -13 270.49 9.25
1 -2 -13 276.18 10.16
1 2 -13 285.14 10.55
-1 2 13 284.82 11.02
1 2 -13 255.12 10.11
-1 2 13 299.12 11.61
-1 -2 13 291.82 13.42
-1 -2 13 278.06 14.76
1 2 -13 261.8 10.28
1 -2 -13 295.72 10.57
-1 -2 13 276.43 12.49
1 2 -13 266.03 10.32
-1 -2 13 249.75 13.96
-1 -2 13 268.45 11.95
-1 -2 13 291.74 14.93
1 -2 -13 269.95 10.29
1 -2 -13 273.05 10.97
1 2 -13 269.7 10.33
1 -2 -12 1184.6 23.3
1 -2 -12 1135.7 24.07
1 2 -12 1138.57 23.59
-1 -2 12 1114.93 24.59
1 -2 -12 1117.97 25.67
1 2 -12 1147.81 23.53
-1 2 12 1167.81 27.42
-1 2 12 1098.86 25.1
1 -2 -12 1131.84 23.57
1 -2 -12 1080.13 23.72
-1 -2 12 1158.62 28.72
1 2 -12 1190.87 24.42
1 2 -12 1130.97 24.72
1 -2 -12 1136.4 23.64
1 2 -12 1127.96 24.48
-1 2 12 1214.81 25.71
-1 -2 12 1113.98 28.64
-1 -2 12 1057.42 27.12
-1 -2 12 1156.69 31.89
1 -2 -12 1139.53 23.87
1 2 -12 1141.63 24.16
-1 -2 12 1052.81 30.66
-1 -2 12 1033.17 26.89
1 -2 -12 1117.41 23.81
-1 -2 12 915.63 28.81
1 -2 -12 1072.12 24.76
-1 -2 11 19.94 2.93
1 2 -11 17.9 2.56
1 -2 -11 19.12 3.08
-1 -2 11 19.32 2.49
1 -2 -11 17.3 2.63
1 -2 -11 20.2 2.83
-1 -2 11 13.84 3.1
1 2 -11 22.33 2.73
-1 2 11 13.91 2.56
1 -2 -11 16.85 2.23
1 -2 -11 22.45 3
1 -2 -11 22.91 2.86
1 2 -11 22.39 3.01
1 -2 -11 33.78 3.31
1 2 -11 17.23 2.61
-1 2 11 21.6 3.03
-1 -2 11 25.99 4.03
-1 -2 11 12.77 3.58
1 2 -11 13.15 2.48
-1 -2 11 10.88 2.27
-1 -2 11 12.32 3.02
-1 -2 11 22.89 4.59
1 -2 -11 20.79 2.73
1 -2 -11 22.06 3.13
-1 -2 11 16.57 3.37
-1 -2 11 18.8 4.12
1 2 -11 18.25 2.71
1 -2 -10 2216.41 39.01
1 -2 -10 2207.91 37.09
1 2 -10 2212 37.52
1 -2 -10 2265.71 36.44
-1 -2 10 2095.43 36.92
1 -2 -10 1649.26 40.39
-1 -2 10 2159.23 34.92
-1 2 10 2135.37 37.38
1 2 -10 2172.99 36.71
-1 -2 10 2063.31 40.51
1 -2 -10 2136.73 36.02
1 -2 -10 2150.3 37.52
1 -2 -10 1930.85 33.87
1 2 -10 2400.8 37.64
1 -2 -10 2095.95 35.87
1 2 -10 2182.55 37.61
-1 -2 10 2112.54 37.04
-1 2 10 2491.61 38.63
1 2 -10 2167.64 38.27
-1 -2 10 1903.1 40.13
-1 -2 10 1970.02 39.61
-1 -2 10 2039.11 44.89
1 -2 -10 2003.7 35.71
1 -2 -10 2050.29 37.4
-1 -2 10 1751.58 41.61
-1 -2 10 2020.48 41.74
-1 -2 10 1791.28 42.86
1 2 -10 2280.39 37.43
1 -2 -9 1.11 1.32
1 -2 -9 2.27 1.33
-1 -2 9 0.62 1.1
1 -2 -9 2.72 1.92
-1 2 9 1.4 1.71
1 -2 -9 2.04 1.51
-1 -2 9 1.25 0.91
-1 2 9 1.36 1.18
-1 -2 9 1.43 1.51
1 -2 -9 0.56 1.1
1 2 -9 2.3 1.18
1 -2 -9 1.21 1.19
1 -2 -9 0.72 0.78
1 2 -9 1.09 1.18
1 2 -9 4.75 1.5
1 -2 -9 1.73 1.09
1 2 -9 3.83 1.56
-1 -2 9 1.89 1.25
-1 -2 9 0.93 1.46
-1 -2 9 1.32 1.88
-1 -2 9 0.56 1.5
-1 -2 9 2.16 2.48
1 -2 -9 1.13 0.95
1 -2 -9 1.96 1.27
-1 -2 9 0.18 1.6
1 -2 -9 2.29 1.26
-1 -2 9 2.06 2.15
1 -2 -9 1.94 1.31
-1 -2 8 1213.28 21.75
1 -2 -8 1423.17 24.72
1 -2 -8 1329.15 25.98
1 -2 -8 1360.03 24.44
1 -2 -8 1339.93 24.78
1 -2 -8 1241.71 28.46
1 -2 -8 1231.34 25.14
-1 2 8 1265.46 24.18
1 -2 -8 1218.09 23.6
-1 -2 8 1393.9 27.19
-1 2 8 1412.1 27.46
1 2 -8 1293.64 24.4
1 -2 -8 1265 21.96
1 2 -8 1302.38 25.04
1 2 -8 1423.31 24.97
1 -2 -8 1503.7 25.27
-1 -2 8 1307.65 24.79
-1 -2 8 1263.96 26.79
-1 -2 8 1228.02 30.39
-1 -2 8 1328.24 26.65
-1 -2 8 1269.02 28.73
-1 -2 8 1288.53 29.49
-1 -2 8 1133.87 28.78
1 -2 -8 1269.24 24.16
1 -2 -8 1286.66 24.63
-1 2 7 14.06 2.43
1 -2 -7 17.81 1.65
1 2 -7 15.46 2.09
-1 2 7 12.91 1.87
1 -2 -7 14.5 1.98
-1 -2 7 12.51 2.17
1 2 -7 13.81 2.08
1 2 -7 14.44 2
1 -2 -7 16.63 2.1
1 2 -7 15.81 1.57
-1 -2 7 16.71 2.49
-1 -2 7 10.43 1.81
-1 -2 7 13.05 2.55
1 -2 -7 17.06 2.04
-1 -2 7 14.98 1.5
1 -2 -7 25.89 2.64
-1 -2 7 12.71 2.78
1 -2 -7 16.38 2.27
1 -2 -7 15.7 2.06
-1 -2 7 13.54 2.92
1 -2 -6 362.2 11.86
-1 2 6 325.67 8.58
1 -2 -6 297.22 9.67
1 2 -6 298.23 9.06
1 -2 -6 271.66 8.25
-1 -2 6 354.48 10.24
1 -2 -6 322.01 9.31
-1 2 6 368.07 10.74
1 -2 -6 325.33 9.15
1 2 -6 344.41 10.95
1 2 -6 304.4 7.17
-1 -2 6 318.29 6.74
1 -2 -6 308.78 8.72
-1 -2 6 328.64 11.01
-1 -2 6 283.84 11.02
1 -2 -6 295.84 8.95
-1 -2 6 298.33 11.79
1 -2 -6 303.24 8.86
-1 -2 5 537.7 12.7
1 2 -5 549.04 12.62
-1 2 5 556.7 13.35
-1 2 5 511.91 10.9
1 2 -5 497.43 9.71
1 -2 -5 506.72 11.93
1 -2 -5 548.01 12.43
1 -2 -5 523.8 12.02
-1 -2 5 517.57 15.59
-1 -2 5 506.2 13.58
1 2 -5 509.33 9.62
1 2 -5 538.56 13.89
-1 2 4 1386.94 21.5
1 2 -4 1424.83 26.35
1 -2 -4 1306.04 23.71
-1 -2 4 1366.12 23.84
-1 2 4 1361.05 23.93
-1 2 4 1487.48 24.98
1 2 -4 1419.88 21.13
1 2 -4 1332.06 23.8
-1 2 4 1334.6 21.62
1 2 -3 88.18 5.04
-1 2 3 83.63 3.66
1 -2 -3 100.23 4.63
-1 -2 3 90.94 4.21
1 2 -3 82.81 2.54
-1 2 3 92.53 4.26
-1 2 3 83.73 2.99
1 2 -3 92.2 3.21
-1 2 3 92.76 4.46
1 2 -3 96.54 4.37
-1 2 2 917.57 16.61
1 2 -2 939.97 18.95
1 -2 -2 852.43 17.32
1 2 -2 877.61 14.24
-1 2 2 906.68 16.82
-1 -2 2 879.72 16.62
1 2 -2 910.53 14.79
1 2 -2 895.61 16.8
-1 2 2 894.15 16.62
-1 2 2 858.18 13.59
1 2 -1 29.4 2.8
1 -2 -1 20.19 2.29
-1 2 1 24.67 2.07
1 2 -1 23.25 2.13
1 2 -1 25.37 1.75
-1 -2 1 22.38 2.04
1 2 -1 24.49 1.73
-1 2 1 20.72 1.97
1 -2 -1 22.32 1.84
1 2 0 248.49 8.11
-1 2 0 255.47 7.67
1 -2 0 218.89 7.52
1 -2 0 232.05 6.11
1 2 0 233.26 6.77
-1 2 0 242.03 6.46
-1 2 0 236.33 6.63
-1 -2 0 221.45 6.68
1 2 0 238.26 6.27
-1 2 0 235.47 7.33
1 2 0 227.16 5.98
1 2 1 270.69 8.49
-1 2 -1 282.91 8.53
1 -2 1 282.07 8.91
1 2 1 278.16 7.44
1 -2 1 262.65 6.74
1 2 1 288.58 7.49
-1 2 -1 291.08 7.37
-1 -2 -1 270.24 7.57
1 2 1 267.91 6.93
-1 2 -1 287.46 6.86
-1 2 -2 4.75 1.35
1 2 2 4.71 1.22
1 -2 2 3.3 1.32
-1 2 -2 3.65 0.85
1 2 2 2.14 0.88
-1 2 -2 13.63 1.58
-1 2 -2 18.63 2.18
1 2 2 2.13 0.58
-1 -2 -2 3.8 1.19
1 -2 2 11.62 1.4
-1 2 -3 5.84 1.51
1 2 3 7.65 1.44
1 -2 3 6.49 1.74
1 2 3 5.44 0.94
1 -2 3 6.81 1.2
-1 2 -3 7.36 1.56
-1 2 -3 6.67 0.95
-1 2 -3 6.54 1.18
-1 2 -4 47.44 3.66
1 2 4 43.52 2.94
1 -2 4 48.7 3.57
-1 2 -4 53.39 3.64
-1 2 -4 46.79 2.15
-1 2 -4 50.29 2.87
1 -2 4 49.08 2.95
1 2 4 50.44 2.77
1 -2 4 58.83 4.3
1 -2 4 53.01 3.71
1 2 5 775.94 13.07
1 -2 5 796.22 17.5
1 2 5 723.72 14.63
-1 2 -5 758.77 14.55
-1 -2 -5 707.62 15.94
1 -2 5 759.84 15.26
-1 2 -5 770.93 16.69
-1 -2 -5 733.41 17.72
-1 -2 -5 799.95 16.19
1 -2 5 790.96 17.37
-1 2 -5 780.3 17.36
1 -2 5 711.67 18.52
1 -2 5 747.16 18.1
1 -2 5 711.96 18.01
1 -2 6 21.46 1.69
1 -2 6 16.43 2.6
1 2 6 14.64 1.94
-1 -2 -6 29.59 3.32
-1 -2 -6 18.57 2.07
-1 2 -6 18.53 2.38
-1 -2 -6 24.27 2.34
-1 2 -6 18.6 1.91
1 -2 6 20.28 2.29
-1 -2 -6 32.65 1.93
-1 2 -6 17.48 2.25
-1 -2 -6 19 2.28
1 -2 6 16.13 2.52
-1 2 -6 13.47 2.25
1 -2 6 18.23 2.72
1 -2 6 13.83 2.75
-1 -2 -6 19.58 2.25
1 -2 6 16.41 2.73
1 -2 6 21.34 3.11
-1 -2 -6 18.97 2.25
-1 2 -6 17.64 2.12
1 -2 7 41.97 2.64
1 -2 7 47.9 4.36
-1 -2 -7 44.11 2.63
-1 2 -7 46.43 3.76
1 -2 7 43.12 3.6
-1 -2 -7 43.47 3.22
-1 -2 -7 40.74 3.44
-1 2 -7 57.24 3.31
-1 -2 -7 41.44 3.17
-1 -2 -7 61.22 4.68
1 2 7 40.68 3.3
1 -2 7 41.52 3.76
1 -2 7 44.7 3.91
-1 2 -7 46.89 3.4
-1 2 -7 42.6 3.53
1 -2 7 54.58 4.51
-1 2 -7 44.66 3.83
1 -2 7 43.88 4.22
1 2 7 49.64 3.35
1 -2 7 46.24 4.43
1 -2 7 52.41 5.05
1 -2 7 48.08 4.75
1 -2 7 42.99 4.48
-1 -2 -7 50 3.64
1 -2 7 49.37 4.27
-1 2 -7 54.81 3.69
1 -2 8 982.03 18.38
-1 -2 -8 1014.03 20.68
1 -2 8 1035.25 23.87
-1 -2 -8 935.02 19.34
-1 -2 -8 964.98 17.97
1 -2 8 893.12 20.86
-1 -2 -8 1113.4 23.67
1 2 8 943.17 20.27
-1 -2 -8 969.04 19.6
-1 -2 -8 914.63 20.19
-1 2 -8 1009.76 21.17
1 -2 8 997.92 21.67
-1 -2 -8 969.57 19.45
-1 2 -8 1061.47 20.43
-1 2 -8 990.22 21
1 -2 8 840.41 21.12
1 2 8 1075.23 20.26
1 -2 8 985.11 23.61
1 -2 8 1021.93 23.48
1 -2 8 958.68 24.87
1 -2 8 915.19 23.6
-1 -2 -8 971.12 19.69
-1 -2 -8 995.23 21.05
-1 -2 -8 960.32 20.31
1 -2 8 913.93 24.34
1 -2 8 974.28 22.96
-1 2 -8 1045.53 20.44
1 -2 8 918.23 24.21
1 -2 9 101.85 6.94
1 -2 9 85.47 5.3
-1 -2 -9 88.89 5.15
-1 -2 -9 93.01 5.32
1 -2 9 91.63 4.69
-1 -2 -9 82.29 4.86
1 -2 9 76.52 5.56
1 2 9 91.37 5.52
-1 -2 -9 81.36 4.83
-1 -2 -9 76.38 4.94
-1 2 -9 133.49 6.48
-1 -2 -9 78.06 4.19
1 -2 9 72.28 5.57
1 -2 9 105.62 6.1
-1 2 -9 101.01 5.4
-1 2 -9 85.46 5.38
-1 -2 -9 80.37 4.78
-1 2 -9 104.47 6.05
1 -2 9 95.73 6.87
1 2 9 95.98 5.3
1 -2 9 96.62 6.71
1 -2 9 79.81 6.6
-1 2 -9 109.71 5.93
1 -2 9 92.93 7.28
-1 -2 -9 79.11 4.83
1 -2 9 92.68 6.54
1 -2 9 82.41 6.97
-1 -2 -9 81.23 5.06
-1 -2 -9 89.06 5.63
1 -2 9 76.28 6.61
-1 2 -9 95.29 5.26
1 -2 10 607.38 16.18
1 -2 10 647.89 14.9
1 -2 10 654.35 19.25
-1 -2 -10 630.68 18.13
-1 -2 -10 625.69 15.42
-1 -2 -10 636.99 16.43
-1 -2 -10 636.05 15.74
-1 -2 -10 610.78 15.66
-1 -2 -10 636.89 15.55
1 2 10 593.82 16.31
1 -2 10 481.92 16.33
-1 -2 -10 613.96 15.31
-1 2 -10 635.65 16.11
-1 -2 -10 582.17 13.97
-1 -2 -10 583.63 15.03
1 -2 10 481.6 16.64
-1 2 -10 679.29 16.17
-1 2 -10 661.57 16.77
1 2 10 655.32 16.2
1 -2 10 645.5 19.72
1 -2 10 627.47 18.88
-1 2 -10 611.92 16.32
-1 -2 -10 580.72 15.27
-1 2 -10 668.44 16.49
1 -2 10 627.37 20.38
1 -2 10 508.36 18.52
1 -2 10 617.78 20.08
-1 -2 -10 618.5 16.89
1 -2 10 550.36 19.83
-1 2 -10 669.94 16.03
1 -2 10 575.92 18.17
-1 -2 -11 3.07 1.68
1 -2 11 3.29 1.8
-1 -2 -11 4.98 2.14
-1 2 -11 2.16 1.24
-1 -2 -11 3.96 1.69
1 -2 11 5.77 1.64
-1 -2 -11 2.12 1.54
-1 -2 -11 3.24 1.53
-1 2 -11 2.87 1.49
1 2 11 1.96 1.7
-1 -2 -11 2.86 1.16
1 -2 11 0.69 1.83
-1 -2 -11 4.29 1.71
1 -2 11 1.77 2.07
-1 2 -11 3.67 1.67
-1 -2 -11 2.18 1.37
-1 2 -11 2.23 1.47
1 2 11 1.54 1.37
1 -2 11 0.49 2.63
-1 2 -11 0.89 1.38
1 -2 11 3.34 2.37
1 -2 11 1.3 1.96
-1 2 -11 2.11 1.49
-1 -2 -11 2.38 1.41
1 -2 11 0.89 2.2
-1 2 -11 10.99 2.31
1 -2 11 0.22 2.4
1 -2 11 1.46 2.06
-1 -2 -11 1.73 1.63
1 -2 11 3.32 2.52
-1 2 -11 1.86 1.41
-1 -2 -12 102.99 7.28
1 -2 12 104.86 6.58
-1 -2 -12 111.8 6.14
-1 -2 -12 111.14 6.16
-1 2 -12 108.14 5.71
-1 -2 -12 104.97 6.37
-1 -2 -12 98.01 5.92
1 2 12 106.88 6.84
-1 -2 -12 104.89 6.02
-1 -2 -12 98.45 5.73
1 -2 12 113.76 7.74
-1 2 -12 116.62 6.36
-1 2 -12 121.12 6.57
1 -2 12 105.29 7.48
-1 2 -12 110.9 6.65
-1 -2 -12 99.24 5.95
-1 2 -12 110.79 6.43
1 -2 12 122.6 8.69
-1 2 -12 117.5 6.53
1 2 12 109.64 6.61
1 -2 12 121.94 8.11
1 -2 12 106.94 8.53
1 -2 12 108.42 8.45
-1 2 -12 114.97 6.6
-1 -2 -12 105.77 6.21
1 -2 12 103.66 8.34
1 -2 12 111.13 9.2
1 -2 12 127.41 8.3
-1 -2 -12 99.63 6.67
-1 2 -12 111.91 6.33
1 -2 13 220.3 9.72
-1 -2 -13 234.73 8.81
1 -2 13 211.49 11.13
-1 -2 -13 220.01 10.59
-1 -2 -13 219.47 9.39
-1 -2 -13 230.73 9.17
-1 2 -13 226.78 9.09
-1 -2 -13 218.7 9.04
1 2 13 195.71 9.66
1 -2 13 235.25 11.26
-1 -2 -13 224.49 8.77
-1 2 -13 228.93 9.64
-1 2 -13 222.61 9.24
1 -2 13 195.89 10.14
-1 2 -13 246.2 10.09
-1 2 -13 212.19 9.04
1 -2 13 254.79 12.67
1 2 13 232.36 10.08
1 -2 13 232.74 11.1
-1 2 -13 221.13 9.12
-1 -2 -13 240.62 9.59
1 -2 13 237.91 12.61
1 -2 13 229.62 12.29
-1 2 -13 213.46 9.19
1 -2 13 230.95 11.1
-1 2 -13 221.71 9.16
1 -2 13 219.53 13.03
-1 -2 -13 229.79 10.17
1 -2 13 247.31 12.74
1 -2 14 217.46 9.76
-1 -2 -14 226.85 8.59
-1 -2 -14 217.58 9.3
-1 -2 -14 217.54 10.48
-1 -2 -14 207.75 8.26
1 2 14 223.24 10.31
-1 -2 -14 207.95 8.84
-1 2 -14 238.98 9.29
1 2 14 224.11 11.19
-1 2 -14 245.97 9.74
-1 2 -14 227.83 9.5
-1 2 -14 233.21 9.85
1 -2 14 241.93 10.72
-1 2 -14 225.61 9.1
-1 2 -14 219.13 9
1 2 14 241.7 10.4
1 2 14 245.14 10.48
1 -2 14 245.98 12.43
-1 -2 -14 232.02 9.43
-1 2 -14 234.44 9.54
1 -2 14 222.08 11.85
1 2 14 230.97 9.65
-1 2 -14 230.4 9.46
-1 2 -14 235.99 9.33
1 -2 14 260.55 12.9
1 -2 14 261.27 11.23
1 -2 14 249.5 13.49
-1 -2 -14 244.45 10.44
1 -2 14 235.28 12.25
-1 2 -14 230.75 9.47
-1 -2 -15 157.19 7.55
1 -2 15 152.99 7.93
-1 -2 -15 162.93 6.83
-1 -2 -15 159.05 8.66
-1 -2 -15 141.21 6.38
-1 2 -15 151.82 7.48
-1 2 -15 164.93 8.07
1 -2 15 143.89 7.8
-1 2 -15 146.07 7.27
-1 2 -15 138.37 6.82
-1 2 -15 140.76 6.83
1 -2 15 158.26 9.62
-1 2 -15 152.86 7.44
-1 2 -15 153.57 7.57
1 -2 15 150.35 9.43
-1 2 -15 145.84 7.36
1 -2 15 152.88 7.96
-1 -2 -15 167.7 8.35
1 -2 15 170.97 10.01
1 -2 15 158.72 10.41
-1 -2 -16 1091.28 22.9
-1 -2 -16 1085.13 24.77
1 -2 16 1097.45 24.27
-1 -2 -16 1001.45 20.63
1 -2 16 983.31 26.2
-1 2 -16 1106.02 22.88
-1 2 -16 1155.5 24.14
-1 2 -16 1134.61 23.75
-1 2 -16 1120.45 22.14
1 -2 16 1218.22 27.81
-1 2 -16 1115.79 22.08
1 -2 16 1053.69 26.82
-1 2 -16 1118.18 23.29
-1 2 -16 1108.1 23.13
1 2 16 1185.18 24.61
-1 -2 -16 1148.62 24.54
1 -2 16 1079.05 27.07
1 -2 16 1236.99 29.84
-1 2 -16 1147.7 23.67
-1 -2 -17 57.03 4.55
1 -2 17 54.86 4.44
-1 -2 -17 58.91 5.27
-1 -2 -17 52.28 3.85
-1 2 -17 57.8 3.92
-1 2 -17 56.87 4.27
-1 2 -17 58.1 4.31
-1 -2 -17 45.85 3.06
1 -2 17 40.89 4.37
-1 -2 -17 50.36 3.86
-1 2 -17 58.88 4.13
1 -2 17 63.13 5.23
-1 2 -17 56.73 4.12
1 -2 17 57.53 5.16
-1 -2 -17 51.99 4.19
1 2 17 58.36 4.49
-1 2 -17 56.59 4.24
1 -2 17 70.94 6.11
1 -2 17 49.09 4.87
-1 -2 -18 550.29 13.95
-1 -2 -18 557.03 12.82
-1 -2 -18 551.69 15.3
1 -2 18 548.45 14.13
-1 2 -18 563.42 13.86
-1 2 -18 573.46 13.93
-1 -2 -18 539.96 13.02
-1 2 -18 548.96 12.92
-1 2 -18 565.9 13.41
1 -2 18 506.76 14.74
-1 -2 -18 526.9 13.39
1 2 18 586.16 15.01
1 -2 18 595.44 16.79
1 2 18 562.45 13.88
1 -2 18 524.45 15.05
-1 -2 -19 72.75 4.49
-1 -2 -19 69.03 3.86
1 -2 19 69.22 4.21
-1 2 -19 70.95 3.68
1 -2 19 73.14 4.93
1 2 19 68.23 4.38
1 2 19 57.44 3.51
1 -2 19 70.06 4.3
-1 2 -19 69.74 3.97
-1 2 -19 69.68 3.92
-1 2 -20 311.7 7.92
-1 -2 -20 305.34 7.32
-1 -2 -20 296.44 8.06
-1 2 -20 326.41 8.02
1 2 20 277.88 8.21
1 -2 20 325.41 9.22
1 -3 -18 8.54 1.45
1 -3 -18 8.4 1.27
1 3 -18 5.95 1.05
-1 3 18 4.16 1.23
-1 -3 18 7.18 1.46
1 3 -18 7.17 1.11
1 3 -18 7.02 1.15
-1 -3 18 7.12 1.49
1 3 -18 6.85 1.13
1 -3 -17 175.64 6.31
1 -3 -17 165.73 6.88
1 -3 -17 171.48 5.71
1 -3 -17 154.34 5.22
-1 -3 17 163.22 7.56
1 3 -17 169.47 5.45
1 3 -17 185.05 6.17
1 3 -17 156.68 5.24
-1 -3 17 196.19 8
-1 -3 17 181.18 7.89
1 3 -17 182.89 6.21
-1 3 17 148.57 5.97
-1 -3 17 179.92 7.71
1 3 -17 172.05 5.99
1 -3 -16 10.55 2.4
1 -3 -16 11.34 2.07
-1 -3 16 11.9 2.78
1 -3 -16 10.56 1.74
1 -3 -16 11.72 1.73
1 3 -16 9.53 1.54
1 3 -16 11.13 1.9
1 3 -16 10.65 1.58
1 3 -16 8.68 1.68
-1 -3 16 13.5 2.86
1 3 -16 10.36 1.83
1 3 -16 8.8 1.72
-1 -3 16 10.93 2.74
1 3 -16 11.51 1.82
-1 -3 16 17.16 3.11
1 -3 -15 38.61 3.71
1 -3 -15 37.53 4.36
-1 -3 15 31.5 4.59
1 -3 -15 38.14 3.22
1 -3 -15 34.86 3.06
1 3 -15 40.18 3.61
1 3 -15 35.51 2.94
1 3 -15 38.43 3.04
1 3 -15 44.48 3.59
-1 -3 15 47.12 5.23
-1 -3 15 37.37 4.87
-1 3 15 38.65 3.62
1 3 -15 44.38 3.73
1 3 -15 41.2 3.52
1 3 -15 42.59 3.61
1 3 -15 40.84 3.39
-1 -3 15 41.41 4.97
1 -3 -14 3.72 1.82
1 -3 -14 -0.37 1.92
1 -3 -14 3.15 1.5
-1 -3 14 -0.73 2.3
1 -3 -14 1.89 1.32
1 -3 -14 2.06 1.47
1 3 -14 1.45 1.08
1 3 -14 2.3 1.16
-1 -3 14 0.44 2.23
1 3 -14 7.14 1.91
1 3 -14 6.66 1.77
-1 -3 14 3.4 2.77
-1 -3 14 3.79 2.59
1 3 -14 1.46 1.28
1 -3 -13 93.9 6.47
1 -3 -13 91.46 5.69
1 -3 -13 98.38 5.68
-1 -3 13 95.85 8.85
1 -3 -13 97.23 5.52
1 3 -13 82.79 4.9
1 3 -13 83.6 4.92
-1 -3 13 77.44 7.46
1 3 -13 76.83 5.4
-1 -3 13 95.17 8.47
1 3 -13 92.23 5.74
1 3 -13 87.17 5.42
-1 -3 13 97.36 8.46
1 -3 -12 18.47 3.23
1 -3 -12 10.27 3.18
1 -3 -12 12.45 2.36
1 -3 -12 16.92 2.89
1 -3 -12 12.47 2.47
-1 -3 12 14.42 4.32
1 3 -12 11.93 2.06
1 3 -12 14.98 2.29
-1 -3 12 18.12 4.41
-1 -3 12 16.59 4.38
1 3 -12 21.02 3.08
1 3 -12 18.06 2.83
1 3 -12 14.04 2.49
-1 -3 12 15.7 4.31
1 -3 -11 16.8 3.12
-1 -3 11 17.21 2.71
1 3 -11 13.87 2.59
1 -3 -11 7.98 3.02
-1 3 11 13.71 2.68
1 -3 -11 17.42 2.66
-1 3 11 9.99 2.74
1 -3 -11 18.65 2.81
-1 -3 11 14.56 4.67
1 3 -11 12.52 2.17
1 3 -11 17.39 2.45
1 3 -11 11.93 2.65
-1 -3 11 14.65 4.11
1 3 -11 13.54 2.67
-1 -3 11 17.78 4.66
1 3 -11 12.98 2.5
1 -3 -11 15.39 2.79
-1 -3 11 13.93 4.07
1 3 -11 14.88 2.49
1 3 -10 67.32 5.33
1 -3 -10 64.75 5.18
-1 -3 10 57.91 4.49
1 -3 -10 62.69 5.59
1 -3 -10 52.97 5.93
1 -3 -10 72.14 4.92
-1 3 10 43.68 4.44
1 -3 -10 68.51 4.86
1 3 -10 67.02 4.61
-1 -3 10 70.87 8.44
-1 3 10 46.31 4.87
1 3 -10 57.66 4.18
1 3 -10 68.59 4.54
-1 -3 10 58.88 6.82
-1 -3 10 56.16 7.11
-1 -3 10 65.06 5.28
1 3 -10 70.74 5.26
-1 -3 10 54.27 6.84
1 -3 -10 74.3 5.44
1 3 -10 72.51 5.07
1 -3 -9 106.82 7.98
1 -3 -9 126.13 7.03
1 3 -9 112.01 6.99
1 -3 -9 118.6 7.43
-1 3 9 86.74 5.99
1 -3 -9 121.6 6.39
-1 3 9 109.63 7.14
-1 -3 9 116.59 10.51
1 3 -9 116.58 6.14
1 -3 -9 133.98 6.64
1 -3 -9 112.74 7.03
1 3 -9 94.46 5.28
1 3 -9 120.97 5.91
1 3 -9 123.92 7.5
-1 -3 9 116.04 8.99
-1 -3 9 105.18 6.64
-1 -3 9 106.49 9.02
1 3 -9 130.95 6.63
1 -3 -9 127.33 7.05
-1 -3 8 633.6 19.53
1 -3 -8 711.5 17.8
1 -3 -8 653.96 20.28
1 -3 -8 675.47 16.36
-1 3 8 578.38 17.4
-1 3 8 532.82 16.11
-1 -3 8 641.51 24.74
1 -3 -8 624.61 17.92
1 3 -8 674.79 16.48
1 -3 -8 711.48 16.65
1 3 -8 656.09 18.56
-1 -3 8 655.55 21.49
-1 -3 8 630.63 17.28
1 -3 -8 709.97 17.81
1 3 -8 709.72 16.88
-1 -3 8 625.89 21.97
1 -3 -7 24.8 3.16
-1 -3 7 24.99 3.72
1 -3 -7 29.71 4.09
-1 3 7 25.04 3.07
-1 -3 7 26.94 3.63
1 3 -7 25.03 2.92
-1 3 7 24.51 3.33
1 -3 -7 27.74 3.02
1 -3 -7 18.95 2.64
1 -3 -7 22.17 3.33
1 -3 -7 32.05 3.5
1 3 -7 27.13 3.65
-1 -3 7 28.74 4.37
-1 -3 7 27.06 3.35
1 -3 -7 18.59 2.9
1 3 -7 25.4 2.95
1 -3 -7 23.99 3.09
-1 -3 7 28.2 4.73
1 -3 -6 470.67 14.27
-1 -3 6 399.14 13.88
1 -3 -6 446.95 14.82
1 -3 -6 499.46 13.77
1 -3 -6 470.81 13.62
1 -3 -6 460.18 12.3
-1 3 6 364.89 12
-1 -3 6 402.12 13.3
1 -3 -6 443.07 12.32
-1 3 6 382.12 12.82
1 3 -6 416.82 12.37
1 -3 -6 444.58 14.02
-1 -3 6 389.01 11.75
1 -3 -6 475.35 13.4
-1 -3 6 463.52 15.96
1 3 -6 418.25 14.26
-1 -3 6 422.51 16.74
-1 -3 6 443.76 13.17
1 -3 -6 462.97 13.1
1 -3 -6 457.5 13.21
1 -3 -5 592.41 15.89
1 -3 -5 547.73 16.18
-1 -3 5 536.27 15.51
1 -3 -5 489.85 13.22
-1 -3 5 520.5 15.62
1 -3 -5 573.81 15.68
-1 3 5 539.55 14.73
-1 -3 5 551.94 15.16
1 3 -5 518.59 13.99
1 -3 -5 536.04 14.68
1 -3 -5 514.13 13.13
-1 3 5 486.28 13.62
-1 -3 5 526.66 19.97
-1 -3 5 525.25 13.94
1 -3 -5 573.83 15.02
1 3 -5 567.71 16.62
-1 -3 5 566.86 17.15
-1 -3 5 554.38 18.72
-1 -3 5 549.67 14.64
1 -3 -5 586.09 15.2
1 -3 -5 555.98 14.41
1 -3 -5 540.92 14.28
1 -3 -4 464.53 13.38
-1 -3 4 393.82 12.56
1 -3 -4 415.21 13.25
1 -3 -4 534.34 17.1
-1 3 4 382.63 11.43
-1 3 4 322.99 10.98
-1 3 4 369.96 11.66
-1 -3 4 396.89 13.72
1 3 -4 419.3 12.04
1 -3 -4 414.26 11.46
1 -3 -4 433.7 12.6
-1 -3 4 420.85 16.92
-1 -3 4 404.19 12.33
1 -3 -4 458.67 13.24
-1 -3 4 384.57 11.75
1 -3 -4 420.97 12.44
-1 -3 4 570.35 14.76
1 3 -4 411.17 13.86
-1 -3 4 424.76 14.02
-1 -3 4 413.96 12.13
1 -3 -4 457.12 12.93
1 -3 -4 451.8 12.83
1 -3 -4 424.09 11.93
1 -3 -4 440.08 11.98
1 -3 -3 56.69 3.58
-1 -3 3 48.4 3.99
1 -3 -3 51.53 4.22
1 -3 -3 49.07 4.16
-1 3 3 54.72 3.96
1 -3 -3 61.38 5.62
-1 3 3 44.48 3.51
-1 -3 3 63.16 4.45
1 -3 -3 41.67 3.36
1 3 -3 48.16 3.74
-1 3 3 38.14 3.46
-1 -3 3 46.88 4.67
-1 -3 3 44.03 4.04
1 -3 -3 54.47 4.16
1 -3 -3 57.98 4.31
1 -3 -3 50.44 5.31
-1 -3 3 41.72 5.23
-1 -3 3 52.83 4.06
1 -3 -3 47.62 3.89
-1 -3 3 61.06 4.53
1 3 -3 50.45 4.62
-1 -3 3 54.24 4.71
-1 -3 3 50.65 3.88
1 -3 -3 45.79 3.89
1 -3 -3 44.33 3.53
-1 -3 3 54.19 3.79
1 -3 -3 53.15 4.19
1 -3 -2 642.75 14.04
1 -3 -2 696.94 16.59
1 -3 -2 631.67 16.04
-1 -3 2 582.8 14.91
1 -3 -2 653.27 15
1 -3 -2 745.82 19.9
1 -3 -2 624.6 15.81
-1 3 2 557.85 14.95
1 3 -2 604.33 14.84
-1 -3 2 618.52 15.89
-1 3 2 574.98 14.08
-1 -3 2 649.32 15.63
-1 -3 2 649.03 18.55
-1 3 2 562.68 14.01
-1 -3 2 622.22 19.64
1 -3 -2 681.78 19.83
1 -3 -2 626.9 15.95
1 -3 -2 633.02 15.37
-1 -3 2 612.89 15.32
1 3 -2 587.56 16.73
-1 -3 2 644.77 16.99
-1 -3 2 726.45 16.65
1 -3 -2 657.46 16.17
-1 -3 2 628.79 15.14
1 -3 -2 642.07 15.73
1 -3 -2 648.22 15.78
-1 -3 2 630.85 14.7
-1 -3 2 629.18 17.86
1 -3 -1 0.24 0.91
1 -3 -1 0.21 1.1
-1 -3 1 0.85 1.96
-1 -3 1 1.08 1.73
1 -3 -1 4.32 1.97
1 -3 -1 0.18 1.68
-1 -3 1 0.6 1.89
1 -3 -1 0.79 1.34
1 -3 -1 2.35 1.17
-1 3 1 0.76 1.07
-1 -3 1 3.83 1.97
-1 3 1 0.08 0.93
1 3 -1 4.8 2.25
-1 3 1 0.96 1.02
-1 -3 1 -0.33 1.57
-1 -3 1 3.24 1.83
-1 -3 1 9.76 2.22
1 -3 -1 1.25 1.33
1 -3 -1 4.95 1.69
1 3 -1 2.13 1.66
-1 -3 1 3.69 1.74
-1 3 1 1.25 1.22
-1 -3 1 6.23 2.48
-1 -3 1 9.19 2.2
1 -3 -1 1.65 1.29
-1 -3 1 4.87 2.21
-1 -3 1 7.46 2.11
1 -3 -1 4.23 1.61
1 -3 -1 4.21 1.79
-1 -3 0 1030.52 21.46
1 -3 0 956.49 19.11
-1 -3 0 974.3 19.8
-1 -3 0 1033.56 20.7
1 3 0 877.86 19.18
-1 -3 0 1011.68 18.64
-1 -3 0 1035.1 24.95
-1 3 0 880.7 20.23
-1 -3 0 893.09 19.88
-1 3 0 911.91 18.58
-1 3 0 904.97 17.96
1 -3 0 938.91 21.12
1 -3 0 992.33 25.36
1 -3 0 1123.28 24.72
-1 -3 0 939 24.15
1 -3 0 961.09 21.4
1 -3 0 970.42 20.31
-1 -3 0 991.55 19.34
-1 -3 0 1030.14 21.09
1 -3 0 987.22 20.64
-1 -3 0 1017.71 22
-1 3 0 959.68 21
1 3 0 925.56 21.53
1 -3 0 960.8 21.08
-1 -3 0 976.32 20.28
-1 -3 0 1021.08 20.04
1 -3 0 965.91 20.72
1 -3 0 994.8 20.82
-1 -3 0 990.07 20.05
-1 -3 -1 233.9 8.5
-1 -3 -1 230.37 7.96
1 -3 1 219.9 7.81
-1 -3 -1 243.88 8.11
-1 -3 -1 218.68 8.67
-1 -3 -1 207.86 7.41
1 3 1 216.93 7.15
-1 -3 -1 196.84 9.78
1 -3 1 203.99 8.64
-1 -3 -1 222.63 10.74
1 -3 1 239.97 10.13
1 -3 1 199 10.65
-1 -3 -1 193.87 7.71
-1 3 -1 204.74 8.41
-1 3 -1 216.97 7.32
-1 -3 -1 241.5 8.78
1 -3 1 233.74 9.18
1 -3 1 222.69 8.36
-1 3 -1 242.8 9.34
1 3 1 220.6 8.88
1 -3 1 229.75 8.58
1 -3 1 224.44 8.89
1 -3 1 215.71 8.53
-1 -3 -1 226.93 8.15
-1 -3 -1 224.86 8.22
1 -3 1 230.87 8.64
-1 -3 -2 959.94 19.47
-1 -3 -2 1032.45 21.1
-1 -3 -2 1044.62 20.46
1 -3 2 912.32 19.75
-1 -3 -2 929.7 21.33
-1 -3 -2 998.16 24
-1 -3 -2 1003.68 24.88
1 -3 2 921.97 21.79
-1 3 -2 900.61 20.82
1 3 2 849.88 18.51
1 -3 2 1068.83 23.42
-1 -3 -2 1019.02 20.3
-1 -3 -2 915.33 19.73
-1 3 -2 922.55 18.48
1 -3 2 925.17 20.35
-1 -3 -2 1015.88 21.14
1 -3 2 932.12 21.51
1 -3 2 1185.51 22.31
-1 3 -2 956.76 21.88
1 -3 2 965.11 21.55
1 -3 2 996.77 23.93
1 -3 2 981.07 21.23
-1 -3 -2 1043.53 20.81
1 -3 2 976.54 20.81
1 -3 3 401.9 11.87
-1 -3 -3 402.39 13.1
-1 -3 -3 430.76 12.1
-1 -3 -3 420.15 11.24
-1 -3 -3 430.11 11.54
-1 -3 -3 423.02 11.3
-1 -3 -3 424.77 12.57
-1 -3 -3 417.03 15.11
-1 -3 -3 370.24 10.29
1 3 3 380.16 11.13
1 -3 3 421.56 13.22
-1 3 -3 383.9 12.24
-1 -3 -3 408.68 14.21
1 3 3 342.05 9.98
-1 -3 -3 394.76 11.75
1 -3 3 372.62 12.85
-1 -3 -3 387.74 11.29
-1 -3 -3 454.6 12.66
1 -3 3 400.46 12.07
1 -3 3 421.21 13.22
1 -3 3 524.96 13.73
-1 3 -3 429.14 13.5
1 -3 3 404.51 12.94
-1 3 -3 416.73 11.77
1 -3 3 409.81 12.02
1 -3 3 406.05 12.5
1 -3 3 387 14.28
-1 -3 -4 878.24 18.67
-1 -3 -4 860.54 17.8
1 -3 4 781.31 19.01
-1 -3 -4 928.56 18.66
-1 -3 -4 883.51 19.96
-1 -3 -4 809.8 20.34
-1 -3 -4 902.77 19.44
-1 -3 -4 844.96 18.3
-1 -3 -4 889.83 23.21
1 -3 4 805.68 24.59
-1 -3 -4 866.23 19.19
-1 -3 -4 817.67 17.15
1 3 4 655.37 16.17
1 3 4 695.2 17.53
-1 3 -4 783.55 19.14
-1 -3 -4 901.2 19.82
1 -3 4 758.11 19.62
1 -3 4 821.39 19.12
-1 3 -4 821.47 20.34
-1 3 -4 843.58 18.72
1 -3 4 853.47 20.72
1 -3 4 816.56 22.4
1 -3 4 788.54 18.46
1 -3 4 831.55 19.78
-1 -3 -5 120.3 6.05
1 -3 5 126.3 7.02
-1 -3 -5 131.16 6.79
-1 -3 -5 120.07 6.84
-1 -3 -5 120.58 6.24
-1 -3 -5 116.35 7.39
-1 -3 -5 133.88 6.07
-1 3 -5 117.91 6.52
-1 -3 -5 114.5 5.98
1 3 5 90.1 5.09
1 3 5 112.14 6.23
-1 -3 -5 101.43 5.31
1 -3 5 106.18 8.71
-1 -3 -5 110.11 6.39
1 -3 5 110.58 6.73
1 -3 5 117.27 6.54
-1 3 -5 133.62 7.41
1 -3 5 116.99 7.2
-1 3 -5 123.97 6.36
1 -3 5 118.45 6.81
1 -3 5 107.32 7.77
-1 -3 -6 1575.08 27.65
1 -3 6 1298.26 29.01
-1 -3 -6 1450.29 27.9
-1 -3 -6 1450.92 29.56
-1 -3 -6 1532.31 28.63
-1 -3 -6 1397.72 30.59
-1 -3 -6 1530.74 26.59
-1 3 -6 1373.27 28.02
-1 -3 -6 1408.24 25.83
-1 -3 -6 1348.74 25.22
-1 -3 -6 1410.51 28.28
1 -3 6 1297.91 34.76
1 3 6 1067.13 24.52
1 3 6 1175.37 26.68
1 -3 6 1241.7 27.86
1 -3 6 1390.5 28.35
-1 3 -6 1368.55 29.17
1 -3 6 1348.1 33
-1 3 -6 1429.89 27.59
1 -3 6 1421.27 30.75
1 -3 6 1415.49 29.01
-1 3 -6 1465.98 26.16
1 -3 6 1326.94 32.04
-1 -3 -7 8.54 2.79
-1 -3 -7 7.31 2.22
-1 -3 -7 1.21 1.32
-1 -3 -7 3.91 2.07
-1 -3 -7 1.43 1.68
-1 -3 -7 0.91 1.55
-1 -3 -7 1.32 1.35
-1 -3 -7 1.36 1.6
1 3 7 1.99 1.85
-1 3 -7 1.58 1.52
1 -3 7 0.27 2.6
-1 -3 -7 1.67 1.26
1 3 7 1.36 1.22
1 -3 7 1.27 1.54
1 -3 7 4.49 2.15
-1 3 -7 4.97 2.12
1 -3 7 1.99 2
1 -3 7 2.09 2.61
-1 3 -7 3.3 1.82
-1 3 -7 6.9 1.97
1 -3 7 2.09 1.81
-1 3 -7 1.33 1.3
1 -3 7 3.92 2.45
-1 -3 -8 1211.37 23.32
-1 -3 -8 1104.93 23.83
-1 -3 -8 1046.27 25.2
-1 -3 -8 1172.51 22.23
-1 -3 -8 961.96 26.25
-1 -3 -8 986.82 22.94
-1 -3 -8 1051.42 21.41
1 -3 8 1048.26 30.67
1 3 8 809.79 22.07
1 3 8 690.1 19.52
-1 -3 -8 1052.51 21.28
-1 3 -8 1015.32 22.72
1 -3 8 923.89 22.87
-1 3 -8 865.89 19.85
1 -3 8 970.37 22.64
-1 3 -8 1012.1 23.83
-1 3 -8 1080.03 23.54
1 -3 8 1003.3 28.71
-1 3 -8 1073.26 22.97
1 -3 8 1011.26 26.4
-1 3 -8 1089.13 21.77
1 -3 8 930.98 23.41
1 -3 8 1006.66 28.05
-1 -3 -9 153.14 7.73
-1 -3 -9 133.14 8.32
-1 -3 -9 113.38 8.45
-1 -3 -9 138.35 7.62
-1 -3 -9 130.26 6.48
-1 3 -9 132.62 7
1 -3 9 127.47 10.23
1 3 9 112.64 7.28
1 3 9 80.33 5.6
-1 -3 -9 128.19 6.36
1 -3 9 142.97 7.25
1 -3 9 128.68 7.47
-1 3 -9 108.28 5.88
-1 3 -9 143.83 7.9
-1 3 -9 151.09 7.55
1 -3 9 130.63 8.9
1 -3 9 127.92 9.77
-1 3 -9 150.42 7.73
1 -3 9 118.59 7.4
-1 3 -9 151.78 6.95
1 -3 9 122.31 9.19
-1 -3 -10 249.32 12.8
-1 3 -10 293.86 11.1
-1 -3 -10 333.02 11.51
-1 -3 -10 317.08 11.75
1 -3 10 306.73 10.81
-1 -3 -10 281.85 12.55
1 3 10 209.21 10.33
-1 -3 -10 324.07 10.43
1 3 10 163.56 8.57
-1 3 -10 307.66 10.77
1 -3 10 307.5 15.72
-1 -3 -10 328.77 10.56
-1 3 -10 315.37 11.72
-1 3 -10 279.37 9.76
-1 3 -10 293.53 11.38
-1 3 -10 271.7 11.14
1 -3 10 286.13 14.55
1 -3 10 258.41 12.77
-1 3 -10 312.76 11.41
-1 3 -10 302.16 10.91
-1 3 -10 334.49 10.74
1 -3 10 294.12 11.49
1 -3 10 304.98 14.67
-1 -3 -11 570.83 16.31
-1 -3 -11 593.24 15.84
-1 -3 -11 437.33 17.43
-1 -3 -11 538.9 14.32
-1 -3 -11 535.81 15.13
1 -3 11 491.99 20.03
-1 -3 -11 544.58 14.31
-1 3 -11 538.42 15.88
-1 3 -11 503.19 13.94
-1 3 -11 534.9 13.65
1 -3 11 497.84 18.03
-1 3 -11 560.44 15.53
1 -3 11 516.79 19.71
-1 3 -11 541.92 15.62
-1 3 -11 553.52 14.64
1 -3 11 517.31 19.5
-1 -3 -12 137.56 9.26
-1 -3 -12 185.88 8.15
-1 -3 -12 173.49 7.83
1 -3 12 167.62 10.95
-1 -3 -12 186.53 7.61
-1 -3 -12 179.54 7.53
-1 3 -12 153.7 7.03
-1 3 -12 173.18 8.35
-1 3 -12 162.51 6.86
-1 3 -12 169.16 8.13
-1 3 -12 168.25 7.9
1 -3 12 165.97 10.57
-1 3 -12 161.05 7.92
1 -3 12 173.91 9.88
1 -3 12 169.23 10.59
-1 3 -12 174.71 7.59
1 -3 13 44.16 5.45
-1 -3 -13 38.26 3.54
-1 -3 -13 41.05 3.54
-1 3 -13 36.34 3.3
-1 3 -13 40.9 3.32
-1 3 -13 39.05 3.78
-1 3 -13 38.78 3.7
1 -3 13 41.4 5.25
1 -3 13 48.04 4.98
-1 3 -13 45.74 4.05
-1 3 -13 39.03 3.84
-1 3 -13 41.66 3.65
1 -3 13 45.01 5.41
-1 -3 -14 513.31 14.04
-1 -3 -14 458.38 14.54
-1 -3 -14 485.32 12.56
1 -3 14 473.05 16.69
-1 -3 -14 514.66 12.8
-1 3 -14 481.02 12.12
-1 3 -14 487.53 12.58
-1 3 -14 485.43 13.41
-1 3 -14 493.22 13.5
1 -3 14 500.57 16.82
-1 3 -14 497.53 13.52
-1 3 -14 521.49 13.21
1 -3 14 554.7 17.39
-1 -3 -15 6.01 1.91
-1 -3 -15 4.06 1.57
1 -3 15 5.67 2.17
-1 -3 -15 7.35 1.5
-1 -3 -15 9.33 1.69
-1 3 -15 5.9 1.43
-1 3 -15 7.29 1.67
-1 3 -15 5.79 1.33
-1 3 -15 6.84 1.59
-1 3 -15 7.24 1.68
-1 3 -15 5.86 1.53
1 -3 15 3.58 2.05
-1 3 -15 5.9 1.55
-1 3 -15 7.05 1.56
1 -3 15 5.93 2.14
-1 -3 -16 168.58 6.93
1 -3 16 164.87 7.41
1 -3 16 162.42 7.31
-1 -3 -16 158.29 5.4
-1 -3 -16 177.26 5.92
-1 3 -16 157.75 5.42
-1 3 -16 180.8 6.48
-1 3 -16 171.34 5.85
-1 3 -16 164.52 6.01
-1 3 -16 168.63 6.35
-1 3 -16 162.29 6.3
-1 3 -16 162.45 5.99
-1 3 -16 176.68 6.21
1 -3 16 171.35 7.48
-1 -3 -17 126.19 5.09
1 -3 17 114.74 5.28
-1 3 -17 106.72 4.05
-1 3 -17 121.07 4.61
-1 3 -17 112.46 4.61
1 -3 17 116.61 5.16
-1 3 -17 124.51 4.63
-1 -3 -17 110.31 3.78
-1 -3 -18 26 1.88
1 -3 18 21.63 1.84
1 4 -14 218.27 6
1 4 -14 211.15 5.86
1 -4 -13 220.54 6.49
-1 -4 13 230.36 9.44
-1 -4 13 223.38 7.65
1 4 -13 195.87 6.02
-1 -4 13 234.87 8.19
1 4 -13 177.23 5.64
1 4 -13 190.78 5.96
1 4 -13 188.07 6.09
1 4 -13 194.38 5.7
-1 -4 13 215.56 7.1
1 -4 -13 181.1 6.69
-1 -4 12 61.86 5.62
1 -4 -12 58.27 3.58
-1 -4 12 54.54 4.22
1 4 -12 42.08 2.91
1 4 -12 39.04 2.98
-1 -4 12 51.21 4.38
1 4 -12 39.19 2.86
1 4 -12 41.74 2.74
1 4 -12 41.33 3.04
1 -4 -12 39.6 3.48
-1 -4 12 40.18 3.52
1 -4 -11 124.09 5.7
-1 -4 11 106.7 6.51
-1 -4 11 136.33 8.93
1 4 -11 115.28 5.21
1 4 -11 121.6 5.59
-1 -4 11 113.13 7.03
1 4 -11 116.21 4.91
1 4 -11 114.96 5.4
1 4 -11 117.74 5.24
1 -4 -11 86.4 5.53
-1 -4 11 102.91 5.99
-1 -4 10 66.02 5.38
-1 -4 10 88.35 7.75
1 -4 -10 89.3 5.2
1 4 -10 70.53 4.28
1 4 -10 68.91 4.46
-1 -4 10 71.66 5.94
1 4 -10 68.32 4.41
1 4 -10 69.63 3.99
1 4 -10 68.68 4.23
-1 -4 10 61.22 4.96
1 -4 -10 67.86 5.11
1 -4 -9 251.26 9.37
-1 -4 9 231.42 10.44
1 4 -9 248.51 8.6
1 4 -9 267.89 9.41
-1 -4 9 263.03 11.72
1 4 -9 273.23 8.96
1 4 -9 259.42 9.13
1 4 -9 246.79 8.07
-1 -4 9 233.64 9.84
1 -4 -9 238.03 10.04
1 -4 -8 147.82 7.14
-1 -4 8 137.71 8.05
1 4 -8 121.63 6.01
1 4 -8 112.65 6.18
-1 -4 8 138.05 8.57
1 4 -8 116.46 5.89
1 4 -8 122 5.61
-1 -4 8 113.03 6.81
1 -4 -8 139.92 7.66
-1 -4 7 466.9 19.55
-1 -4 7 475.76 15.47
1 -4 -7 491.16 13.82
1 4 -7 418.86 12.25
-1 -4 7 493.84 16.81
1 4 -7 450.07 11.88
1 4 -7 455.53 12.66
-1 -4 7 464.78 14.45
1 -4 -7 508.96 15.34
-1 -4 6 172.56 11.67
1 -4 -6 171.4 7.47
-1 -4 6 168.92 8.65
1 4 -6 126.94 6.21
1 -4 -6 172.54 8.34
-1 -4 6 184.27 9.79
1 4 -6 125.4 5.78
1 4 -6 130.75 6.39
-1 -4 6 155.21 7.94
-1 -4 5 247.4 13.68
1 -4 -5 249.56 8.89
-1 -4 5 247.26 10.39
1 4 -5 178.35 7.49
-1 -4 5 307.06 12.5
1 -4 -5 257.5 10.32
1 4 -5 228.75 8.51
-1 -4 5 245.26 9.77
-1 -4 4 7.89 3.37
1 -4 -4 7.74 2.05
-1 -4 4 10.42 2.45
-1 -4 4 6.58 2.01
1 4 -4 3.98 1.37
1 -4 -4 6.58 2.12
-1 -4 4 4.5 1.91
-1 -4 3 253.98 9.96
1 -4 -3 271.22 10.68
1 -4 -3 256.06 10.16
-1 -4 3 253.11 10.16
-1 -4 3 261.57 13.66
-1 -4 3 287.07 12.11
1 -4 -3 251.11 9.85
-1 -4 3 241.98 9.32
-1 -4 2 -0.13 1.47
1 -4 -2 3.43 2.06
-1 -4 2 1.13 1.37
1 -4 -2 2.61 1.79
-1 -4 2 3.22 2.59
1 -4 -2 1.77 1.6
-1 -4 2 4.69 2.39
-1 -4 2 1.39 1.47
-1 -4 1 43.08 4.3
1 -4 -1 40.84 4.3
-1 -4 1 49.89 4.6
1 -4 -1 48.13 4.32
-1 -4 1 39.01 3.56
-1 -4 1 40.5 5.31
-1 -4 1 34.16 3.64
1 -4 -1 37.87 3.96
-1 -4 1 42.55 5.24
1 -4 0 190.03 9.18
-1 -4 0 211.31 9.34
1 -4 0 228.77 9.37
-1 -4 0 211.4 9.24
-1 -4 0 182.33 7.61
-1 -4 0 195.2 10.99
-1 -4 0 227.29 11.7
-1 -4 0 174.77 7.84
1 -4 0 190.67 8.9
1 -4 0 221.54 12.3
-1 -4 -1 12.08 2.27
1 -4 1 12.14 2.67
1 -4 1 13.73 3.76
-1 -4 -1 19.53 4.02
-1 4 -1 11.65 2.09
-1 -4 -1 23.23 3.4
1 -4 1 13.07 2.87
-1 -4 -1 16.79 3.02
-1 -4 -1 15.85 2.38
1 -4 1 12.39 2.47
-1 -4 -2 85.66 5.23
1 -4 2 80.46 5.97
1 -4 2 94.5 8.28
1 -4 2 66.4 5.46
-1 4 -2 59.65 4.44
-1 -4 -2 93.03 6.18
-1 -4 -2 84.37 4.88
1 -4 2 77.99 5.52
-1 -4 -3 2.96 1.93
-1 -4 -3 0.56 1.1
-1 -4 -3 1.72 1.35
1 -4 3 0.31 1.58
-1 -4 -3 1.66 1.26
1 -4 3 1.3 1.75
-1 4 -3 0.11 1.24
-1 4 -3 -0.21 1.07
1 -4 3 2.41 1.68
1 -4 3 0.75 1.39
1 -4 4 38.64 4.04
-1 4 -4 32.83 3.5
-1 -4 -4 43.72 4.51
-1 4 -4 29.31 3.15
1 -4 4 40.25 4.24
-1 -4 -4 39.79 3.51
1 -4 4 40 4.58
-1 4 -5 15.55 2.2
1 -4 5 15.8 2.75
-1 4 -5 12.88 2.35
-1 -4 -5 19.61 3.29
-1 4 -5 13.21 2.1
-1 4 -5 12.63 2.31
1 -4 5 17.07 2.92
1 -4 5 18.28 3.27
-1 -4 -5 18.41 2.61
1 -4 6 95.58 8.56
-1 -4 -6 87.99 5.27
1 -4 6 84.25 6.54
-1 4 -6 75.39 4.62
-1 4 -6 73.61 5.08
-1 4 -6 70.56 4.89
-1 4 -6 72.99 4.54
-1 -4 -6 91.76 6.47
-1 -4 -7 50.04 4.09
1 -4 7 40.8 4.73
1 -4 7 50.9 6.38
-1 4 -7 42.73 3.52
-1 4 -7 51.1 4.13
-1 4 -7 43.3 3.8
-1 4 -7 44.47 3.56
-1 -4 -7 44.25 4.64
1 -4 8 18.19 4.13
-1 -4 -8 20.08 2.78
1 -4 8 18.5 3.45
-1 4 -8 21.52 2.57
-1 4 -8 28.66 3.11
-1 4 -8 23.44 2.61
-1 4 -8 20.78 2.25
-1 4 -8 23.55 2.87
-1 -4 -8 21.76 3.35
-1 -4 -9 63.78 4.38
1 -4 9 53.21 5.15
1 -4 9 74.62 6.94
-1 4 -9 59.94 3.97
-1 4 -9 58.9 4.17
-1 4 -9 62.08 3.98
-1 4 -9 57.88 3.55
-1 4 -9 62.05 4.24
-1 -4 -9 49.68 4.63
1 -4 10 -0.19 2.07
-1 -4 -10 0.71 1.16
1 -4 10 -0.9 1.87
-1 4 -10 -0.33 0.89
-1 4 -10 0.18 1.07
-1 4 -10 0.71 1.13
-1 4 -10 0.21 0.8
-1 4 -10 1.36 1.05
-1 -4 -10 -0.26 1.56
1 -4 11 103.04 6.36
1 -4 11 124.67 7.72
-1 -4 -11 116.89 5.17
-1 4 -11 115.83 4.99
-1 4 -11 108.97 5.18
-1 4 -11 111.86 4.99
-1 4 -11 114.1 5.24
-1 4 -11 107.38 5.05
-1 4 -11 118.22 5.28
-1 4 -11 109.93 4.51
-1 4 -11 109.92 4.84
-1 -4 -11 96.81 5.7
1 -4 12 176.54 8.19
-1 -4 -12 168.39 5.75
1 -4 12 169.73 7.34
-1 4 -12 147.13 5.31
-1 4 -12 141.4 5.44
-1 4 -12 132.58 5.26
-1 4 -12 141.85 4.82
-1 4 -12 131.81 5.02
-1 4 -12 135.08 5.14
-1 -4 -12 138.3 6.23
1 -4 13 236.01 8.31
-1 4 -13 220.86 6.15
-1 4 -13 215.28 6.18
-1 4 -13 227.55 6.39
-1 4 -13 213.59 6.02
-1 4 -13 219.06 6.3
-1 -4 -13 227.65 7.21
-1 4 -13 216.63 6.31
-1 -4 -14 52.68 2.68
-1 5 -1 61.68 3.22
-1 5 -2 10.7 1.54
-1 5 -3 20.24 1.86
-2 0 23 0.15 0.76
-2 0 22 579.96 13.65
-2 0 22 592.87 14.02
2 0 -22 598.13 13.18
-2 0 22 608.83 14.01
-2 0 21 0.62 1.53
-2 0 21 -0.27 1.13
-2 0 21 0.32 1.27
-2 0 21 1.64 1.39
2 0 -21 0.95 1.04
2 0 -21 -0.18 1
-2 0 21 2.14 1.57
-2 0 20 1111.64 21.79
2 0 -20 1081 22.31
2 0 -20 1078.7 22.26
2 0 -20 1094.94 22.46
-2 0 20 1126.46 25.05
-2 0 20 1075.88 22.3
-2 0 20 1067.36 24.04
2 0 -20 1046.35 22.46
-2 0 20 1097.22 23.83
-2 0 19 2.85 2.02
-2 0 19 -0.57 1.41
2 0 -19 0.12 1.33
2 0 -19 0.09 0.95
2 0 -19 2.01 1.46
2 0 -19 0.7 1.12
-2 0 19 1.42 1.9
-2 0 19 0.49 1.43
2 0 -19 1.08 1.31
-2 0 19 2.44 2.01
-2 0 19 -0.3 1.73
2 0 -19 0.37 1.26
-2 0 18 14.07 2.97
-2 0 18 11.33 2.43
2 0 -18 12.72 1.86
2 0 -18 16.28 2.69
2 0 -18 10.74 1.96
2 0 -18 11.64 2.32
2 0 -18 13.22 2.31
-2 0 18 14.22 3.14
2 0 -18 16.1 2.66
-2 0 18 13.06 3.23
-2 0 18 9.75 2.59
2 0 -18 10.87 1.79
2 0 -18 10.91 2.32
-2 0 17 0.13 1.64
-2 0 17 -0.81 1.74
2 0 -17 3.41 1.27
-2 0 17 -0.43 1.85
2 0 -17 0.27 1.3
2 0 -17 1.71 1.42
2 0 -17 0.65 1.28
2 0 -17 1.31 1.38
2 0 -17 1.09 1.12
-2 0 17 2.35 1.75
-2 0 17 0.31 2.01
-2 0 17 0.72 1.98
2 0 -17 0.53 1.29
2 0 -17 0.1 0.91
2 0 -17 1.35 1.57
-2 0 17 -0.49 1.68
-2 0 16 7.79 2.2
-2 0 16 5.72 2.07
-2 0 16 5.8 2.07
2 0 -16 6.25 1.58
2 0 -16 7.61 1.99
2 0 -16 8.33 2.07
2 0 -16 5.03 1.67
2 0 -16 7.27 1.98
2 0 -16 10.13 2.25
-2 0 16 7.3 2.37
-2 0 16 12.93 2.91
2 0 -16 5.27 1.94
-2 0 16 6.52 2.59
-2 0 16 9.96 2.83
2 0 -16 7.87 2.11
2 0 -16 11.11 2.01
-2 0 15 -0.13 1.53
2 0 -15 -0.27 0.94
2 0 -15 0.38 1.12
-2 0 15 -0.14 1.41
-2 0 15 0.75 1.58
2 0 -15 1.91 1.2
2 0 -15 1.35 1.3
2 0 -15 3.68 1.59
2 0 -15 0.24 1.34
-2 0 15 1.01 2.01
-2 0 15 0.4 1.29
-2 0 15 0.92 1.64
2 0 -15 0.74 1.31
-2 0 15 -0.17 1.85
2 0 -15 0.99 1.29
2 0 -15 1.34 1.2
-2 0 15 0.46 1.8
-2 0 14 4302.2 65.46
-2 0 14 4545.15 68.19
-2 0 14 4312.17 66.15
2 0 -14 4143.61 61.9
-2 0 14 4404.44 67.12
2 0 -14 4147.49 65.58
2 0 -14 4003.75 62.55
2 0 -14 4435.03 66.19
2 0 -14 4259.38 65.45
2 0 -14 4245.88 65.49
2 0 -14 4192.29 64.17
-2 0 14 4136.55 67.12
-2 0 14 4541.21 64.32
2 0 -14 4277.35 65.5
-2 0 14 4279.15 69.31
-2 0 14 4440.66 68.56
2 0 -14 4259.43 65.6
2 0 -14 4148.8 63.24
-2 0 14 4713.34 68.52
-2 0 13 0.21 1.14
2 0 -13 0.44 0.7
-2 0 13 0.55 1.2
-2 0 13 0.82 1.41
-2 0 13 -0.25 1.26
2 0 -13 -0.11 1.13
2 0 -13 0.32 0.88
2 0 -13 0.41 1.18
2 0 -13 0.83 1.02
2 0 -13 -0.2 1.14
-2 0 13 -0.09 1.05
2 0 -13 0.41 1.06
-2 0 13 0.43 1.64
-2 0 13 6.13 1.85
2 0 -13 1.09 0.96
2 0 -13 0.1 1.12
-2 0 13 0.13 1.55
-2 0 12 75.32 4.53
2 0 -12 85.7 4.21
-2 0 12 90.88 5.32
2 0 -12 96.6 5.11
-2 0 12 84.33 5.03
2 0 -12 87.12 4.31
-2 0 12 79.45 4.25
2 0 -12 84.77 4.74
2 0 -12 75.19 4.34
2 0 -12 85.17 4.79
-2 0 12 72.91 4.23
-2 0 12 80.9 5.64
2 0 -12 86.84 4.87
2 0 -12 82.15 4.29
-2 0 12 74.52 4.94
2 0 -12 74.12 4.51
2 0 -12 83.86 4.17
-2 0 12 90.56 5.66
2 0 -11 0.07 0.73
-2 0 11 0.08 1.03
-2 0 11 3.04 1.35
-2 0 11 0.29 1.09
2 0 -11 1.38 1.09
2 0 -11 -0.23 0.84
2 0 -11 0.73 0.96
2 0 -11 -0.04 0.46
-2 0 11 0.21 0.89
-2 0 11 0.35 1.23
2 0 -11 2.29 1.16
2 0 -11 1.07 1.01
-2 0 11 -0.11 1.37
-2 0 10 112.33 4.6
2 0 -10 103.54 3.44
2 0 -10 117.19 4.63
-2 0 10 103.06 4.69
-2 0 10 114.43 5.28
-2 0 10 109.34 5.09
2 0 -9 0.51 0.55
2 0 -9 0.18 0.8
-2 0 9 1.66 1.01
-2 0 9 0.5 1.05
2 0 -9 0.57 0.74
-2 0 9 0.8 0.96
-2 0 9 0.48 1.04
-2 0 9 -0.14 0.98
2 0 -8 409.55 9.23
2 0 -8 391.28 7.7
-2 0 8 389.48 9.48
-2 0 8 428.38 9.04
2 0 -8 422.63 9.32
-2 0 8 397.16 9.03
-2 0 8 405.72 9.5
-2 0 8 398.15 9.43
2 0 -7 0.49 0.6
2 0 -7 1.06 0.5
-2 0 7 1.87 0.84
-2 0 7 0.35 0.62
-2 0 7 0.65 0.64
2 0 -7 0.95 0.73
-2 0 7 0.05 0.69
-2 0 7 0.15 0.66
2 0 -6 409.7 7.65
-2 0 6 421.54 8.78
2 0 -6 439.88 8.62
-2 0 6 423.48 8.3
2 0 -6 427.68 8.86
-2 0 6 436.43 8.75
-2 0 6 422.09 8.65
2 0 -5 1.5 0.62
2 0 -5 0.27 0.45
2 0 -5 1.26 0.63
-2 0 5 0.64 0.52
-2 0 5 2.58 0.67
-2 0 5 1.26 0.67
-2 0 5 0.63 0.57
-2 0 4 758.27 11.7
-2 0 4 758.03 12.05
-2 0 4 768.59 11.53
-2 0 3 0.71 0.53
-2 0 3 0.37 0.5
2 0 -2 258.35 4.58
-2 0 2 249.49 4.5
2 0 -2 229.27 4.74
-2 0 2 228.87 4.15
2 0 -1 0.54 0.28
2 0 -1 0.86 0.22
2 0 -1 0.32 0.29
-2 0 1 0.49 0.29
-2 0 1 1.05 0.26
-2 0 0 370.95 6.35
2 0 0 354.83 5.71
2 0 0 361.09 5.82
-2 0 0 390.55 6.13
-2 0 0 360.96 5.87
-2 0 0 372.17 5.76
-2 0 0 391.38 6.25
2 0 1 0.37 0.32
2 0 1 0.26 0.39
-2 0 -1 0.37 0.43
2 0 1 0.2 0.24
-2 0 -1 0.14 0.41
-2 0 -3 0.45 0.71
2 0 3 1.85 1.02
2 0 3 3.12 0.85
2 0 3 1.39 0.89
2 0 3 4.29 0.87
-2 0 -3 0.92 0.73
-2 0 -3 1.02 0.7
-2 0 -3 -0.18 0.64
2 0 4 3113.92 45.53
-2 0 -4 3310.33 45.23
2 0 4 3222.25 45.44
2 0 4 3255.57 45.25
2 0 4 3273.38 45.53
-2 0 -4 3303.25 42.78
-2 0 -4 3161.22 44.84
-2 0 -4 3382.08 45.5
2 0 5 1.73 0.91
2 0 5 0.41 0.76
-2 0 -5 0.55 0.62
-2 0 -5 0.82 0.31
2 0 5 1.25 0.68
-2 0 -5 1.65 0.72
-2 0 -5 0.41 0.51
-2 0 -6 9999 129.41
2 0 7 0.72 0.9
-2 0 -7 0.4 0.65
2 0 7 7.62 1.38
-2 0 -7 0.21 0.3
-2 0 -7 16.72 1.78
-2 0 -7 0.26 0.65
2 0 7 21.24 2.02
2 0 8 142.51 5.74
-2 0 -8 156.7 5.14
2 0 8 141.54 5.62
-2 0 -8 153.39 3.26
2 0 8 148.86 5.68
-2 0 -8 147.13 5.15
-2 0 -8 134.7 5.37
2 0 9 2.01 1.24
-2 0 -9 0.29 0.71
2 0 9 2.81 1.27
2 0 9 5.36 1.37
-2 0 -9 -0.26 0.69
-2 0 -9 3.77 1.24
2 0 9 1.36 1.18
2 0 10 894.26 19.31
-2 0 -10 974.57 18.08
-2 0 -10 932.9 18.77
2 0 10 931.21 19.37
-2 0 -10 883.22 17.76
-2 0 -10 907.49 18.7
-2 0 -10 893.17 18.65
-2 0 -10 881.61 18.34
-2 0 -10 1008.35 17.48
2 0 10 909.03 19.51
2 0 10 961.8 19.44
-2 0 -10 896.11 18.67
-2 0 -10 899.41 18.39
-2 0 -10 899.22 18.7
2 0 11 2.78 1.49
-2 0 -11 3.66 1.3
2 0 11 1.76 1.29
-2 0 -11 1.36 1.04
-2 0 -11 3.12 1.24
-2 0 -11 -0.1 0.89
-2 0 -11 0.96 1.03
-2 0 -11 -0.09 0.91
2 0 11 2.09 1.34
-2 0 -11 1.19 0.73
2 0 11 0.57 1.21
-2 0 -11 0.58 0.92
-2 0 -11 0.58 0.86
-2 0 -11 2.37 1.07
2 0 11 0.52 1.11
-2 0 -11 0.09 0.91
2 0 11 0.7 1.19
-2 0 -11 0.1 0.92
2 0 12 3528.23 57.43
-2 0 -12 3605.72 55.35
2 0 12 3526.09 58.23
2 0 12 3820.82 59.05
-2 0 -12 3624.51 55.55
2 0 12 3760.8 59.07
-2 0 -12 3553.08 56.99
-2 0 -12 3722.83 56.82
-2 0 -12 3813.65 57.61
-2 0 -12 3733.35 57.3
-2 0 -12 3674.12 56.45
-2 0 -12 3942.06 54.21
2 0 12 3649.61 58.89
2 0 12 3820.96 57.81
-2 0 -12 3704.79 55.97
2 0 12 3379.56 57.13
-2 0 -12 3724.56 57.33
-2 0 -12 3991.37 56.2
-2 0 -12 3631.79 57.43
2 0 12 3674.56 58.7
-2 0 -12 3708.09 56.75
2 0 12 3588.45 57.26
2 0 13 0.55 1.58
-2 0 -13 2 1.28
2 0 13 0.99 1.35
2 0 13 0.68 1.5
2 0 13 1.38 1.59
-2 0 -13 0.47 1.09
-2 0 -13 2.65 1.22
-2 0 -13 1.04 1.22
-2 0 -13 2.2 1.31
-2 0 -13 0.23 1.14
-2 0 -13 0.98 1.14
2 0 13 0.12 1.41
2 0 13 2.01 1.62
2 0 13 0.53 1.57
-2 0 -13 -0.12 1.03
-2 0 -13 0.73 0.85
2 0 13 4.57 1.88
-2 0 -13 0.76 0.96
-2 0 -13 1.52 1.17
2 0 13 0.85 1.37
-2 0 -13 1.08 1.25
-2 0 -14 848.23 18.1
2 0 14 784.78 19.86
2 0 14 780.62 20.69
2 0 14 853.81 21.04
2 0 14 872.03 21.48
-2 0 -14 842.8 18.38
-2 0 -14 805.85 19.69
-2 0 -14 857.59 19.98
-2 0 -14 851.62 19.51
-2 0 -14 847.98 19
-2 0 -14 843.06 19.85
2 0 14 812.78 21.18
2 0 14 850.4 20.09
-2 0 -14 837.26 17.93
2 0 14 806.73 20.1
-2 0 -14 877.42 18.52
-2 0 -14 854.37 20.02
-2 0 -14 832.06 20.09
2 0 14 866.16 21.09
2 0 14 820.91 19.92
-2 0 -14 848.86 19.26
2 0 15 -0.14 1.53
2 0 15 0.15 1.54
2 0 15 2.91 1.95
-2 0 -15 -0.4 1.28
2 0 15 -0.8 1.81
-2 0 -15 0.99 1.2
-2 0 -15 0.64 1.36
-2 0 -15 -0.39 1.41
-2 0 -15 0.36 1.14
2 0 15 2.51 2
2 0 15 -0.14 1.63
2 0 15 -0.45 1.75
-2 0 -15 0.39 1.38
2 0 15 0.43 1.51
-2 0 -15 0.98 1.03
-2 0 -15 2.95 1.48
2 0 15 0.69 1.47
-2 0 -15 -0.54 1.36
2 0 16 831.78 20.31
2 0 16 782.94 20.65
2 0 16 835.63 21.64
2 0 16 863.65 21.32
-2 0 -16 792.29 19.74
-2 0 -16 849.41 20.04
-2 0 -16 816.11 19.17
-2 0 -16 833.51 18.55
-2 0 -16 794.16 19.55
2 0 16 776.69 19.67
2 0 16 823.83 21.97
-2 0 -16 803.96 19.87
-2 0 -16 794.14 17.47
2 0 16 773.17 20.01
-2 0 -16 821.88 19
-2 0 -16 805.89 20.11
2 0 16 793.26 20.88
2 0 16 790.54 20.04
2 0 17 1.31 1.52
-2 0 -17 0.34 1.12
-2 0 -17 0.1 0.9
-2 0 -17 0.76 1.26
2 0 17 -0.46 1.89
-2 0 -17 0.38 1.27
2 0 17 -0.63 1.91
2 0 17 1.23 1.58
-2 0 -17 0.4 1.14
-2 0 -17 1.67 1.14
2 0 18 445.57 13.05
-2 0 -18 423.01 11.12
-2 0 -18 403.16 11.87
2 0 18 406.82 13.92
2 0 18 403.6 13.66
2 0 18 421.36 13.14
-2 0 -18 439.39 12.09
-2 0 -18 412.03 12.92
2 0 19 -0.1 1.18
-2 0 -19 0.92 1.12
-2 0 -19 0.8 0.91
2 0 19 5.07 1.91
2 0 19 1.04 1.61
-2 0 -19 0.51 0.92
2 0 19 2.95 1.69
-2 0 -19 0.87 1.24
2 0 19 -0.55 1.39
-2 0 -20 225.18 7.14
2 0 20 229.98 7.27
-2 0 -20 222.46 7.85
2 0 20 203.16 7.86
2 0 20 216.75 8.67
-2 0 -20 222.24 7.92
2 0 20 218.66 8.62
2 0 20 218.08 7.75
-2 0 -21 0.59 0.64
2 0 21 2.17 1.29
-2 0 -21 1.74 0.97
2 0 21 0.63 1
2 0 21 1.2 1.14
-2 0 -21 0.07 0.78
2 0 21 0.53 1.14
2 0 22 38.5 2.52
-2 1 22 389.58 8.87
-2 -1 22 388.65 8.95
2 -1 -22 357.2 9.4
-2 -1 22 371.81 9.86
-2 -1 22 354.52 9.46
-2 1 22 373.61 9.63
-2 1 22 386.8 9.71
2 -1 -22 331.44 8.41
2 1 -22 356.15 8.27
2 1 -22 366.36 8.29
-2 1 21 36.23 3.09
-2 -1 21 35.53 2.94
-2 -1 21 39.55 3.14
2 1 -21 36.6 2.79
2 1 -21 37.24 2.86
-2 1 21 36.04 3.28
-2 1 21 31.87 2.96
-2 -1 21 34.57 3.4
2 -1 -21 37.46 2.91
-2 1 21 34.25 3.24
2 -1 -21 32.91 2.78
2 1 -21 36.32 2.79
-2 1 21 38.26 3.41
-2 -1 21 44.17 3.79
-2 -1 21 30.8 3.19
-2 1 20 61.1 4.42
-2 -1 20 59.67 4.33
-2 -1 20 61.71 4.3
2 -1 -20 60.13 3.64
2 1 -20 57.23 3.84
2 -1 -20 54.14 3.74
2 1 -20 55.18 3.82
2 1 -20 58.79 4.11
2 1 -20 51.6 3.39
-2 1 20 56.99 4.59
-2 -1 20 51.35 4.69
2 -1 -20 56.32 3.97
2 -1 -20 52.51 3.88
-2 1 20 58.56 4.53
-2 -1 20 58.53 4.96
-2 1 20 63.53 4.74
-2 -1 20 54.64 4.6
2 1 -20 52.09 3.43
2 1 -20 55.47 3.89
-2 1 19 6.3 2.19
2 -1 -19 8.88 1.71
-2 -1 19 8.07 2.19
-2 -1 19 7.6 2
2 -1 -19 10.27 1.93
2 1 -19 7.89 1.98
2 1 -19 8.14 1.85
2 1 -19 6.92 1.59
2 1 -19 7.14 1.81
2 -1 -19 6.85 1.7
-2 1 19 7.11 2.34
-2 -1 19 6.1 2.2
-2 -1 19 10.54 2.82
2 -1 -19 7.64 1.84
-2 1 19 5.66 2.16
2 1 -19 10.51 1.88
2 1 -19 16.15 2.22
2 1 -19 5.91 1.75
-2 -1 19 8.37 2.47
2 -1 -19 6.21 1.79
-2 1 19 8.33 2.29
-2 -1 18 620.69 16.91
-2 -1 18 607.19 16.57
2 -1 -18 571.59 14.62
-2 1 18 604.59 16.93
2 -1 -18 610.01 15.24
2 1 -18 572.19 14.51
2 1 -18 574.25 15.5
2 -1 -18 573.77 15.19
2 1 -18 590.02 15.42
2 1 -18 614.02 16.47
2 1 -18 566.42 13.55
-2 -1 18 589.08 18.93
2 -1 -18 559.26 15.53
-2 1 18 619.5 17.92
2 1 -18 583.45 14.88
-2 -1 18 598.74 16.18
2 1 -18 594.39 15.8
-2 1 18 609.94 17.19
2 1 -18 578.88 14.82
-2 -1 18 615.41 18.4
2 -1 -18 570.38 15.81
-2 1 18 616.21 16.99
-2 -1 18 616.79 18.95
-2 1 17 268.97 10.98
2 -1 -17 253.17 9.51
-2 -1 17 258.33 10.63
-2 -1 17 274.98 10.79
2 -1 -17 246.2 9.64
2 1 -17 255 9.94
2 -1 -17 281.07 9.95
2 1 -17 277.35 10.05
2 -1 -17 264.07 9.8
2 1 -17 275.49 10.72
2 1 -17 256.09 9.99
2 1 -17 255.82 9.24
2 -1 -17 258.56 10.11
-2 1 17 247.19 9.14
-2 1 17 272.5 11.68
-2 -1 17 274.37 11.79
2 -1 -17 257.19 10.06
2 1 -17 262.54 9.51
-2 -1 17 269.18 12.61
-2 -1 17 265.08 10.7
2 1 -17 251.83 8.69
2 1 -17 236.34 8.06
-2 1 17 261.96 11.3
-2 -1 17 275.05 12.49
2 -1 -17 248.07 10.01
2 1 -17 265.19 10.08
-2 1 17 271.27 11.05
-2 -1 17 265.91 12
2 1 -17 248.57 9.3
2 -1 -16 103.24 6.07
-2 1 16 117.25 7.22
-2 -1 16 111.54 6.9
2 -1 -16 123.08 5.88
-2 -1 16 118.17 7
-2 1 16 117.21 7.13
-2 -1 16 113.77 6.98
2 -1 -16 102.22 5.36
2 -1 -16 104.6 6.15
2 -1 -16 118.03 6.37
-2 1 16 106.82 6.62
2 1 -16 117.73 6.57
2 1 -16 114.11 6.39
2 -1 -16 104.92 6.29
2 1 -16 114.81 6.59
2 -1 -16 111.04 6.26
2 1 -16 107.8 5.55
2 1 -16 122.68 7.18
2 1 -16 117.36 6.16
-2 -1 16 110.24 7.49
-2 1 16 110.23 6.03
-2 1 16 108.62 7.32
2 1 -16 97.88 5.22
2 -1 -16 110.28 6.46
2 1 -16 105.17 5.61
-2 -1 16 104.24 8.04
-2 1 16 114.11 7.35
-2 -1 16 110.21 7.05
2 1 -16 113.28 6.11
2 -1 -16 112.08 6.63
2 1 -16 110.5 6.34
-2 1 16 116.33 7.17
-2 -1 16 114.25 8.12
2 1 -16 106.07 6.02
-2 -1 16 117.52 8.37
2 -1 -16 117.41 6.23
-2 -1 15 1580.26 31.56
2 -1 -15 1495.06 29.98
-2 -1 15 1607.18 31.98
2 1 -15 1517.77 27.06
2 -1 -15 1546.26 28.42
-2 1 15 1599.54 32.17
2 1 -15 1547.18 30.06
2 -1 -15 1484.99 29.58
2 -1 -15 1449.03 28.05
-2 1 15 1723.55 32.49
2 -1 -15 1567.62 29.91
2 1 -15 1562.85 29.83
2 1 -15 1554.81 29.16
2 -1 -15 1518.03 30.14
-2 -1 15 1624.32 30.55
2 1 -15 1578.44 30.53
2 -1 -15 1515.19 29.55
-2 1 15 1595.91 29.46
-2 -1 15 1689.71 34.27
-2 1 15 1647.86 32.99
2 1 -15 1570.23 29.45
2 -1 -15 1536.04 30.28
-2 -1 15 1658.57 36.68
-2 1 15 1537.03 32.34
-2 -1 15 1660.09 33.04
2 1 -15 1519.72 28.16
2 1 -15 1534.73 28.77
2 1 -15 1575.17 29.8
2 -1 -15 1536.31 29.38
-2 1 15 1564.98 31.69
2 1 -15 1595.56 30.38
-2 -1 15 1668.97 36.13
-2 -1 15 1466.19 31.85
2 -1 -15 1564 30.86
-2 -1 15 1764.74 36.09
-2 -1 14 1532.49 29.88
-2 -1 14 1446.08 29.74
-2 1 14 1600.57 30.68
2 1 -14 1467.02 26.24
2 -1 -14 1452.78 28.69
2 -1 -14 1457.42 27.15
2 -1 -14 1402.77 27.75
2 -1 -14 1371.81 26.91
-2 1 14 1519.03 31.22
2 -1 -14 1438.98 28.17
2 -1 -14 1460.64 28.2
-2 1 14 1551.24 30.64
-2 -1 14 1490.25 27.41
2 1 -14 1510.44 28.72
2 1 -14 1500.52 27.69
2 -1 -14 1406.46 28.38
2 1 -14 1528.3 28.49
2 -1 -14 1479.21 28.08
-2 1 14 1425.62 27.61
-2 -1 14 1632.61 32.87
-2 1 14 1496.04 30.62
2 1 -14 1333.06 25.47
2 1 -14 1450.93 27.03
-2 -1 14 1567.76 35.1
-2 1 14 1428.97 30.26
2 -1 -14 1460.13 28.73
-2 -1 14 1622.66 31.93
2 1 -14 1499.44 27.93
2 1 -14 1447.23 27.5
2 1 -14 1476.88 28.42
-2 -1 14 1622.38 35.1
-2 -1 14 1442.6 31.24
-2 -1 14 1594.57 34.09
2 -1 -14 1491.45 29.33
2 -1 -14 1463.99 27.96
2 1 -14 1457.21 28.14
-2 -1 13 114.45 6.36
2 1 -13 122.27 5.53
-2 -1 13 109.93 6.37
2 -1 -13 115.8 5.69
-2 1 13 133.29 6.93
2 -1 -13 112.73 6.17
-2 -1 13 119.52 6.98
2 1 -13 112.99 5.95
2 -1 -13 105.22 5.53
-2 1 13 127.21 7.19
-2 -1 13 122.78 5.81
2 -1 -13 104.41 5.68
2 -1 -13 111.86 5.88
-2 1 13 137.75 7.33
2 -1 -13 104.84 5.71
2 -1 -13 122.38 6.03
2 1 -13 121.09 5.79
2 -1 -13 111.83 6.01
2 1 -13 119 5.99
-2 1 13 112.76 5.79
-2 -1 13 135.62 6.23
-2 1 13 112.58 6.54
2 1 -13 108.73 5.22
-2 -1 13 126.94 7.58
-2 -1 13 132.63 8.8
2 1 -13 114.5 5.8
2 -1 -13 104.52 5.82
-2 -1 13 120.29 7.19
2 1 -13 118.95 5.78
2 1 -13 116.73 5.79
-2 -1 13 132.44 8.36
-2 -1 13 115.82 7.34
2 1 -13 114.8 5.97
2 -1 -13 113.26 5.9
-2 -1 13 138.82 8.68
-2 1 13 110.69 6.04
2 -1 -13 113.33 6.23
2 1 -13 107.86 5.78
-2 1 12 1006.16 21.36
2 -1 -12 947.38 20.56
-2 -1 12 968.13 21.2
-2 -1 12 955.75 20.73
2 -1 -12 968.37 19.6
-2 -1 12 962.23 22.01
2 -1 -12 957.19 19.67
2 1 -12 981.84 19.26
2 1 -12 984.95 19.9
-2 -1 12 986.79 19.38
2 1 -12 975.59 20.2
2 -1 -12 953 19.9
-2 1 12 1035.17 22.47
2 -1 -12 950.6 19.92
-2 1 12 1055.02 22.54
2 -1 -12 933.49 19.7
2 1 -12 960.95 19.41
2 -1 -12 971.86 20.38
2 -1 -12 944.87 19.64
2 1 -12 1005.04 21.71
2 1 -12 960.58 19.84
-2 -1 12 1027.81 20.19
2 1 -12 937.13 19.78
-2 -1 12 1040.86 23.61
2 1 -12 919.47 18.94
-2 1 12 993.74 21.46
-2 1 12 915.88 19.79
2 1 -12 984.04 19.65
2 -1 -12 965.12 20.34
-2 -1 12 1037.3 26.01
-2 -1 12 985.26 22.62
-2 -1 12 919.27 23.04
2 -1 -12 931.83 19.82
-2 -1 12 1029.94 25.4
2 1 -12 966.19 20.05
2 1 -12 1004.96 20.14
-2 -1 12 983.26 24.37
2 -1 -12 977.31 19.96
2 -1 -12 983.81 20.95
-2 1 12 923.31 20.23
-2 -1 11 104.32 5.4
2 1 -11 96.6 4.8
-2 1 11 103.84 5.43
-2 -1 11 94.96 5.66
2 -1 -11 109.77 5.44
2 -1 -11 87 4.71
-2 -1 11 97.11 4.64
-2 1 11 98.34 5.68
-2 1 11 116.15 6.22
2 -1 -11 88.96 4.78
2 1 -11 98.42 5
2 1 -11 105.27 5.03
2 -1 -11 91.84 4.8
2 1 -11 96.88 4.7
2 1 -11 94.57 4.86
2 -1 -11 94.33 4.82
2 -1 -11 96.58 5.05
2 1 -11 98.57 4.95
-2 -1 11 100.58 6.2
-2 -1 11 103.72 5.07
2 1 -11 96.72 4.83
-2 1 11 100.81 5.44
2 1 -11 100.17 4.85
-2 -1 11 97.7 7.17
2 -1 -11 92.46 4.97
-2 -1 11 102.52 6.1
2 -1 -11 96.1 4.95
2 -1 -11 98.14 5.28
2 1 -11 102.41 5.03
2 -1 -11 91.54 4.87
-2 1 11 90.67 5.07
2 1 -11 95.49 5.04
-2 -1 11 94.06 6.52
-2 -1 11 101.26 6.57
-2 -1 11 99.11 6.88
-2 -1 10 496.58 13.45
-2 1 10 506.73 12.54
-2 -1 10 506.11 12.42
2 -1 -10 506.37 12.8
2 1 -10 518.16 12.04
2 -1 -10 486.48 11.85
2 1 -10 529.22 12.15
-2 -1 10 493.95 11.24
-2 1 10 521.48 13.43
2 -1 -10 500.65 12.18
2 -1 -10 497 11.79
2 1 -10 500.41 11.84
-2 -1 10 559.41 14.84
2 1 -10 519.25 12.06
2 1 -10 485.5 12.05
-2 -1 10 522.01 12.02
-2 1 10 513.4 12.8
-2 -1 10 502.15 16.2
2 -1 -10 489.12 12.19
2 -1 -10 499.41 12.08
-2 -1 10 438.01 14.14
2 1 -10 512.32 11.99
-2 -1 10 446.8 14.86
-2 -1 10 502.28 15.2
2 -1 -10 495.95 12.16
2 -1 -10 524.07 12.76
2 1 -9 611.95 13.71
-2 -1 9 656.57 15.65
2 -1 -9 620.23 12.91
-2 -1 9 617 12.86
2 1 -9 630.32 13.15
2 -1 -9 579.15 14
-2 1 9 620.92 13.5
-2 -1 9 625.41 14.7
-2 -1 9 595.23 13.26
2 1 -9 606.32 13.33
-2 1 9 652.11 14.52
2 1 -9 613.85 13.06
-2 -1 9 594.07 12.22
-2 -1 8 5132.06 73.12
2 1 -8 5483.93 73.92
-2 -1 8 5754.12 77.58
2 -1 -8 5438.61 73.65
2 1 -8 5399.79 75.43
2 1 -8 5137.67 74.63
-2 -1 8 5187.04 75.7
2 -1 -8 5010.31 75.6
-2 1 8 5632.33 74.36
-2 -1 8 5138.53 73.88
-2 -1 8 5102.01 72.39
-2 1 8 5419.95 75.55
2 1 -8 5510.13 74.18
2 -1 -7 4277.46 62.19
-2 -1 7 4508.88 65.18
2 1 -7 4582.1 62.5
2 1 -7 4650.53 62.88
2 1 -7 4595.94 64.89
-2 -1 7 4658.26 62.12
2 -1 -7 4581.64 62.44
2 1 -7 4276.1 63.7
2 -1 -7 4227.73 64.74
-2 -1 7 4521.9 64.62
-2 -1 7 4360.79 62.61
-2 1 7 4591.15 62.85
-2 -1 7 4581.32 61.44
-2 1 7 4675.84 64.14
2 1 -7 4539.72 63.06
-2 -1 6 1262.3 19.05
2 1 -6 1233.98 19.82
2 -1 -6 1248.56 19.46
2 1 -6 1261.66 21.83
2 -1 -6 1189.23 19.35
2 1 -6 1269.68 19.55
-2 -1 6 1166.68 21.06
2 -1 -6 1148.27 21.53
-2 1 6 1281.99 19.73
-2 -1 6 1218.07 19.59
-2 -1 6 1250.22 21.27
2 1 -6 1191.03 19.89
-2 1 6 1284.03 20.74
-2 -1 6 1248.66 18.48
2 -1 -5 1065.35 17.05
2 1 -5 1103.6 17.5
-2 -1 5 1021.69 18.26
-2 -1 5 1143.05 16.7
2 1 -5 1095.95 17.11
2 1 -5 1169.12 19.85
2 -1 -5 1113.04 17.03
-2 1 5 1102.29 17.15
-2 -1 5 1097.87 17.18
2 -1 -5 1029.21 19.25
-2 -1 5 1107.34 16.08
-2 1 5 1157.16 18.23
2 1 -5 1042.35 17.64
2 1 -4 50.98 2.24
2 1 -4 51.14 2.05
-2 -1 4 49.01 1.86
2 -1 -4 54.61 2.03
-2 -1 4 49.87 2.37
2 -1 -4 49.96 2.04
2 -1 -4 51.35 2.98
-2 1 4 51.21 2.04
-2 -1 4 51.88 2.05
-2 -1 4 50.84 1.63
-2 1 4 58.28 2.88
2 1 -4 53.42 2.37
-2 1 4 54.27 2.43
2 -1 -3 86.81 2.54
2 -1 -3 85.78 2.36
-2 1 3 90.64 2.2
2 1 -3 90.2 2.55
-2 -1 3 83.66 2.63
2 1 -3 92.89 2.86
-2 -1 3 85.9 2.45
-2 1 3 85.69 2.45
2 1 -3 84.67 2.88
-2 1 3 95.46 3.01
-2 -1 3 90.89 2.09
-2 -1 3 92.35 3.24
-2 -1 2 789.09 12.23
2 -1 -2 810.92 12.34
2 1 -2 849.17 12.35
-2 1 2 819.7 12.76
2 1 -2 854.03 12.93
2 -1 -2 846.94 11.94
2 1 -2 849.7 11.44
-2 1 2 880.09 14.17
-2 1 2 842.83 12.96
2 1 -2 846.81 13.1
-2 1 2 877.22 14.21
-2 -1 2 844.62 13.81
2 -1 -1 3451.66 47.42
-2 1 1 3720.1 48.97
2 1 -1 3727.88 48.15
2 -1 -1 3562.13 46.77
2 1 -1 3561.02 47.43
2 -1 -1 3596.28 47.47
-2 -1 1 3566.64 47.38
-2 1 1 3533.76 47.44
-2 1 1 3669.93 49.56
-2 1 1 3664.12 49.24
2 1 -1 3748.91 47.33
2 1 -1 3572 48.11
-2 -1 1 3485.92 49.34
-2 1 1 3663.81 48.01
-2 1 0 6545.66 85.72
2 -1 0 6784.37 84.74
2 -1 0 6119.37 87.04
2 -1 0 6295.95 83.37
-2 1 -1 112.16 3.78
2 -1 1 110.26 3.74
-2 -1 -1 120.53 2.89
2 -1 1 118.25 3.63
-2 1 -1 118.18 2.84
-2 1 -1 124.04 2.88
-2 -1 -1 123.42 3.87
-2 -1 -1 123.62 2.85
-2 1 -1 119.76 3.32
-2 1 -1 117.67 3.57
2 -1 1 126.85 2.63
-2 1 -2 4.03 0.93
2 -1 2 3.95 0.97
-2 -1 -2 5.59 0.66
-2 -1 -2 6.21 1.03
-2 1 -2 4.13 0.96
-2 1 -2 4.62 0.83
-2 1 -2 4.1 0.68
-2 1 -2 5.88 0.7
2 -1 2 6.98 0.65
2 1 3 15.24 1.09
-2 1 -3 14.37 1.55
2 -1 3 20.14 2.11
2 -1 3 13.8 1.62
-2 1 -3 14.5 1.09
-2 1 -3 14.09 1.31
-2 1 -3 16.93 1.62
-2 -1 -3 16.05 1.2
-2 1 -4 283.86 7.39
2 1 4 280.26 6.15
2 -1 4 305.49 8.66
2 -1 4 277.05 7.84
-2 -1 -4 289.52 6.49
-2 1 -4 300.31 6.63
-2 1 -4 300.04 6.78
-2 1 -4 283.52 5.92
2 1 5 187.26 5.14
2 -1 5 173.96 6.23
2 1 5 188.1 5.05
2 -1 5 194.91 7
-2 1 -5 193.5 5.45
2 1 5 193.57 5.44
-2 1 -5 179.55 4.63
-2 -1 -5 189.12 5.3
-2 1 -5 184.92 5.36
2 -1 5 194.07 5.37
2 -1 6 142.54 6.14
2 1 6 170.16 5.31
-2 1 -6 162.82 5.79
2 -1 6 194.86 7.29
2 1 6 167.57 4.99
-2 1 -6 185.26 5.63
2 -1 6 174.15 5.44
2 1 6 184.94 5.68
-2 1 -6 181.82 5.55
-2 -1 -6 175.13 5.47
-2 1 -7 858.54 16.47
2 1 7 814.75 15.58
2 1 7 879.13 15.26
2 -1 7 863.79 15.95
-2 -1 -7 806.16 15.62
-2 1 -7 820.29 15.76
2 1 7 878.42 16.25
-2 1 -8 33.17 2.69
2 1 8 28.56 2.55
2 -1 8 31.23 3.3
-2 -1 -8 21.05 2.13
2 1 8 26.24 2.51
2 -1 8 23.85 2.33
-2 1 -8 24.16 2.28
2 1 8 31.56 2.41
2 -1 8 31.25 3.25
2 1 9 0.28 0.82
-2 1 -9 2.09 0.77
2 -1 9 1.21 1.44
-2 -1 -9 1.82 1
-2 -1 -9 4.16 1.19
2 -1 9 0.75 0.93
2 1 9 0.44 0.93
-2 1 -9 0.88 0.87
-2 1 -9 0.08 0.9
-2 -1 -9 1.49 0.9
-2 1 -9 0.95 0.86
-2 -1 -9 1.03 0.97
2 1 9 1.68 1.14
-2 1 -9 1.51 1.02
2 1 9 0.77 0.98
2 -1 9 0.61 1.39
-2 1 -9 2.16 1.12
-2 -1 -9 1.58 1.03
-2 1 -9 1.98 1.09
-2 1 -9 0.66 0.88
2 -1 9 2.64 1.87
-2 -1 -9 2.72 1.21
-2 -1 -9 0.08 0.93
2 -1 9 3.05 1.51
-2 1 -9 0.73 0.85
2 1 10 50.48 3.52
2 -1 10 51.11 4.57
-2 1 -10 55.29 3
-2 1 -10 57.02 3.84
-2 -1 -10 50.75 3.41
2 1 10 55.42 4.05
2 -1 10 51.83 3.47
2 1 10 57.66 4.47
2 -1 10 52.62 3.83
-2 -1 -10 60.32 4
-2 -1 -10 49.39 3.6
-2 -1 -10 53.53 3.68
-2 1 -10 53.81 3.59
-2 1 -10 53.71 3.82
-2 1 -10 57.66 3.86
-2 -1 -10 46.03 3.46
-2 -1 -10 52.19 3.84
-2 1 -10 56.96 4
-2 1 -10 53.92 3.66
2 1 10 82.34 4.76
2 -1 10 55.11 4.7
-2 1 -10 53.85 3.67
2 -1 10 53.79 4.93
-2 1 -10 52.87 3.55
-2 1 -10 49.01 3.6
-2 -1 -10 52.32 3.89
-2 1 -10 59.28 3.93
2 -1 10 52.88 4.59
-2 1 -10 52.2 3.53
-2 -1 -10 54.75 4.01
2 -1 10 53.01 4.5
2 -1 10 53.79 4.85
-2 -1 -10 53.66 4.14
-2 1 -10 51.15 3.69
-2 1 -11 494.55 10.39
2 -1 11 431.72 13.18
2 1 11 480.48 12.59
2 -1 11 516.76 15.52
-2 -1 -11 470.15 11.96
-2 -1 -11 476.83 12.12
-2 -1 -11 476.03 13.03
2 1 11 495.54 13.82
-2 1 -11 494.49 12.64
-2 1 -11 474.98 12.86
-2 -1 -11 464.94 12.69
-2 -1 -11 487.52 12.98
2 1 11 524.65 14.89
2 -1 11 499.51 12.48
-2 -1 -11 438.51 11.49
2 -1 11 474.56 13.23
-2 -1 -11 476.16 12.78
-2 1 -11 481.53 12.88
-2 -1 -11 478.28 13.14
-2 1 -11 488.14 12.89
-2 -1 -11 447.85 12.36
-2 1 -11 511.4 13.42
-2 1 -11 462.05 12.26
-2 1 -11 454.18 12.13
2 1 11 507.5 13.85
-2 1 -11 508.11 12.67
2 -1 11 579.68 16.09
-2 1 -11 495.99 12.93
-2 1 -11 481.3 12.43
-2 1 -11 494.26 12.99
-2 1 -11 501.11 12.59
2 -1 11 465.56 14.85
-2 -1 -11 483.49 13.35
2 -1 11 545.3 16.51
-2 1 -11 517.33 12.83
-2 -1 -11 475.14 13.31
2 -1 11 451.64 14.55
2 -1 11 516.95 16.07
-2 -1 -11 485.84 13.81
-2 -1 -12 615.29 15.62
-2 -1 -12 602.94 14.34
2 -1 12 606.94 16.43
2 1 12 614.76 15.27
-2 -1 -12 630.33 14.52
2 -1 12 622.76 17.98
-2 -1 -12 650.31 15.8
-2 1 -12 640.95 15.21
-2 -1 -12 584.3 15.25
2 1 12 651.98 17.85
-2 1 -12 592.84 15.43
2 1 12 629.99 16.74
2 -1 12 619.66 16.15
-2 -1 -12 594.65 14.04
2 -1 12 615.07 14.91
-2 -1 -12 619.01 15.48
-2 1 -12 645.09 16.2
-2 1 -12 647.13 15.8
-2 1 -12 614.25 15.14
-2 1 -12 618.26 15.02
-2 -1 -12 629.94 16.13
-2 1 -12 664.39 16.8
-2 -1 -12 606.23 15.19
-2 1 -12 598.56 14.68
2 1 12 625.65 16.61
-2 1 -12 585.94 14.51
2 1 12 629.91 15.97
2 -1 12 691.27 18.59
2 -1 12 613.41 17.86
-2 1 -12 618.61 14.73
2 -1 12 685.06 19.49
-2 -1 -12 608.02 16.01
-2 1 -12 609.68 15.26
-2 1 -12 631.46 15.55
-2 1 -12 633.9 15.16
-2 -1 -12 630.55 16.08
2 -1 12 612.66 17.71
-2 -1 -12 647.44 16.86
2 -1 12 664.99 19.1
-2 1 -12 622.37 15.26
2 -1 12 688.51 18.81
-2 -1 -13 216.47 7.82
2 -1 13 227.81 10.59
2 -1 13 205.72 9.27
-2 -1 -13 215.5 8.68
2 1 13 256.58 10.96
-2 -1 -13 221.44 8.76
-2 -1 -13 201.92 8.45
-2 -1 -13 201.17 7.26
2 -1 13 224.11 9.31
2 -1 13 228.19 8.53
2 1 13 233.11 9.81
-2 1 -13 226.05 8.46
-2 1 -13 201.85 8.51
-2 -1 -13 209.94 8.56
-2 1 -13 213.15 8.27
-2 -1 -13 223.82 9.15
-2 -1 -13 231.08 8.65
-2 1 -13 222.18 8.85
-2 1 -13 217.22 8.96
-2 1 -13 230.13 9.41
-2 1 -13 215.88 8.24
-2 1 -13 222 8.02
2 1 13 236.29 9.98
2 1 13 287.67 10.22
-2 1 -13 219.17 8.08
2 -1 13 271.91 11.19
-2 1 -13 227.43 8.62
-2 1 -13 225.88 8.53
-2 1 -13 277.77 8.79
2 -1 13 213.06 10.2
-2 1 -13 217.91 8.6
2 -1 13 238.19 11.27
-2 -1 -13 234.11 9.41
-2 -1 -13 216.42 9.47
2 1 13 220.91 8.8
2 -1 13 246.3 10.92
2 -1 13 213.73 10.08
-2 -1 -13 223.51 9.03
2 -1 13 243.32 11.36
-2 1 -13 234.5 8.83
2 1 14 123.89 7.3
2 -1 14 116.63 6.89
2 -1 14 116.91 7.01
2 -1 14 122.06 7.84
-2 -1 -14 110.41 6.17
-2 -1 -14 117.07 6.41
-2 1 -14 119.78 6.13
-2 1 -14 113.65 6.38
-2 -1 -14 124.19 6.64
2 1 14 124.45 7.88
-2 -1 -14 116.95 6.71
-2 -1 -14 118.66 6.19
-2 1 -14 129.37 6.72
-2 -1 -14 108.51 6.21
2 -1 14 119.18 7.68
-2 1 -14 127.35 7.04
-2 1 -14 109.33 5.76
-2 1 -14 114.3 5.62
-2 1 -14 133.95 6.09
2 1 14 128.15 7.51
2 1 14 130.43 7.11
2 -1 14 141.02 8.06
-2 -1 -14 119.95 6.81
-2 1 -14 118.26 5.62
-2 1 -14 118.07 6.19
2 -1 14 125.52 7.84
2 -1 14 133.71 8.73
-2 1 -14 124.74 6.4
-2 1 -14 114.99 6.09
2 -1 14 126.91 8.37
-2 -1 -14 119.54 7.02
2 -1 14 123.93 7.74
-2 1 -14 122.6 6.42
-2 -1 -14 126.52 6.64
2 -1 14 134.1 7.4
2 -1 14 121.75 7.69
-2 1 -14 114.95 6.36
2 1 14 124.83 6.68
-2 -1 -15 160.2 8.22
2 -1 15 107.86 6.75
2 -1 15 109.4 6.95
2 -1 15 124 7.98
2 1 15 123.84 7.4
-2 -1 -15 107.01 6.04
-2 -1 -15 115.47 6.39
-2 -1 -15 106.7 6.22
-2 1 -15 102.53 6.17
-2 1 -15 123.46 6.94
-2 -1 -15 123.59 6.19
-2 1 -15 115.59 5.73
-2 -1 -15 112.77 6.34
-2 1 -15 112.72 6.43
-2 -1 -15 104.41 6.37
2 -1 15 123.07 7.7
2 -1 15 143.07 8.09
-2 1 -15 128.39 5.82
2 1 15 127.68 7.76
2 1 15 130.74 7.17
-2 1 -15 117.08 6.18
-2 -1 -15 124.4 6.96
2 -1 15 132.32 8.55
-2 1 -15 116.19 6.23
-2 1 -15 129.81 6.41
2 -1 15 116.27 7.56
-2 1 -15 117.05 6.48
2 -1 15 132.04 7.14
2 -1 15 151.11 8.44
2 -1 15 130.15 8.43
2 1 15 111.33 6.52
-2 -1 -15 110.53 6.8
2 -1 15 110.36 7.32
-2 -1 -15 115.55 6.26
-2 1 -15 122.11 6.53
2 -1 16 8.76 2.55
2 -1 16 8.67 2.45
-2 -1 -16 9.43 2.34
-2 -1 -16 10.32 2.09
-2 -1 -16 25.31 3.06
-2 -1 -16 15.82 2.52
-2 1 -16 10.36 2.1
-2 -1 -16 9.57 1.84
-2 1 -16 11.33 1.86
2 -1 16 9.18 2.68
2 1 16 17.21 3.25
2 -1 16 12.85 3.11
2 1 16 10.79 2.66
2 1 16 12.06 2.49
2 -1 16 11.09 2.57
-2 1 -16 9.71 1.99
2 -1 16 8.58 2.82
2 -1 16 11.35 2.75
-2 1 -16 9.26 1.88
-2 1 -16 7.53 1.82
2 -1 16 11.32 2.4
-2 1 -16 9.99 2.12
2 -1 16 12.31 2.72
-2 1 -16 11.07 2.18
2 -1 16 9.49 2.65
2 1 16 10.73 2.41
-2 -1 -17 22.4 3.14
2 -1 17 19.34 3.04
-2 -1 -17 24.29 2.76
2 -1 17 26.3 3.52
-2 1 -17 18.51 2.75
-2 -1 -17 23.11 2.81
-2 1 -17 30.96 2.98
-2 1 -17 21.04 2.61
2 -1 17 20.76 3.24
2 -1 17 24.55 3.74
2 1 17 27.61 3.59
2 -1 17 25.16 3.41
-2 1 -17 20.46 2.78
-2 1 -17 24.4 2.88
2 -1 17 18.64 3.09
2 -1 17 27.14 4.07
2 1 17 24.04 3.19
-2 -1 -18 529.5 12.84
2 -1 18 575.77 15.48
-2 -1 -18 553.41 14.8
-2 1 -18 571.51 14.55
2 -1 18 506.34 14.62
-2 1 -18 533.74 14.39
-2 1 -18 537.19 13.21
2 -1 18 531.88 16.17
2 -1 18 491.53 14.61
2 -1 18 544.29 16.6
-2 1 -18 542.6 14.2
2 -1 18 556.52 14.91
2 1 18 556.33 14.62
-2 1 -18 532.74 13.79
2 -1 18 531.11 15.29
2 1 18 577.45 15.86
-2 -1 -19 487.44 12.63
2 -1 19 504.31 13.46
-2 -1 -19 467.13 10.67
2 -1 19 456.34 12.51
-2 1 -19 497.39 12.86
-2 1 -19 503.09 12.47
-2 -1 -19 449.99 11.96
-2 1 -19 469.29 12.29
2 -1 19 483.41 14.11
2 1 19 531.56 14.27
2 -1 19 446.49 12.82
-2 1 -19 463.66 12.25
2 -1 19 503.86 14.68
-2 1 -19 483.29 11.97
-2 -1 -20 544.09 13.37
-2 -1 -20 575.65 12.7
2 1 20 606.07 13.67
2 -1 20 585.36 13.27
2 -1 20 640.27 14.07
-2 1 -20 566.43 13.08
-2 1 -20 582.35 12.46
-2 -1 -20 540.61 12.36
-2 1 -20 577.09 12.68
2 -1 20 570.25 14.11
2 1 20 599.36 14.47
-2 1 -20 562.17 12.68
2 -1 20 575.56 14.73
-2 1 -20 539.81 11.78
-2 1 -21 65.2 3.04
-2 -1 -21 64.75 3
2 1 21 70.96 3.91
-2 1 -21 72.58 3.46
2 -1 21 74.02 4.12
2 1 21 73.17 3.98
2 1 21 71.13 3.66
2 -1 21 79.78 3.74
2 1 21 74.81 3.58
-2 -1 -21 64.24 2.89
2 2 -21 1042.67 16.99
2 2 -21 1072.29 16.92
-2 -2 21 992.21 16.88
2 -2 -21 952.77 17.15
2 -2 -20 3.81 1.41
2 -2 -20 4.91 0.95
-2 -2 20 7.35 1.78
2 -2 -20 7.24 1.31
2 2 -20 5.68 1.32
2 2 -20 3.99 1.17
-2 -2 20 4.89 1.52
-2 -2 20 3.54 1.56
2 2 -20 4.63 1.17
-2 -2 20 5.55 1.7
-2 2 20 6.5 1.64
2 -2 -19 283.07 8.2
-2 -2 19 290.38 9.4
2 -2 -19 298.77 10.47
2 2 -19 306.18 9.32
2 2 -19 292.14 9.15
2 -2 -19 303.71 8.83
2 -2 -19 260.39 7.09
-2 -2 19 297.26 11.18
2 2 -19 306.65 8.5
-2 2 19 330.06 10.26
-2 -2 19 304.58 11.27
2 2 -19 303.71 9.1
-2 -2 19 321.27 11.15
-2 2 19 341.36 10.44
2 -2 -18 21.08 2.52
2 -2 -18 21.88 3.29
-2 -2 18 23.31 2.99
2 2 -18 29.48 3.11
2 2 -18 21.42 2.45
2 2 -18 24.5 2.84
2 -2 -18 24.44 2.68
2 -2 -18 21.66 2.26
-2 -2 18 23.1 3.73
-2 2 18 24.21 3.25
2 -2 -18 21.43 2.53
2 2 -18 27.57 2.75
2 2 -18 21.59 2.37
-2 2 18 24.47 3.28
-2 -2 18 26.84 3.77
-2 -2 18 24.19 3.82
2 2 -18 24.68 2.8
2 -2 -17 69.77 4.83
2 -2 -17 75.19 6.34
-2 -2 17 70.39 5.2
2 -2 -17 68 4.72
2 -2 -17 60.17 4.06
2 -2 -17 66.8 4.54
2 2 -17 70.03 4.65
2 2 -17 71.71 5.03
2 2 -17 71.51 4.98
2 2 -17 80.64 4.89
-2 2 17 82.1 5.94
2 -2 -17 87.72 5.16
2 2 -17 76.88 4.91
-2 -2 17 75.94 6.89
-2 -2 17 83.59 6.87
-2 -2 17 77.33 6.87
2 2 -17 75.64 5.02
-2 2 17 85.25 5.94
2 -2 -17 73.12 4.93
2 -2 -16 52.26 5.85
2 -2 -16 56.17 4.26
2 -2 -16 43.36 4.1
-2 -2 16 52.88 4.77
2 -2 -16 44.13 3.76
2 -2 -16 51.83 4.28
2 2 -16 49.07 4.34
2 -2 -16 49.04 4.09
2 2 -16 50.76 4.44
2 2 -16 40.57 3.52
2 2 -16 49.63 4.13
2 -2 -16 50.64 4.2
-2 2 16 50.61 4.93
2 2 -16 51.1 4.24
-2 -2 16 53.96 6.37
2 -2 -16 48.32 4.28
-2 -2 16 54.36 6.25
-2 -2 16 51.36 6.06
2 -2 -16 45.81 4.08
2 2 -16 50.02 3.65
2 -2 -15 373.84 16.04
2 -2 -15 399.8 13.31
-2 -2 15 420.19 13.78
2 -2 -15 399.98 12.41
2 -2 -15 394.7 12.75
-2 -2 15 458.54 16.8
2 -2 -15 384.67 12.52
2 -2 -15 379.56 12.01
-2 2 15 450.61 15.42
-2 2 15 393.41 14.11
2 2 -15 377.18 12.91
2 -2 -15 386.29 11.39
2 -2 -15 393.99 12.49
2 2 -15 424.92 13.38
2 2 -15 435.42 12.66
-2 -2 15 427.86 16.01
-2 2 15 447.19 13.84
-2 2 15 443.71 14.98
2 2 -15 411.11 12.48
2 -2 -15 403.43 12.67
-2 -2 15 443.06 18.48
2 2 -15 440.76 13.24
2 2 -15 419.56 13.09
2 -2 -15 424.45 13.61
-2 -2 15 442.25 18.33
2 -2 -15 392.88 12.65
-2 -2 15 369.48 14.2
2 2 -15 404.5 11.49
-2 -2 15 461.42 18.16
2 -2 -14 15.27 2.57
2 -2 -14 12.09 3.55
2 -2 -14 9.42 2.38
2 2 -14 13.24 2.21
-2 -2 14 13.15 2.57
-2 -2 14 11.17 2.66
-2 -2 14 16.12 3.67
-2 2 14 17.37 3.48
2 2 -14 13.9 2.3
-2 2 14 14.54 2.97
2 -2 -14 11.32 2.34
2 -2 -14 12.87 2.54
2 2 -14 13.59 2.61
2 -2 -14 14.23 2.51
2 -2 -14 10.54 2.03
2 2 -14 18.26 2.89
2 2 -14 16.1 2.58
-2 2 14 16.07 2.82
-2 2 14 15.9 2.98
-2 -2 14 14.19 3.36
-2 -2 14 13.56 3.98
2 -2 -14 15.2 2.58
-2 -2 14 13.74 4.18
2 2 -14 18.83 2.93
2 2 -14 19.61 2.99
-2 -2 14 11.39 3.2
2 -2 -14 13.65 2.66
2 -2 -14 13.87 2.54
-2 -2 14 13.58 4.08
2 2 -14 13.18 2.13
2 2 -14 11.88 2.43
2 -2 -13 564.77 16.5
-2 -2 13 574.14 16.34
2 -2 -13 560.55 15.42
2 2 -13 577.87 15.18
2 -2 -13 535.86 15.31
2 2 -13 566.52 14.93
2 -2 -13 530.81 15.19
-2 2 13 551.11 16.71
-2 2 13 607.29 18.42
-2 -2 13 627.74 20.08
2 2 -13 567.07 16.13
2 -2 -13 579.4 15.49
2 2 -13 585.91 16.06
2 -2 -13 541.11 14.02
2 2 -13 583.14 16.06
-2 2 13 624.84 17.61
-2 -2 13 547.4 18.73
2 -2 -13 575.81 15.55
2 2 -13 581.51 16.11
-2 -2 13 594.25 17.49
-2 -2 13 580.79 22.22
2 -2 -13 528.93 15.25
-2 -2 13 530.96 18.49
-2 -2 13 563.38 21.69
2 2 -13 576.28 15.88
-2 2 13 556.87 15.72
2 2 -13 569.29 14.02
-2 -2 13 571.18 21.1
2 -2 -13 582.07 16.56
2 -2 -12 106.38 6.63
2 -2 -12 128.73 6.34
-2 -2 12 106.83 6.48
2 -2 -12 112.63 6.3
2 2 -12 112.29 6.19
-2 2 12 108.87 6.71
2 -2 -12 104.78 6.31
-2 2 12 121.67 7.77
-2 -2 12 114.21 8.2
2 2 -12 114.21 5.99
2 -2 -12 104.63 6.12
2 2 -12 110.55 6.53
2 2 -12 115.32 6.46
2 -2 -12 97.44 5.73
-2 -2 12 99.6 7.57
2 2 -12 118.26 6.79
-2 2 12 116.74 6.92
-2 2 12 95.21 6.02
-2 -2 12 106.94 7.02
-2 -2 12 99.43 9.06
2 -2 -12 102.25 5.96
2 -2 -12 101.53 6.03
2 -2 -12 103.71 5.97
-2 -2 12 89.04 8.58
2 2 -12 116.99 6.51
2 -2 -12 97.6 6.29
2 2 -12 107.74 5.34
-2 -2 12 102.63 8.54
-2 -2 12 97.99 7.8
-2 -2 11 200.74 7.66
2 -2 -11 199.57 8.94
2 -2 -11 194.55 8.14
2 2 -11 193.45 8.3
2 -2 -11 213.6 8.16
-2 -2 11 190.7 8.35
2 -2 -11 201.8 8.69
2 -2 -11 217.34 7.66
-2 2 11 191.74 9.49
-2 2 11 183.46 8.43
2 -2 -11 198.78 8.1
2 2 -11 209.97 8.1
2 -2 -11 208.25 8.33
-2 -2 11 191.55 10.18
2 -2 -11 218.04 8.36
2 2 -11 207.11 8.5
2 2 -11 211.41 8.82
-2 2 11 216.98 9.04
2 2 -11 175.61 8.35
-2 -2 11 161.5 9.33
-2 -2 11 170.85 8.69
-2 -2 11 177.54 11.69
2 -2 -11 207.99 8.26
-2 -2 11 165.92 11.2
2 -2 -11 181.1 8.42
-2 -2 11 168.39 10.56
2 2 -11 205.12 8.54
2 -2 -11 203.2 8.36
-2 -2 11 197.69 11.05
2 2 -10 516.39 14.21
-2 -2 10 476.57 12.17
2 -2 -10 562.27 13.87
-2 -2 10 476.37 13.58
2 -2 -10 498 14.49
2 -2 -10 519.4 13.75
2 -2 -10 415.77 16.12
-2 2 10 491.01 13.93
2 -2 -10 499.35 12.22
2 -2 -10 510.06 14.48
2 2 -10 512.23 13.3
-2 -2 10 522.95 16.5
2 2 -10 512.33 14.14
2 2 -10 537.13 14.04
2 -2 -10 522.86 13.35
2 2 -10 490.59 14.56
2 2 -10 489 11.85
-2 -2 10 414.84 14.83
2 -2 -10 497.64 13.27
-2 -2 10 470.6 14.4
-2 -2 10 470.45 17.16
-2 -2 10 514.22 18.07
-2 -2 9 168.19 7.19
2 -2 -9 175.66 9.41
2 -2 -9 185.31 7.46
2 -2 -9 198.1 7.5
2 2 -9 175.68 7.78
-2 -2 9 168.66 6.18
2 -2 -9 184.66 7.98
2 -2 -9 179.98 6.33
2 -2 -9 192.53 8.23
-2 2 9 177.05 7.38
2 2 -9 185.57 7.19
-2 -2 9 193.32 9.1
2 2 -9 192.85 7.87
2 -2 -9 214.94 7.73
2 2 -9 192.03 7.66
2 -2 -9 186.24 7.11
2 2 -9 161.67 7.84
-2 -2 9 163.44 8.21
2 2 -9 177.77 6.21
2 -2 -9 170.58 6.94
-2 -2 9 168.9 9.32
2 -2 -9 183.29 7.57
-2 -2 9 183.34 10.31
2 -2 -8 13.43 1.61
-2 -2 8 14.34 2.5
-2 2 8 12.64 1.93
2 2 -8 11.31 1.83
-2 2 8 10.67 2.32
2 -2 -8 11.85 1.91
2 2 -8 12.04 2.02
-2 -2 8 15.29 2.4
-2 -2 8 15.39 2.82
2 2 -8 12.23 2.38
2 2 -8 12.91 1.58
2 -2 -8 13.61 2.07
2 -2 -8 11.74 2.58
-2 -2 8 13.83 1.65
2 -2 -8 12.09 2.13
2 -2 -8 13.18 2.08
2 -2 -8 15.44 2.21
-2 -2 8 11.69 3.1
2 -2 -8 12.39 2.11
2 -2 -8 13.48 2.08
-2 -2 7 467.75 9.61
2 -2 -7 436.56 12.66
-2 2 7 496.06 13.55
-2 2 7 465.33 11.37
2 -2 -7 497.38 12.64
2 -2 -7 413.79 11.1
-2 -2 7 518.69 13.72
2 2 -7 447.7 11.43
2 -2 -7 448.2 9.76
2 -2 -7 483.83 11.8
2 2 -7 450.07 11.89
-2 -2 7 481.62 12.51
2 2 -7 461.22 10.02
-2 -2 7 431.62 15.42
2 -2 -7 465.96 12.08
-2 -2 7 451.94 15.95
2 -2 -7 460.61 12.02
2 -2 -7 437.34 11.54
-2 -2 7 475.89 14.22
2 -2 -6 567.18 14.5
2 -2 -6 591.45 10.95
2 2 -6 587.92 13.25
-2 2 6 603.97 12.7
2 -2 -6 635.01 14.18
-2 2 6 653.41 15.14
2 -2 -6 533.4 14.2
-2 -2 6 622.67 14.7
2 -2 -6 578.77 13.26
2 2 -6 606.63 11.48
2 2 -6 616.55 15.64
-2 -2 6 571.83 16.99
-2 -2 6 579.69 17.76
2 -2 -6 609.99 13.92
-2 -2 6 590.8 15.34
-2 -2 6 591.06 16.55
2 -2 -6 562.49 13.23
2 -2 -6 579.79 13.67
2 -2 -6 567.99 13.52
2 -2 -5 393.87 11.38
-2 2 5 453.88 11.6
-2 -2 5 427.55 11.21
-2 2 5 410.35 11
2 -2 -5 401.27 10.55
2 2 -5 416.98 10.25
-2 2 5 402.38 9.22
2 -2 -5 396.48 11.27
2 -2 -5 397.44 10.27
2 -2 -5 392.89 10.38
2 2 -5 415.84 8.45
2 2 -5 448.34 12.69
-2 -2 5 397.53 12.9
-2 -2 5 391.45 12.35
-2 -2 5 393.55 13.86
2 -2 -5 399.98 10.49
2 2 -4 388.63 7.67
2 2 -4 397.32 11.71
-2 2 4 398.31 10.43
2 2 -4 386.57 9.59
-2 2 4 393.53 10.28
-2 2 4 376.57 8.27
-2 -2 4 388.63 10.27
2 -2 -4 367.66 10.83
2 2 -3 702.56 11.56
2 2 -3 716.03 16.64
-2 2 3 724.6 13.04
-2 2 3 717.13 14.83
2 2 -3 726.96 14.1
-2 2 3 716 14.87
-2 2 3 684.76 12.07
-2 -2 3 718.02 14.93
2 -2 -3 676.53 15.79
2 2 -2 363.82 10.73
-2 2 2 373.04 8.63
-2 -2 2 348.42 9.13
2 2 -2 329.69 8.3
-2 2 2 376.72 9.2
2 2 -2 357.09 6.92
-2 2 2 340.49 8.94
2 2 -2 350.56 6.77
-2 2 2 328.05 6.59
-2 2 1 2242.83 33.62
-2 2 1 2054.32 29.45
2 2 -1 2199.67 32.64
-2 2 1 2232.42 33.64
-2 2 1 2183.35 33.21
2 2 -1 2161.2 30.77
2 2 -1 2219.99 31.45
-2 -2 1 2174.24 33.77
2 -2 -1 2032.13 35.45
-2 2 0 821.53 16.2
-2 2 0 845.22 16.88
-2 -2 0 799.3 15.88
2 -2 0 829.53 13.86
2 2 0 802.4 13.93
2 2 0 838.97 15
2 2 0 828.89 14.69
-2 2 0 805.94 14.99
-2 2 0 845.29 15.78
2 -2 0 808.26 17.88
-2 2 -1 1068.7 19.37
-2 -2 -1 1040.94 18.71
2 2 1 1002.28 17.16
2 2 1 993.26 16.66
2 -2 1 956.12 15.99
-2 2 -1 1070.62 17.36
2 2 1 918.82 14.84
-2 2 -1 1039.68 19.74
-2 2 -1 1061.87 18.18
2 -2 1 975.93 20.47
-2 2 -2 403.28 10.62
2 -2 2 377.63 8.13
-2 2 -2 398.96 8.56
-2 2 -2 429.48 11.04
2 2 2 375.87 7.88
-2 -2 -2 422.16 10.34
-2 2 -2 410.95 9.6
2 -2 2 384.31 11.53
2 -2 2 422.59 9.79
2 -2 3 599.76 14.06
-2 2 -3 586.28 13.82
-2 2 -3 588.41 13.95
2 -2 3 551.39 10.99
-2 2 -3 589.81 12.28
-2 2 -3 599.84 10.99
2 -2 3 566.11 14.76
2 -2 3 612.82 13.4
2 -2 4 72.87 5.01
2 -2 4 93.94 5.05
-2 -2 -4 73.1 4.16
2 -2 4 69.68 5.42
2 2 4 70.47 3.49
-2 2 -4 78.72 4.69
-2 -2 -4 72.93 4.99
-2 2 -4 94.77 3.4
-2 2 -4 88.15 4.14
2 -2 4 86.87 3.7
2 -2 4 93.18 5.23
-2 2 -4 95.41 5.06
2 -2 4 73.6 5.09
2 -2 4 87.71 5.14
2 -2 4 71.5 4.76
2 -2 4 89.96 5.29
2 -2 5 2626.13 43.84
2 2 5 2776.72 38.75
2 -2 5 2812.94 45.54
2 -2 5 2529.66 37.42
2 -2 5 2384.84 46.16
-2 2 -5 2702.07 40.24
2 2 5 2337.47 39.58
-2 2 -5 2688.43 37.68
-2 2 -5 2819.36 43.19
-2 -2 -5 2573.25 36.98
-2 -2 -5 2530.68 43.66
2 -2 5 2594.01 39.46
2 -2 5 2773.35 44.54
2 -2 5 2537.54 42.61
2 -2 5 2743.73 44.58
2 2 5 2849.19 39.5
-2 2 -5 2719.03 43.01
2 -2 5 2685.05 44.58
2 -2 5 2499.96 44.83
-2 2 -5 2752.39 41.88
2 -2 5 2394.38 43.66
-2 -2 -5 2620.54 41.19
2 -2 5 2615.03 44.62
2 -2 5 2743.04 44.3
2 2 6 38.91 2.43
2 -2 6 43.87 2.6
2 -2 6 38.41 3.88
2 -2 6 36.84 2.89
-2 2 -6 55.58 4.14
-2 -2 -6 52.86 2.64
2 -2 6 48.88 4.95
-2 -2 -6 43.62 3.9
2 2 6 35.78 2.97
-2 2 -6 41.71 3
-2 -2 -6 51.95 3.34
-2 -2 -6 51.57 3.7
-2 -2 -6 52.26 3.41
2 -2 6 37.9 3.61
2 -2 6 29.07 3.47
-2 2 -6 47.4 3.65
2 -2 6 34.87 3.76
-2 2 -6 36.16 3.39
2 2 6 42.58 2.83
2 -2 6 39.22 4.08
2 -2 6 44.07 4.4
-2 2 -6 43.1 3.41
-2 -2 -6 46.84 3.48
2 -2 6 37.4 3.87
2 -2 6 41.91 4.26
2 -2 6 64.7 4.95
-2 2 -6 39.5 3.05
2 -2 6 47.68 4.04
-2 -2 -7 1461.44 30.55
2 -2 7 1516.43 30.8
2 -2 7 1494.45 24.76
-2 -2 -7 1550.63 29.77
-2 -2 -7 1534.76 27.81
-2 -2 -7 1503.19 27.93
-2 2 -7 1580.9 28.53
-2 -2 -7 1330.68 26.51
-2 -2 -7 1481.13 24.21
2 2 7 1323.21 26.26
-2 2 -7 1568.55 26.21
-2 -2 -7 1458.39 26.02
-2 -2 -7 1503.92 26.37
2 -2 7 1407.38 26.58
-2 -2 -7 1535.66 29.29
2 -2 7 1290.28 28.66
-2 2 -7 1559.26 26.76
-2 2 -7 1505.02 27.89
2 -2 7 1440.59 29.71
2 2 7 1531.98 25.88
2 -2 7 1541.98 31.19
-2 2 -7 1481.33 28.23
2 -2 7 1431.57 31.13
2 -2 7 1438.84 31.07
-2 2 -7 1614.74 28.18
-2 2 -7 1562.76 27.72
-2 -2 -7 1439.8 26.99
2 -2 7 1381.33 30.3
-2 -2 -7 1510.19 27.81
-2 2 -7 1534.66 26.77
2 -2 7 1490.96 29.51
2 -2 7 1433.24 30.46
2 -2 7 1434.94 31.23
-2 -2 -8 106.79 5.8
-2 -2 -8 113.25 5.67
2 -2 8 110.07 4.95
2 -2 8 96.63 5.54
-2 -2 -8 113.83 5.61
-2 -2 -8 106.32 6.66
-2 -2 -8 106.77 7.21
2 -2 8 102.48 6.97
-2 -2 -8 112.1 6.12
-2 -2 -8 123.23 5.68
-2 -2 -8 123.27 5
-2 -2 -8 117.42 5.6
-2 -2 -8 103.45 5.61
2 2 8 100.81 5.62
-2 2 -8 114.7 6.13
-2 -2 -8 125.98 6.83
2 -2 8 81.72 5.18
-2 -2 -8 116.06 5.56
-2 2 -8 110.25 6.01
2 -2 8 81.31 6.01
-2 2 -8 106.07 5.42
2 -2 8 85.38 6.19
2 2 8 110.26 5.29
2 -2 8 103.87 6.95
2 -2 8 85.8 6.54
2 -2 8 82.69 6.69
-2 2 -8 102.7 5.62
-2 2 -8 104.74 5.79
2 -2 8 105.49 7.23
2 -2 8 94.94 6.73
-2 -2 -8 108.54 5.76
-2 -2 -8 112.02 6.15
2 -2 8 110.32 7.29
-2 2 -8 109.21 5.53
2 -2 8 90.81 6.2
2 -2 8 91.9 6.95
2 -2 9 677.59 15.05
2 -2 9 718.64 20.28
-2 -2 -9 647.75 18.44
2 -2 9 628.35 16.47
-2 -2 -9 676.84 16.57
-2 -2 -9 652.26 15.86
-2 -2 -9 646.04 19.93
2 2 9 605.92 16.26
-2 -2 -9 615.92 15.74
2 -2 9 537.58 15.91
-2 2 -9 685.17 16.88
-2 -2 -9 648.65 14.44
-2 -2 -9 636.08 15.39
-2 -2 -9 674.08 15.8
-2 2 -9 703.5 16.27
2 -2 9 753.35 19.33
2 -2 9 517.71 17.58
-2 2 -9 681.73 17.13
2 2 9 694.09 15.95
2 -2 9 615.01 19.43
-2 2 -9 673.71 17.01
2 -2 9 718.06 20.31
2 -2 9 569.98 19.6
-2 -2 -9 657.34 15.96
-2 2 -9 741.47 17.29
2 -2 9 644.71 19.79
-2 2 -9 710.68 16.85
-2 2 -9 717.31 16.35
-2 -2 -9 685.87 17.51
2 -2 9 647.37 18.34
2 -2 9 626.14 19.29
2 -2 9 614.12 20.28
2 -2 9 589.39 19.09
2 -2 10 924.51 24.2
2 -2 10 900.43 18.8
2 -2 10 836.67 20.15
-2 -2 -10 837.93 23.96
-2 -2 -10 866.56 19.73
-2 -2 -10 881.36 19.3
-2 -2 -10 926.26 19.66
2 -2 10 692.05 19.71
2 2 10 817.32 20.2
-2 -2 -10 837.37 19.2
-2 -2 -10 895.82 19.35
-2 2 -10 903.5 20.23
-2 -2 -10 849.95 17.94
2 -2 10 639.22 21.03
2 -2 10 926.43 22.23
-2 2 -10 936.1 21.02
-2 2 -10 877.52 19.55
2 -2 10 940.15 24.65
2 -2 10 778.91 23.08
-2 2 -10 891.07 20.27
2 2 10 873.24 19.45
-2 2 -10 852.96 20.08
-2 2 -10 890.83 20.1
2 -2 10 730.73 23.65
-2 -2 -10 840.31 19.42
2 -2 10 847.02 23.85
-2 2 -10 873.99 20.11
2 -2 10 833.49 21.76
-2 2 -10 926.46 19.87
2 -2 10 789.42 24.6
-2 -2 -10 902.29 21.42
2 -2 10 878.14 23.97
2 -2 10 725.84 22.61
-2 -2 -11 1110.48 24.42
-2 -2 -11 1032.64 28.06
-2 -2 -11 1083.52 23.09
2 -2 11 1075.41 24.19
-2 -2 -11 1138.38 23.13
2 -2 11 1197.46 28.8
-2 2 -11 1105.14 22.36
-2 -2 -11 1098.3 23.06
-2 2 -11 1141.36 23.83
-2 -2 -11 1081.1 22.89
2 2 11 1036.51 24.44
-2 -2 -11 1022.16 22.24
-2 2 -11 1153.24 23.79
2 -2 11 1196.31 25.82
2 -2 11 887.64 25.84
-2 2 -11 1125.93 24.43
-2 2 -11 1155.04 24.73
2 2 11 1136.58 23.88
-2 2 -11 1135.32 24
2 2 11 1151.92 25.08
2 -2 11 1189.83 29.29
-2 2 -11 1076.3 23.75
2 -2 11 1036.64 27.93
-2 -2 -11 1022.92 23.02
2 -2 11 978.96 28.71
-2 2 -11 1145.55 24.15
2 -2 11 1066.54 27.97
2 -2 11 1061.69 27.9
-2 -2 -11 1064.55 24.9
-2 2 -11 1149.38 23.63
2 -2 11 1060.56 29.64
2 -2 11 1006.58 27.63
-2 -2 -12 70.06 6.25
-2 -2 -12 60.58 6.47
-2 -2 -12 59.36 5
-2 -2 -12 63.52 4.72
2 -2 12 70.06 5.43
-2 -2 -12 78.01 5.16
-2 2 -12 75.85 5.17
2 2 12 56.55 5.12
-2 -2 -12 67.51 4.66
-2 -2 -12 78.96 5.19
-2 2 -12 68.25 5.21
-2 2 -12 76.5 5.51
-2 2 -12 71.02 5.09
2 -2 12 60.06 6.13
2 2 12 61.98 5.17
2 -2 12 62.46 6.28
2 2 12 68.15 5.17
-2 2 -12 61.08 4.81
-2 2 -12 66.21 4.96
2 -2 12 75.39 6.86
2 -2 12 63.03 6.89
-2 2 -12 61.37 4.87
-2 2 -12 66.88 5.02
-2 2 -12 59.79 4.8
2 -2 12 67.27 6.47
2 -2 12 64.86 6.45
-2 -2 -12 66.37 5.47
2 -2 12 69.38 7.27
2 -2 12 76.56 6.87
-2 2 -12 65.53 4.88
2 -2 13 2074.92 39.57
-2 -2 -13 2075.62 44.62
-2 -2 -13 2065.03 42.17
-2 -2 -13 2124.27 37.44
-2 -2 -13 2103.21 39.16
-2 -2 -13 2212.63 38.36
-2 -2 -13 2052.8 36.81
2 2 13 2054.33 40.36
-2 2 -13 2258.62 39.04
2 -2 13 1949.57 43.42
-2 2 -13 2270.85 40.19
-2 2 -13 2278.35 39.36
2 -2 13 2162.97 43.01
-2 2 -13 2159.39 39.14
2 -2 13 2364.02 46.19
-2 2 -13 2049.19 38.17
2 -2 13 2389.49 45.23
-2 2 -13 2221.67 38.79
-2 2 -13 2191.19 38.71
2 -2 13 2021.28 43.4
-2 2 -13 2166.37 38.98
2 -2 13 2389.76 47.87
2 -2 13 2363.9 48.13
-2 -2 -13 2102.99 40.52
2 -2 13 2200.18 44.39
2 -2 13 2403.57 45.23
-2 2 -13 2105.84 38.54
2 -2 14 21.39 3.96
-2 -2 -14 11.93 2.31
-2 -2 -14 24.71 3.74
2 -2 14 12.03 2.66
-2 -2 -14 19.14 3.78
-2 -2 -14 13.82 2.65
-2 -2 -14 16.34 2.56
-2 -2 -14 20.35 2.55
-2 2 -14 14.02 2.36
2 2 14 13.37 2.91
2 -2 14 10.02 2.94
-2 -2 -14 12.02 2.16
-2 2 -14 13 2.58
-2 2 -14 15.27 2.63
2 -2 14 12.44 3.1
-2 2 -14 14.25 2.58
2 -2 14 24.27 3.94
2 -2 14 18.66 3.72
-2 2 -14 16.3 2.58
-2 2 -14 13.1 2.3
2 -2 14 13.73 3.72
-2 2 -14 15.46 2.55
2 -2 14 16.27 3.86
-2 2 -14 15.53 2.56
2 -2 14 11.35 2.98
2 -2 14 16.14 3.39
2 -2 14 11.74 3.07
-2 2 -14 11.92 2.36
-2 -2 -14 13.55 2.72
-2 -2 -15 347.27 11.59
2 -2 15 353.95 12.3
-2 -2 -15 360 13.26
-2 -2 -15 351.81 10.43
-2 -2 -15 377.19 14.51
2 -2 15 315.64 13.17
-2 -2 -15 318.11 9.7
-2 2 -15 313.55 9.88
-2 2 -15 340.27 11.63
-2 2 -15 343.75 11.32
2 -2 15 331.34 12.51
-2 2 -15 363.98 12.11
-2 2 -15 343.39 10.99
-2 2 -15 333.55 10.75
2 -2 15 391.23 15.41
2 -2 15 315.18 13.13
-2 2 -15 344.16 11.52
-2 2 -15 345.48 11.57
2 -2 15 357.55 13.96
-2 -2 -15 356.5 12.47
2 -2 15 382.87 13.46
2 2 15 325.74 11.42
2 -2 15 384.07 15.74
-2 2 -15 362.27 11.83
2 -2 16 19.51 2.97
-2 -2 -16 19.8 3.43
-2 -2 -16 17.41 2.92
-2 -2 -16 20.57 2.73
-2 -2 -16 21.91 2.47
-2 -2 -16 17.2 2.05
-2 2 -16 21.73 2.85
-2 2 -16 15.92 2.45
2 -2 16 14.53 2.64
-2 2 -16 18.34 2.47
-2 2 -16 19.86 2.47
2 -2 16 17.06 3.4
2 -2 16 18.06 3.49
-2 2 -16 17.42 2.53
-2 2 -16 17.16 2.27
2 -2 16 17.59 3.15
-2 2 -16 17.8 2.6
-2 -2 -16 14.01 2.45
-2 2 -16 21.46 2.83
2 2 16 18.18 2.74
2 -2 16 15.76 2.98
-2 -2 -17 72.4 5.04
-2 -2 -17 76.57 5.51
2 -2 17 75 5.03
-2 -2 -17 74.67 4.49
-2 2 -17 76.16 4.79
-2 2 -17 73.7 4.28
-2 2 -17 76.61 4.81
-2 -2 -17 70.53 3.47
2 -2 17 67.42 5.1
2 -2 17 69.73 5.53
-2 2 -17 78.97 4.73
-2 2 -17 66.72 4.34
2 -2 17 73.39 5.3
2 -2 17 68.24 5.8
-2 2 -17 75.36 4.76
2 2 17 71.76 4.55
-2 -2 -17 71.37 4.73
-2 -2 -18 214.58 7.91
-2 -2 -18 213.65 8.36
-2 -2 -18 208.73 6.96
2 -2 18 213.26 7.92
2 -2 18 218.45 8.48
-2 2 -18 222.65 7.5
2 -2 18 193.43 7.6
-2 2 -18 211.86 7.15
2 -2 18 217.99 9.29
2 -2 18 199.66 7.77
2 2 18 234.43 8.52
-2 2 -18 219.39 7.68
-2 2 -18 223.48 7.71
-2 2 -18 218.73 7.68
-2 -2 -19 209.9 7.11
-2 -2 -19 210.74 6.01
-2 -2 -19 214.08 6.85
-2 2 -19 203.59 6.72
-2 2 -19 217.76 6.51
2 -2 19 215.86 8.06
-2 2 -20 13.61 1.44
2 -2 20 9.95 1.59
-2 -2 -20 11.97 1.28
-2 -2 -20 10.97 1.29
-2 -3 19 286.37 6.6
-2 -3 18 8.88 1.59
2 -3 -18 7.23 1.4
2 -3 -18 10.53 1.37
-2 -3 18 6.6 1.59
2 -3 -18 9.33 1.25
2 -3 -18 9.22 1.1
2 3 -18 7.26 1.17
-2 -3 18 10.6 1.66
-2 -3 18 9.54 1.87
2 3 -18 8.47 1.27
2 3 -18 7.95 1.18
2 3 -18 9.67 1.33
-2 -3 18 10.21 1.87
-2 3 18 6.9 1.39
2 -3 -17 194.92 7.47
-2 -3 17 196.47 7.63
2 -3 -17 197 6.61
2 -3 -17 207.34 6.42
2 -3 -17 186.22 5.9
-2 -3 17 207.02 8.97
2 3 -17 173.76 5.56
2 3 -17 190.41 6.45
2 3 -17 179.48 5.79
-2 -3 17 206.56 8.09
2 3 -17 184.12 6.02
2 3 -17 179.33 6.26
-2 3 17 138.64 5.73
2 3 -17 202.65 6.69
-2 -3 17 220.53 9.08
-2 3 17 172.74 6.73
-2 -3 17 221.11 8.92
2 3 -17 195.2 6.48
2 -3 -16 442.43 11.81
2 -3 -16 407.3 13.07
-2 -3 16 443.39 13.51
2 -3 -16 416.29 10.72
2 -3 -16 431.13 10.97
-2 -3 16 448.36 15.65
2 3 -16 447.44 11.71
2 3 -16 410.11 10.39
2 3 -16 395.46 10.03
2 3 -16 421.49 10.91
-2 -3 16 465.32 14.41
-2 3 16 388.96 11.49
2 3 -16 427.92 11.42
-2 -3 16 474.43 15.51
2 3 -16 424.66 11.17
2 3 -16 428.68 11.21
-2 -3 16 481.57 15.38
2 -3 -15 159.48 7.29
2 -3 -15 129.31 7.8
2 -3 -15 159.91 6.73
2 -3 -15 165.41 6.7
-2 -3 15 182.91 10.77
2 3 -15 140.63 5.98
2 3 -15 150 6.94
2 3 -15 138.75 5.82
2 3 -15 135.37 6.32
-2 -3 15 160.03 9.08
-2 3 15 147.56 7.27
2 3 -15 152.53 6.87
2 3 -15 146.59 6.72
-2 -3 15 148.62 9.61
2 3 -15 150.87 6.59
-2 -3 15 170.73 9.94
2 -3 -14 28.67 4.16
2 -3 -14 43.03 4.19
2 -3 -14 40.49 3.57
2 -3 -14 36.92 3.53
-2 -3 14 37.21 5.66
2 -3 -14 38.58 3.55
2 3 -14 33.52 2.98
2 3 -14 40.92 3.36
-2 -3 14 45.98 5.54
2 3 -14 47.58 4.04
-2 -3 14 39.65 5.68
2 3 -14 39.07 3.73
2 3 -14 43.12 3.74
-2 -3 14 39.87 5.52
2 -3 -13 1471.37 29.77
2 -3 -13 1460.05 27.51
-2 -3 13 1517.05 39.2
2 -3 -13 1493.48 28.73
2 -3 -13 1512.04 27.6
2 3 -13 1409.85 26.29
2 3 -13 1266 25.37
-2 -3 13 1413.75 34.33
-2 -3 13 1477.6 37.07
2 3 -13 1467.57 28.34
2 3 -13 1473.76 27.69
-2 -3 13 1283.49 35.06
-2 3 13 1272.24 26.95
2 -3 -12 6.7 2.22
2 -3 -12 3.35 2.38
2 -3 -12 7.29 2.04
2 -3 -12 4.44 1.88
-2 -3 12 11.23 4.17
2 3 -12 4.25 1.41
2 3 -12 4.96 1.54
-2 -3 12 6.29 3.27
2 3 -12 4.48 1.94
2 3 -12 5.32 2.07
2 -3 -12 4.85 1.94
-2 -3 12 5.33 3.37
2 3 -12 3.58 1.69
2 -3 -11 1257.92 27.44
-2 -3 11 1215.93 24.58
2 -3 -11 1018.29 28.28
2 3 -11 1231.3 26.36
-2 3 11 1041.31 26.18
-2 -3 11 1137.51 35.82
2 -3 -11 1226.47 24.81
-2 3 11 939.87 24.68
2 -3 -11 1268.04 24.95
2 3 -11 1234.7 23.87
2 3 -11 1027.67 22.36
-2 -3 11 1072.97 30.51
-2 3 11 1206.45 25.37
2 3 -11 1211.4 26.77
2 3 -11 1231.62 25.93
2 -3 -11 1288.97 26.3
2 3 -11 1259.83 25.22
2 -3 -10 89.12 6.5
-2 -3 10 70.07 6.45
2 -3 -10 90.62 5.67
-2 -3 10 79.24 9.18
-2 3 10 75.62 5.73
2 -3 -10 95.58 5.7
-2 3 10 77.17 6.13
2 3 -10 70.53 4.53
2 3 -10 92.39 5.25
-2 -3 10 87.64 7.85
-2 3 10 87.31 5.67
2 -3 -10 70.26 6.55
2 -3 -10 90.64 6.42
2 3 -10 91.09 6.22
-2 -3 10 79.37 6.93
2 -3 -10 103.1 6.35
2 3 -10 101.49 5.96
2 3 -9 132.67 7.69
2 -3 -9 133.66 8.65
2 -3 -9 135.47 7.82
-2 -3 9 121.71 8.23
-2 -3 9 116.9 8.11
2 -3 -9 140.79 6.86
2 -3 -9 147.23 7.04
-2 3 9 106.17 6.7
-2 3 9 121.95 7.54
2 -3 -9 130.04 7.76
2 3 -9 131.8 6.23
-2 -3 9 137.36 9.38
2 3 -9 114.28 7.29
-2 -3 9 101.04 9.27
2 -3 -9 146.31 7.62
2 3 -9 136.62 6.96
2 -3 -9 145.46 7.3
2 -3 -8 669.14 19.95
2 -3 -8 708.61 18.79
-2 -3 8 674.88 19.74
2 3 -8 656.18 15.82
2 -3 -8 662.36 16.38
2 -3 -8 652.09 18.72
-2 -3 8 626.58 19.28
2 -3 -8 634.52 16.28
-2 3 8 659.84 18.3
-2 3 8 566.04 16.81
2 -3 -8 770.78 18.02
2 3 -8 662.91 18.93
-2 -3 8 716.89 21.58
-2 -3 8 635.6 22.96
2 -3 -8 699.61 17.45
2 -3 -8 698.43 17.86
-2 -3 7 737.86 20.43
2 -3 -7 792.6 19.94
2 -3 -7 769.7 20.82
2 -3 -7 862.07 20.29
2 -3 -7 792.07 20.66
-2 3 7 697.12 18.94
-2 3 7 682.11 18.25
2 -3 -7 837.51 18.41
-2 -3 7 724.36 26.15
-2 -3 7 798.36 21.1
2 3 -7 794.07 17.67
2 -3 -7 780.81 18.09
2 -3 -7 866.45 19.29
-2 -3 7 790.02 22.15
2 3 -7 733.95 20.34
-2 -3 7 746.49 24.22
2 -3 -7 777.47 19.17
2 -3 -7 837.26 19.73
2 -3 -7 822.47 19.05
2 -3 -6 124.22 7.35
-2 -3 6 135.5 7.53
2 -3 -6 120.8 7.19
2 -3 -6 123.18 6.76
2 -3 -6 105.65 5.73
-2 -3 6 123.83 7.27
-2 3 6 126.32 6.87
-2 -3 6 105.59 6.9
-2 3 6 113.88 6.41
-2 -3 6 108.21 9.32
2 -3 -6 130.44 6.73
2 3 -6 137.17 7.89
-2 -3 6 139.78 8.17
-2 -3 6 126.17 8.87
2 -3 -6 115.41 6.45
2 -3 -6 125.17 6.51
2 -3 -6 130.35 6.91
-2 -3 6 125.65 8.57
-2 -3 5 869.43 21.12
-2 -3 5 908.71 19.55
2 -3 -5 903.85 21.41
-2 -3 5 934.24 21.79
2 -3 -5 957.04 21.03
2 -3 -5 972.62 22.03
2 -3 -5 855.22 19.06
-2 -3 5 880.08 22.77
-2 3 5 827.26 19.95
-2 -3 5 882.21 26.86
-2 3 5 837.38 19.62
-2 -3 5 871.93 18.83
2 -3 -5 919.17 20.33
2 3 -5 896.19 22.44
-2 -3 5 942.36 22.62
-2 -3 5 960.03 25.2
2 -3 -5 920.81 20.23
2 -3 -5 994.94 21.27
2 -3 -5 936.12 20.29
2 -3 -5 954.41 20.89
-2 -3 5 938.5 24.27
-2 -3 4 1.36 2.47
-2 -3 4 2.02 1.43
-2 3 4 3.61 1.62
2 -3 -4 2.59 1.69
2 -3 -4 0.69 1.37
-2 -3 4 -0.34 1.5
-2 3 4 9.32 1.92
2 -3 -4 0.22 1.23
-2 -3 4 -0.1 1.26
2 -3 -4 4 1.71
2 3 -4 0.31 1.44
-2 -3 4 -0.69 1.59
2 -3 -4 1.5 1.42
-2 -3 4 0.65 1.03
2 -3 -4 0.61 1.26
-2 -3 4 0.85 1.25
-2 -3 4 3.06 1.84
2 -3 -4 3.71 1.69
2 -3 -4 0.94 1.21
-2 -3 4 1.33 1.88
2 -3 -4 0.52 1.19
2 -3 -4 2.3 1.48
-2 -3 3 736.14 17.89
2 -3 -3 882.67 19.4
2 -3 -3 767.52 18.2
-2 -3 3 788.65 16.72
2 -3 -3 905.11 23.91
-2 -3 3 778.17 18.54
-2 3 3 653.56 17.26
2 -3 -3 815.23 18.18
2 -3 -3 785.6 18.52
-2 3 3 701.93 16.91
-2 -3 3 770.23 21.47
-2 -3 3 719.07 17.73
-2 3 3 708.26 16.97
-2 -3 3 760.7 22.69
-2 -3 3 793.99 17.61
2 -3 -3 757.93 18.33
2 -3 -3 772.98 17.99
-2 -3 3 940.47 19.9
-2 -3 3 790.64 19.25
2 3 -3 731.5 19.79
2 -3 -3 822.41 18.93
2 -3 -3 802.09 18.43
2 -3 -3 745.13 17.22
-2 -3 3 787.51 20.83
2 -3 -3 784.7 18.28
-2 -3 2 165.43 6.38
-2 -3 2 165.97 7.18
2 -3 -2 154 6.97
2 -3 -2 167.4 7.97
2 -3 -2 149.63 7.21
-2 3 2 168.66 6.77
-2 -3 2 174.88 7.64
-2 -3 2 143.68 6.78
-2 -3 2 163.22 9.24
2 -3 -2 160.77 6.74
-2 3 2 139.27 6.94
-2 3 2 165.07 6.82
-2 -3 2 149.41 8.99
2 -3 -2 158.35 9.38
2 -3 -2 158.99 7.15
-2 -3 2 171.02 7.11
-2 -3 2 177.56 7.76
2 3 -2 168.16 8.43
-2 -3 2 161.07 7.72
-2 -3 2 163.86 6.64
2 -3 -2 165.42 7.61
2 -3 -2 163.56 7.45
-2 -3 2 165.05 8.33
2 -3 -2 174.69 7.61
2 -3 -1 763.4 17.43
-2 -3 1 691.59 16.36
2 -3 -1 790.91 19.44
-2 -3 1 739.64 17.47
-2 -3 1 786.24 15.17
-2 3 1 654.78 15.23
-2 3 1 647.72 16.97
-2 -3 1 752.2 21.41
-2 -3 1 712.33 16.6
-2 3 1 688.58 16.02
-2 -3 1 723.2 20.54
2 -3 -1 724.07 17.86
2 -3 -1 681.08 17.65
2 -3 -1 708.24 17.11
-2 -3 1 754.78 17.15
-2 -3 1 746.15 17.98
-2 3 1 702.03 16.38
-2 -3 1 786.21 18
2 3 -1 663.08 18.31
2 -3 -1 788.28 19
2 -3 -1 725.25 17.84
2 -3 -1 751.66 17.78
2 -3 -1 730.6 17.56
-2 -3 1 749.79 16.19
-2 -3 0 134.86 5.74
2 -3 0 129.52 7.33
-2 -3 0 124.9 5.95
-2 -3 0 123.23 6.52
-2 -3 0 113.71 5.72
-2 -3 0 114.68 7.35
-2 -3 0 136.06 6.63
-2 -3 0 131.7 5.55
2 -3 0 159.47 8.35
-2 3 0 126.98 6.66
-2 -3 0 116.24 7.96
-2 3 0 135.02 5.5
2 -3 0 115.8 6.48
-2 3 0 138.38 6.02
2 -3 0 130 6.54
2 -3 0 138.18 7.09
-2 -3 0 137.84 6.53
-2 3 0 144.78 6.75
2 -3 0 140.75 6.55
2 3 0 129.83 7.22
2 -3 0 129.51 7.1
2 -3 0 133.88 6.98
2 -3 0 124.41 6.52
2 -3 0 131.83 6.72
2 -3 1 448.96 14.5
-2 -3 -1 456.62 12.15
-2 -3 -1 390.78 11.13
-2 -3 -1 464.19 11.91
-2 3 -1 386.77 12.54
-2 3 -1 402.06 11.08
2 -3 1 523.69 15.22
-2 -3 -1 409.96 15.22
-2 -3 -1 429.74 11.27
-2 -3 -1 424.66 14.33
-2 -3 -1 392.45 11.22
2 -3 1 408.16 12.44
-2 -3 -1 445.36 12.53
2 -3 1 413.05 13.23
2 -3 1 430.36 13.69
-2 3 -1 400.29 12.41
2 3 1 357.77 12.49
2 -3 1 479.82 12.75
2 -3 1 411.48 13.01
2 -3 1 426.21 12.85
2 -3 1 412.3 12.77
-2 -3 -2 110.58 5.51
2 -3 2 110.29 5.47
-2 -3 -2 115.51 5.52
-2 -3 -2 112.35 5.82
-2 -3 -2 117.36 5.9
2 -3 2 105.99 7.03
-2 -3 -2 100.78 7.33
2 -3 2 101.72 7.82
2 3 2 96.39 4.9
-2 -3 -2 96.88 5.14
-2 3 -2 106.43 6.24
2 -3 2 127.98 7.09
-2 -3 -2 104.79 5.5
-2 3 -2 115.18 5.38
-2 -3 -2 98.66 6.5
-2 -3 -2 123.85 6.31
-2 3 -2 106.26 5.8
2 -3 2 100.26 5.97
2 -3 2 115.52 6.79
-2 3 -2 117.91 6.47
2 3 2 97.27 5.88
2 -3 2 105.98 6.7
2 -3 2 130.42 6.41
-2 3 -2 110.83 5.7
2 -3 2 110.17 6.53
2 -3 2 114.13 6.38
2 -3 2 108.38 6.35
2 -3 3 244.38 8.88
-2 -3 -3 281.95 9.21
-2 -3 -3 268.53 8.91
-2 -3 -3 279.71 9.65
-2 -3 -3 275.46 8.96
-2 -3 -3 262.35 9.51
-2 -3 -3 259.32 9.18
-2 -3 -3 245.54 11.45
-2 3 -3 243.93 8.14
2 3 3 217.19 8.16
2 -3 3 258.49 12.78
-2 -3 -3 249.28 8.54
-2 3 -3 249.77 9.8
-2 -3 -3 260.01 10.71
-2 -3 -3 303.11 10.23
2 -3 3 253.9 9.96
2 -3 3 251.15 10.58
-2 3 -3 249.69 9.49
-2 3 -3 256.24 10.09
2 -3 3 253.47 10.9
-2 3 -3 261.75 9.35
2 -3 3 255.9 10.52
2 -3 3 262.27 10.01
2 -3 3 269.11 10.46
2 -3 3 246.6 11.13
-2 -3 -4 43.11 4.06
2 -3 4 44.94 3.98
-2 -3 -4 47.09 4.21
-2 -3 -4 48.83 3.96
-2 -3 -4 50.92 3.94
-2 -3 -4 46.82 3.68
-2 -3 -4 47.08 3.68
-2 3 -4 45.23 4.16
2 3 4 35.79 3.43
-2 -3 -4 49.19 4.14
-2 -3 -4 44.46 3.37
2 -3 4 44.2 5.52
2 -3 4 43.37 4.28
2 -3 4 44.44 4.62
-2 3 -4 45.24 4.13
-2 -3 -4 58.24 4.5
2 -3 4 50.84 5.14
-2 3 -4 44.09 4.27
2 -3 4 55.9 5.17
-2 3 -4 60.59 4.27
-2 3 -4 42.97 3.91
2 -3 4 47.86 4.37
2 -3 4 49.03 5.08
2 -3 4 40.89 4.31
2 -3 5 127.92 7.07
-2 -3 -5 136.55 7.21
-2 -3 -5 146.22 7.63
-2 -3 -5 137.41 6.37
-2 -3 -5 155.47 7.12
-2 -3 -5 146.86 7.02
-2 -3 -5 128.09 5.88
-2 3 -5 128.9 7.12
-2 -3 -5 140.19 7.08
2 -3 5 130.68 9.42
2 3 5 102.41 6.1
2 -3 5 137.98 8.01
-2 3 -5 146.42 7.48
2 -3 5 143.04 7.85
-2 3 -5 143.73 7.64
2 -3 5 131.15 8.4
-2 3 -5 133.01 6.88
-2 3 -5 146.96 6.87
2 -3 5 138.88 8.4
2 -3 5 121.05 8.15
2 -3 5 138.8 7.96
2 -3 5 125 7.07
-2 -3 -6 249.51 9.34
2 -3 6 226.63 10.08
-2 -3 -6 237.38 10.18
-2 -3 -6 232.9 8.07
-2 -3 -6 232.6 8.59
-2 -3 -6 235.79 9.45
-2 -3 -6 237.95 9.7
-2 -3 -6 218.46 9.13
2 3 6 182.42 8.46
-2 -3 -6 215.49 7.94
2 -3 6 216.16 12.45
-2 -3 -6 265.09 11.79
-2 3 -6 224.3 9.52
2 3 6 147.08 6.86
2 -3 6 203.87 10.1
-2 3 -6 236.14 9.83
2 -3 6 220.74 10.18
2 -3 6 213.39 11.21
-2 3 -6 229.72 9.92
2 -3 6 225.45 11.17
-2 3 -6 242.68 9.14
-2 3 -6 235.02 9.44
2 -3 6 197.72 9.04
2 -3 6 225.35 11.32
2 -3 6 225.6 10.58
-2 -3 -7 70.88 5.83
-2 -3 -7 67.31 4.31
-2 -3 -7 64.88 5.3
-2 -3 -7 73.51 4.81
-2 -3 -7 69.57 5.05
-2 -3 -7 64.66 5.19
-2 3 -7 61.79 4.99
-2 -3 -7 57.63 4.79
-2 -3 -7 58.91 4.06
-2 -3 -7 75.07 6.31
-2 -3 -7 64.88 4.36
2 3 7 40.47 3.62
2 -3 7 61.01 6.88
2 3 7 49.68 4.57
-2 3 -7 53.76 3.99
2 -3 7 59.57 5.53
-2 3 -7 62.77 5.13
2 -3 7 63.29 5.71
-2 3 -7 64.69 5.32
2 -3 7 63.58 6.59
-2 3 -7 65.47 5.05
-2 3 -7 73.51 5.1
2 -3 7 61.47 6.46
2 -3 7 57.44 6.01
2 -3 7 67.06 6.45
2 -3 7 61.1 5.76
-2 3 -7 66.03 4.39
-2 -3 -8 3.17 1.92
-2 -3 -8 5.95 1.87
-2 -3 -8 3.15 1.96
-2 -3 -8 3.32 2.1
2 -3 8 0.78 2.08
-2 -3 -8 2.05 1.53
2 3 8 1.04 1.06
-2 3 -8 2.47 1.5
-2 -3 -8 2.81 1.36
2 3 8 2.88 1.85
2 -3 8 3.2 2.17
-2 3 -8 4.63 1.98
-2 3 -8 2.02 1.26
2 -3 8 6.15 2.35
-2 3 -8 5.96 2.04
2 -3 8 3.1 2.63
-2 3 -8 5.78 2.12
2 -3 8 4.19 2.74
2 -3 8 5.98 2.98
-2 3 -8 5.1 1.89
-2 3 -8 3.64 1.73
2 -3 8 4.76 2.74
-2 3 -8 4.26 1.5
2 -3 8 3.16 2.44
-2 -3 -9 23.32 3.43
-2 -3 -9 23.44 3.74
-2 -3 -9 25.94 3.44
-2 -3 -9 25.43 3.56
-2 -3 -9 23.75 2.83
-2 -3 -9 22.56 2.82
-2 3 -9 29.62 3.46
2 3 9 17.17 3.1
2 -3 9 25.49 4.73
2 3 9 16.95 2.59
-2 3 -9 22.14 3.3
2 -3 9 18.7 3.47
2 -3 9 21.89 3.5
-2 3 -9 18.8 2.59
-2 3 -9 21.63 3.28
-2 3 -9 19.68 3.17
2 -3 9 21.2 4.5
-2 3 -9 26.42 3.32
2 -3 9 21.76 4.37
-2 3 -9 24.68 3.31
2 -3 9 22.61 4.27
2 -3 9 22.79 3.98
-2 3 -9 22.97 2.8
2 -3 9 22.35 4.1
-2 -3 -10 221.96 11.08
-2 -3 -10 280.86 10.67
-2 -3 -10 257.57 10.67
-2 -3 -10 255.03 8.99
2 3 10 177.41 9.38
-2 -3 -10 228.03 9.46
-2 -3 -10 240.4 8.82
-2 3 -10 255.8 9.94
2 -3 10 240.32 13.18
2 -3 10 228.68 10.87
-2 3 -10 265.37 10.5
-2 3 -10 234.57 8.9
2 -3 10 246.56 9.87
-2 3 -10 269.85 10.57
2 -3 10 223.71 12.95
-2 3 -10 252.29 10.43
2 -3 10 254.05 12.97
2 -3 10 216.77 12.23
-2 3 -10 260.7 10.56
-2 3 -10 275.09 10.44
-2 3 -10 255.49 9.84
2 -3 10 237.46 12.33
-2 3 -10 260.49 9.25
2 -3 10 260.98 11.74
-2 -3 -11 87.88 5.85
-2 -3 -11 81.82 6.01
-2 -3 -11 75.04 6.41
-2 -3 -11 91.01 5.26
-2 -3 -11 81.69 5.34
2 -3 11 84.17 7.7
-2 3 -11 87.15 5.27
-2 3 -11 87.3 5.92
-2 3 -11 84.48 4.82
2 -3 11 84.67 6.34
2 -3 11 77.08 7.64
2 -3 11 87.1 7.72
2 -3 11 92.07 7.73
-2 3 -11 83.22 5.68
-2 3 -11 81.33 5.46
2 -3 11 78.51 6.98
2 -3 11 88.27 6.48
-2 3 -11 94.94 5.45
-2 -3 -12 38.59 4.57
-2 -3 -12 59.7 4.63
-2 -3 -12 52.37 4.69
-2 -3 -12 50.77 3.88
-2 -3 -12 51.74 4.08
2 -3 12 53.97 5.98
-2 3 -12 46.72 3.82
-2 3 -12 49.41 3.64
-2 3 -12 52.33 4.49
2 -3 12 57.5 6.61
2 -3 12 54.38 5.88
-2 3 -12 56.74 4.49
2 -3 12 47 5.51
-2 3 -12 61.99 4.81
2 -3 12 51.73 5.54
-2 3 -12 54.16 4.09
-2 -3 -13 97.6 5.56
-2 -3 -13 76.18 6.3
-2 -3 -13 81.29 4.69
-2 -3 -13 85.02 4.95
2 -3 13 74.06 6.46
-2 3 -13 82.52 4.57
-2 3 -13 80.9 4.83
-2 3 -13 84.74 5.39
2 -3 13 94.31 7.88
-2 3 -13 94.09 5.61
-2 3 -13 84.88 4.97
2 -3 13 91.3 7.03
-2 3 -13 87.59 5.43
-2 3 -13 90.12 5.42
2 -3 13 83.98 6.7
-2 3 -13 83.21 4.94
2 -3 13 84.5 6.59
-2 -3 -14 16.83 3.02
2 -3 14 15.48 2.92
-2 -3 -14 16.13 2.1
-2 -3 -14 19.02 2.27
-2 3 -14 14.01 1.88
-2 3 -14 12.78 2.09
-2 3 -14 14.28 2.04
-2 3 -14 13.38 2.24
2 -3 14 14.34 3.36
-2 3 -14 15.63 2.36
2 -3 14 15.22 2.99
-2 3 -14 12.59 2.21
-2 3 -14 16.81 2.43
2 -3 14 16.96 3.04
-2 3 -14 16.01 2.18
-2 -3 -15 212.2 8.74
-2 -3 -15 209.01 7.74
-2 -3 -15 204.42 6.58
2 -3 15 199.52 8.49
-2 3 -15 214.32 7.1
-2 3 -15 212.22 7.05
-2 3 -15 228.57 7.85
-2 3 -15 203.22 6.52
-2 3 -15 222.25 7.61
2 -3 15 237.71 10.31
-2 3 -15 223.52 7.63
-2 3 -15 221.66 7.7
-2 3 -15 222.55 7.36
2 -3 15 218.99 8.75
-2 -3 -16 -0.28 1.13
-2 -3 -16 1.3 1.14
2 -3 16 2.07 1.47
-2 -3 -16 -0.64 0.92
-2 3 -16 1.39 0.82
-2 3 -16 0.56 0.85
-2 3 -16 0.41 0.61
-2 3 -16 1.19 0.91
2 -3 16 0.83 1.51
-2 3 -16 0.43 0.91
-2 3 -16 0.71 0.79
-2 3 -16 1.1 0.82
2 -3 16 0.68 1.04
-2 -3 -17 208.53 6.29
-2 -3 -17 215.71 6.33
-2 3 -17 205.03 5.75
-2 3 -17 202.55 5.95
-2 3 -17 205.51 5.69
2 -3 17 217.8 7.37
-2 -3 -18 97.82 3.27
-2 -3 -18 120.34 3.69
2 -4 -14 0.93 0.7
-2 -4 14 1.42 1.29
2 4 -14 0.97 0.68
2 4 -14 0.13 0.63
2 4 -14 0.41 0.62
2 4 -14 0.86 0.63
-2 -4 14 0.71 0.86
2 -4 -14 1.49 0.83
-2 -4 13 14.6 2.83
2 -4 -13 12.2 1.63
2 4 -13 13.25 1.61
-2 -4 13 16.81 2.25
2 4 -13 14.16 1.68
2 4 -13 12.72 1.52
2 4 -13 13.95 1.72
-2 -4 13 15.7 2.19
2 -4 -13 10.66 1.71
2 -4 -12 141.49 5.78
-2 -4 12 135.11 8.41
2 4 -12 121.79 5.03
-2 -4 12 143.84 6.84
2 4 -12 123.48 5.29
2 4 -12 123.8 5.26
2 4 -12 120.17 4.77
2 4 -12 114.61 4.95
-2 -4 12 126.91 6.22
2 -4 -12 111.35 5.55
2 -4 -11 15.93 2.48
-2 -4 11 15.52 2.71
2 -4 -11 15.02 1.98
2 -4 -11 17.44 2.43
-2 -4 11 19.31 2.79
2 4 -11 14.07 2.02
-2 -4 11 18.53 2.99
2 4 -11 19.55 2.38
2 4 -11 18.71 2.31
2 4 -11 17.36 2.13
2 4 -11 15.69 1.93
-2 4 11 11.79 1.82
2 -4 -10 0.74 1.13
2 -4 -10 1.37 1.38
-2 -4 10 1.46 1.5
2 4 -10 2.19 1.26
-2 -4 10 1.35 1.65
2 4 -10 1.56 1.17
2 4 -10 0.86 0.98
2 4 -10 1.5 1.24
2 -4 -10 0.71 1.42
-2 -4 10 2.49 1.78
2 -4 -9 114 6.17
-2 -4 9 120.89 9.49
-2 -4 9 111.82 6.77
2 -4 -9 130.16 5.83
2 4 -9 102.98 5.4
-2 -4 9 120.44 7.52
2 4 -9 103.5 5.44
2 4 -9 113.14 5.32
-2 -4 9 98.48 6.4
2 -4 -9 110.11 6.44
-2 -4 8 20.34 4.52
2 -4 -8 24.1 3.1
2 -4 -8 31.58 3.09
-2 -4 8 22.68 3.28
2 4 -8 20.6 2.66
-2 -4 8 31.9 4.14
-2 4 8 17.12 2.47
2 4 -8 22.43 2.53
2 4 -8 25.2 2.89
2 -4 -8 25.64 3.33
-2 -4 8 22.52 3.39
2 -4 -7 58.49 4.53
2 -4 -7 66.36 4.43
-2 -4 7 57.55 4.86
-2 -4 7 58.57 6.93
2 4 -7 51.67 3.97
2 -4 -7 59.52 4.77
-2 -4 7 65.54 5.78
2 4 -7 51.96 3.75
2 4 -7 55.54 4.15
-2 -4 7 52.82 4.74
2 -4 -6 78.12 4.85
-2 -4 6 81.29 8.01
2 -4 -6 73.54 4.96
-2 -4 6 78.14 5.59
2 4 -6 56.29 4.13
2 -4 -6 81.79 5.58
-2 -4 6 80.6 6.29
2 4 -6 65.48 4.2
-2 -4 6 73.68 5.55
2 -4 -5 342.48 11.81
2 -4 -5 330.79 11.39
-2 -4 5 300.59 11.07
-2 -4 5 325.29 11.37
-2 -4 5 333.87 12.06
2 -4 -5 327.87 10.25
-2 -4 5 326.36 15.41
2 -4 -4 213.4 8.98
-2 -4 4 207.78 8.82
-2 -4 4 225.22 12.52
2 -4 -4 206.87 8.07
-2 -4 4 229.64 10.65
2 -4 -4 225.39 9.33
-2 -4 4 199.14 8.77
-2 -4 3 2.97 2.39
-2 -4 3 4.48 1.74
-2 -4 3 4.14 2.45
2 -4 -3 1.44 1.63
2 -4 -3 2.96 1.74
-2 -4 3 5.17 1.93
-2 -4 2 275.97 9.95
-2 -4 2 276.04 9.85
-2 -4 2 297.57 13.67
2 -4 -2 284.18 10.82
-2 -4 2 315.61 13.64
2 -4 -2 288.67 11.2
2 -4 -2 317.5 10.84
2 -4 -2 296.49 11.2
2 -4 -1 8.11 2.2
-2 -4 1 10.22 3.06
-2 -4 1 8.93 2.07
-2 -4 1 7.85 2.93
2 -4 -1 7.49 2.41
-2 -4 1 7.76 2.48
2 -4 -1 7.91 2.19
-2 -4 1 4.54 1.78
2 -4 -1 5.33 2.06
-2 -4 0 330.86 13.65
-2 -4 0 371.46 15.36
2 -4 0 328.28 12.05
-2 -4 0 312.14 10.27
2 -4 0 333.51 12.43
-2 -4 0 384.83 12.77
-2 -4 0 324.17 10.41
2 -4 0 310.16 11.49
2 -4 0 336.12 12.07
-2 -4 -1 407.16 11.73
-2 -4 -1 505.2 18.02
2 -4 1 428.8 14.03
-2 4 -1 301.57 10.67
2 -4 1 408.48 14.09
-2 -4 -1 462.42 14.19
-2 -4 -1 423.8 12.04
2 -4 1 431.35 13.83
2 -4 1 376.5 12.77
-2 -4 -2 88.69 5.13
-2 -4 -2 99.64 8.01
2 -4 2 81.21 6.1
-2 -4 -2 82.86 4.4
-2 -4 -2 76.28 4.73
-2 4 -2 66.85 4.81
2 -4 2 86.88 5.69
2 -4 2 79.06 6.11
-2 -4 -2 95.69 6.26
-2 4 -2 74.92 4.78
2 -4 2 85.66 6.19
2 -4 2 84.96 5.98
2 -4 2 78.85 5.5
-2 -4 -3 195.68 7.64
2 -4 3 207.83 9.78
-2 -4 -3 260.77 12.69
2 -4 3 205.7 12.3
-2 -4 -3 219.64 7.68
-2 4 -3 152.56 7.51
2 -4 3 172.21 8.95
-2 4 -3 149.14 7.08
-2 -4 -3 220.64 9.59
-2 4 -3 141.29 6.66
2 -4 3 201.47 9.56
2 -4 3 193.98 8.97
-2 -4 -4 282.34 9.15
2 -4 4 291.9 14.52
2 -4 4 258 11.39
-2 -4 -4 273.41 9.1
2 -4 4 241.66 10.53
-2 4 -4 225.2 8.97
-2 -4 -4 279.5 11.11
2 -4 4 292.26 12.71
-2 4 -4 229.06 8.74
2 -4 4 270.54 11.28
2 -4 4 245.7 10.13
2 -4 5 15.91 2.94
-2 4 -5 14.1 2.07
-2 4 -5 9.62 2.16
2 -4 5 32.13 4.47
-2 -4 -5 18.79 3.24
2 -4 5 13.78 2.95
-2 4 -5 11.88 2.2
-2 -4 -5 17.33 2.53
2 -4 5 19.51 3.42
2 -4 5 25.68 4.75
2 -4 6 424.18 13.09
-2 4 -6 362.31 10.68
-2 -4 -6 400.2 13.59
2 -4 6 403.78 15.37
-2 4 -6 374.04 11.78
-2 4 -6 370.7 10.62
-2 4 -6 383.89 11.71
2 -4 6 384.92 13.55
-2 -4 -6 423.67 12.09
2 -4 6 370.21 14.11
2 -4 6 427.89 17.68
-2 -4 -7 322.94 10.24
2 -4 7 281.17 12.13
-2 4 -7 284.32 9.17
-2 4 -7 260.46 9.49
2 -4 7 274.91 12.57
2 -4 7 287.87 11.22
-2 4 -7 258.01 8.65
-2 4 -7 263.71 9.43
-2 -4 -7 306.09 11.8
-2 -4 -8 872.71 18.53
-2 4 -8 805.97 17.39
-2 4 -8 822.42 18.36
2 -4 8 766.84 22.18
-2 4 -8 791.95 17.05
-2 4 -8 830.67 18.23
-2 -4 -8 754.63 19.96
-2 -4 -9 134.93 6.1
-2 4 -9 120.52 6
-2 4 -9 119.8 5.48
-2 4 -9 108.98 5.58
2 -4 9 111.88 7.55
-2 4 -9 115.25 5.28
-2 4 -9 115.78 5.68
-2 4 -9 115.79 4.82
-2 -4 -9 111.73 6.45
-2 -4 -10 248.19 7.99
2 -4 10 272.83 11.56
-2 4 -10 231.3 8.02
-2 4 -10 235.89 7.56
-2 4 -10 217.4 7.67
2 -4 10 231.23 10.38
-2 4 -10 226.29 7.84
-2 4 -10 220.61 6.69
-2 4 -10 219.89 7.78
-2 4 -10 226.74 7.32
-2 4 -10 230.08 7.77
-2 -4 -10 174.19 7.89
-2 4 -11 96.39 4.75
-2 4 -11 109.43 4.68
-2 4 -11 92.92 4.57
-2 4 -11 92.52 4.33
2 -4 11 117.8 6.81
-2 4 -11 101.32 4.67
-2 4 -11 91.41 4.25
-2 4 -11 98.68 4.65
-2 4 -11 97.32 3.99
-2 -4 -11 121.34 4.97
2 -4 11 127.25 7.09
-2 4 -12 158.43 5.46
-2 4 -12 162.16 5.32
-2 4 -12 143.89 5.32
2 -4 12 175.68 7.43
-2 4 -12 144.71 5.01
-2 4 -12 144.25 5.03
-2 4 -12 151.26 5.36
-2 4 -12 137.93 4.49
2 -4 12 182.84 7.57
-2 4 -13 13.03 1.41
-2 4 -13 16.18 1.48
-2 4 -13 14.18 1.48
-2 4 -13 15.55 1.5
2 -4 13 17.78 2.15
-2 4 -13 12.84 1.42
-2 5 -1 18.62 1.79
-2 5 -2 34.8 2.4
-3 0 23 8.44 1.32
-3 0 22 -0.48 1.25
3 0 -22 0.4 0.83
-3 0 22 0.81 1.09
3 0 -22 -0.2 0.85
-3 0 22 0.09 1.16
-3 0 22 0.37 1.21
3 0 -22 0.14 0.87
-3 0 21 180.9 6.29
-3 0 21 199.83 7.88
3 0 -21 186.79 7.04
3 0 -21 184.73 7.04
3 0 -21 190.56 7.16
-3 0 21 178.49 8.1
-3 0 21 158.57 7.14
3 0 -21 171.32 7
-3 0 21 189.29 8.07
-3 0 20 0.1 1.29
-3 0 20 -0.25 1.73
3 0 -20 0.74 1.13
3 0 -20 0.09 0.88
3 0 -20 1.27 1.15
-3 0 20 1.97 1.56
3 0 -20 1.39 1.29
-3 0 20 2.53 1.85
3 0 -20 0.11 1.1
-3 0 20 0.82 1.63
-3 0 19 749.43 19.07
-3 0 19 700.96 17.06
3 0 -19 680.62 16.31
3 0 -19 631.93 15.04
3 0 -19 718.23 17.43
3 0 -19 687.15 17.25
3 0 -19 691.54 17.4
-3 0 19 678.89 19.51
-3 0 19 649.26 16.49
-3 0 19 700.01 18.28
3 0 -19 638.51 17.05
-3 0 19 681.97 18.93
-3 0 18 7.01 2.14
-3 0 18 1.23 2.01
3 0 -18 1.54 1.49
3 0 -18 3.11 1.51
3 0 -18 0.1 1.07
3 0 -18 -0.13 1.44
-3 0 18 -0.15 1.87
-3 0 18 -0.18 2
3 0 -18 0.13 1.38
3 0 -18 0.4 1.35
-3 0 18 0.81 2.01
-3 0 17 158.88 7.9
-3 0 17 158.8 8.51
-3 0 17 157.66 8.54
3 0 -17 150.55 7.73
3 0 -17 155.9 6.27
-3 0 17 145.91 7.8
3 0 -17 153.9 7.58
3 0 -17 160.46 7.8
3 0 -17 138.8 6.69
3 0 -17 155.33 7.71
-3 0 17 156.27 8.62
3 0 -17 153.66 7.69
-3 0 17 150.44 8.96
-3 0 17 157.03 8.39
3 0 -17 145.46 7.61
3 0 -17 147.04 6.27
-3 0 17 158.15 8.76
-3 0 16 -0.61 1.91
-3 0 16 -0.13 1.64
-3 0 16 -0.43 1.54
-3 0 16 -0.95 1.74
3 0 -16 1.07 1.33
3 0 -16 2.21 1.26
3 0 -16 2.82 1.65
3 0 -16 2.48 1.4
3 0 -16 0.52 1.43
3 0 -16 0.65 1.33
-3 0 16 0.9 1.81
-3 0 16 3.68 1.97
3 0 -16 0.52 1.39
-3 0 16 0.91 2.18
3 0 -16 -0.26 1.38
-3 0 16 1.34 1.75
-3 0 16 0.65 2.03
3 0 -16 -0.09 0.92
-3 0 15 5.92 1.99
3 0 -15 14.13 2.06
-3 0 15 8.31 2.28
-3 0 15 5.97 2.06
3 0 -15 7.26 1.88
3 0 -15 6.44 1.86
3 0 -15 7.11 1.97
3 0 -15 5.72 1.82
3 0 -15 5.69 1.66
-3 0 15 6.29 2.16
-3 0 15 11.53 2.74
-3 0 15 7.43 2.71
3 0 -15 6.51 1.98
3 0 -15 5.72 1.49
3 0 -15 5.73 1.91
-3 0 15 9.19 2.82
-3 0 15 4.4 2
-3 0 14 0.48 1.52
3 0 -14 0.09 0.9
3 0 -14 1.35 1.04
3 0 -14 0.12 1.19
-3 0 14 0.9 1.34
-3 0 14 0.68 1.38
3 0 -14 1.25 1.42
3 0 -14 0.8 1.22
3 0 -14 0.23 1.26
-3 0 14 0.59 1.13
-3 0 14 0.67 1.64
-3 0 14 0.55 1.41
-3 0 14 0.32 1.72
3 0 -14 1.93 1.52
-3 0 14 1.31 1.69
-3 0 14 1.26 1.52
3 0 -14 -0.09 0.91
3 0 -14 1.71 1.36
-3 0 13 1857.18 33.83
-3 0 13 2013.55 35.38
3 0 -13 1973.66 32.38
-3 0 13 1951.48 34.69
3 0 -13 1743.39 31.12
3 0 -13 1934.56 33.69
3 0 -13 1873.53 32.56
3 0 -13 1908.37 33.56
-3 0 13 1911.47 34.88
-3 0 13 2096.04 32.13
-3 0 13 1984.74 37.24
3 0 -13 1880.01 33.44
3 0 -13 1873.88 31.58
-3 0 13 2031.63 36.51
-3 0 13 1863.4 35.35
3 0 -12 0.17 0.86
-3 0 12 5.02 1.55
-3 0 12 0.54 0.88
3 0 -12 0.07 0.74
3 0 -12 0.06 0.79
-3 0 12 1.35 1.25
3 0 -12 0.74 1.02
3 0 -12 1.21 0.99
3 0 -12 1.35 1
-3 0 12 0.22 1.11
-3 0 12 0.79 1.03
-3 0 12 0.54 1.53
3 0 -12 0.56 1.01
3 0 -12 0.59 0.84
-3 0 12 0.61 1.28
3 0 -12 2.82 0.99
-3 0 11 1702.47 29.68
3 0 -11 1780.58 28.58
-3 0 11 1639.53 29.21
-3 0 11 1610.17 26.79
3 0 -11 1593.97 28.03
3 0 -11 1667.03 28.76
3 0 -11 1620.56 28.56
-3 0 11 1822.89 27.75
-3 0 11 1627.47 29.63
-3 0 11 1655.04 31.83
3 0 -11 1623.99 28.54
-3 0 11 1665.45 31.02
-3 0 10 1.11 0.87
-3 0 10 -0.16 1
-3 0 10 1.98 1.12
3 0 -10 23.69 2.26
-3 0 10 0.66 1.38
3 0 -10 1.76 1.11
3 0 -10 0.49 0.8
-3 0 10 1.14 0.87
-3 0 10 0.17 0.75
3 0 -10 0.92 0.56
-3 0 10 -0.58 1.08
3 0 -10 28.82 2.46
-3 0 9 4204.8 60.08
3 0 -9 4034.98 56.48
-3 0 9 4431.69 58.45
3 0 -9 4101.23 59.24
-3 0 9 4072.97 58.87
-3 0 9 4081.73 60
3 0 -9 4457.17 60.05
-3 0 9 4050.38 59.68
-3 0 9 4096.55 57.93
3 0 -8 0.74 0.55
-3 0 8 0.06 0.86
-3 0 8 0.83 0.72
3 0 -8 0.88 0.81
3 0 -8 0.42 0.8
-3 0 8 3.08 1.07
-3 0 8 1.95 0.96
-3 0 8 0.59 0.78
-3 0 7 929.57 16.54
3 0 -7 901.16 15.08
3 0 -7 915.94 16.26
-3 0 7 948.92 16.6
3 0 -7 970.14 16.89
-3 0 7 915.01 16.4
-3 0 7 953.99 15.4
3 0 -6 1.82 0.67
3 0 -6 0.78 0.68
-3 0 6 2.73 0.77
-3 0 6 2.35 0.77
-3 0 6 2.16 0.64
3 0 -4 1.04 0.59
3 0 -4 0.75 0.71
-3 0 4 0.93 0.57
-3 0 4 1.25 0.57
3 0 -3 2026.53 27.85
3 0 -3 1906.19 28.21
-3 0 3 2017.51 27.71
-3 0 3 1919.02 27.09
-3 0 3 1982.6 27.08
3 0 -2 0.35 0.56
3 0 -2 0.4 0.66
-3 0 2 0.62 0.51
-3 0 2 2.6 0.6
-3 0 2 0.53 0.59
3 0 -1 33.42 1.53
3 0 -1 30.04 1.13
-3 0 1 34.08 1.57
3 0 -1 31.01 1.49
-3 0 1 32.23 1.45
-3 0 1 31.44 1.31
-3 0 1 35.58 1.37
3 0 0 0.39 0.56
3 0 0 0.82 0.48
-3 0 0 1.39 0.64
-3 0 0 2.88 0.6
-3 0 0 1.05 0.64
-3 0 0 0.96 0.6
3 0 2 0.81 0.6
3 0 2 2.92 0.82
3 0 2 0.36 0.71
-3 0 -2 0.04 0.52
-3 0 -2 0.81 0.74
-3 0 -2 0.97 0.75
-3 0 -3 2794.01 39.31
3 0 3 2722.51 39.12
3 0 3 2751.1 38.82
3 0 3 2704.14 39.26
3 0 3 2766.55 38.96
-3 0 -3 2872.21 39.09
-3 0 -3 2886.68 39.26
-3 0 -3 2711.21 38.19
3 0 4 0.17 0.58
3 0 4 1.26 0.82
-3 0 -4 0.44 0.65
3 0 4 1.89 0.81
3 0 4 0.51 0.63
-3 0 -4 0.8 0.56
-3 0 -4 0.87 0.63
-3 0 -5 3492.79 48.69
3 0 5 3364.81 49
3 0 5 3377.67 48.69
3 0 5 3372.16 48.56
3 0 5 3312.6 48.56
-3 0 -5 3481.49 48.82
-3 0 -5 3524.52 47.94
-3 0 -6 0.54 0.74
3 0 6 1.53 1
3 0 6 1.57 1.01
3 0 6 2.45 0.98
-3 0 -6 0.17 0.68
-3 0 -6 0.56 0.69
3 0 7 75.44 3.92
3 0 7 69.73 3.81
-3 0 -7 67.7 3.43
3 0 7 70.18 3.76
-3 0 -7 50.77 3.17
3 0 7 62.74 3.55
-3 0 -7 59.27 3.06
3 0 8 1.47 1.09
-3 0 -8 0.06 0.72
-3 0 -8 0.24 0.69
-3 0 -8 0.07 0.8
3 0 8 0.08 0.95
3 0 8 0.8 1.05
3 0 9 469.27 12.21
-3 0 -9 431.12 11.39
-3 0 -9 449.81 11.08
3 0 9 479.68 12.19
-3 0 -9 488.39 10.98
-3 0 -9 442.48 11.46
-3 0 -9 457.03 11.73
-3 0 -9 434.22 11.51
3 0 9 442.74 11.98
-3 0 -9 508.66 11.29
-3 0 -9 456.94 11.73
-3 0 -9 430.48 11.53
-3 0 -9 429.04 11.4
3 0 10 2.45 1.43
3 0 10 0.62 1.14
-3 0 -10 0.15 0.66
-3 0 -10 0.09 0.93
-3 0 -10 -0.16 0.83
-3 0 -10 0.66 0.94
-3 0 -10 0.46 0.94
-3 0 -10 0.25 0.81
-3 0 -10 0.73 0.89
3 0 10 0.86 1.26
-3 0 -10 1.98 0.87
-3 0 -10 0.09 0.81
-3 0 -10 0.09 0.82
-3 0 -10 -0.09 0.77
-3 0 -10 0.57 0.85
-3 0 -10 0.27 0.81
3 0 11 86.62 5.51
-3 0 -11 89.94 4.82
-3 0 -11 93.86 5.29
3 0 11 104.79 5.95
-3 0 -11 91.27 5.25
-3 0 -11 103.38 5.58
-3 0 -11 94.34 5.05
-3 0 -11 94.38 5.22
3 0 11 89.99 5.6
-3 0 -11 93.09 4.58
3 0 11 98.52 5.59
-3 0 -11 89.46 5.2
-3 0 -11 91.49 4.96
-3 0 -11 95.41 5.07
3 0 11 95.92 5.55
-3 0 -11 87.77 5.23
-3 0 -11 97.28 5.36
3 0 11 87.97 4.98
-3 0 -12 1.69 1.27
3 0 12 1.07 1.25
3 0 12 0.94 1.48
3 0 12 0.39 1.28
3 0 12 0.91 1.51
-3 0 -12 1.03 1.15
-3 0 -12 0.45 1.15
-3 0 -12 0.79 1.13
-3 0 -12 0.98 1.08
-3 0 -12 -0.08 0.77
3 0 12 0.12 1.42
3 0 12 1.49 1.52
3 0 12 0.71 1.35
-3 0 -12 0.6 0.95
-3 0 -12 -0.1 1
-3 0 -12 -0.11 1.14
3 0 12 2.36 1.4
-3 0 -12 0.12 1.14
-3 0 -12 0.44 1.08
-3 0 -13 1.58 1.14
3 0 13 2.04 1.8
3 0 13 2.46 1.71
3 0 13 5.33 2.07
-3 0 -13 4.93 1.61
3 0 13 1.28 1.71
-3 0 -13 1.51 1.26
-3 0 -13 5.79 1.83
-3 0 -13 1.57 1.21
-3 0 -13 4.49 1.66
3 0 13 3.46 1.93
3 0 13 2.99 1.84
3 0 13 1.42 1.64
-3 0 -13 2.2 1.5
-3 0 -13 1.55 1.2
-3 0 -13 1.22 1.11
3 0 13 0.82 1.43
-3 0 -13 1.38 1.28
-3 0 -13 1.4 1.29
-3 0 -14 1.42 1.32
3 0 14 -1.09 1.67
3 0 14 2.05 1.71
3 0 14 4.51 2.04
3 0 14 -0.3 1.55
-3 0 -14 6.25 1.8
-3 0 -14 2.41 1.58
-3 0 -14 1.94 1.33
-3 0 -14 0.49 1.3
3 0 14 0.27 1.64
3 0 14 0.64 1.6
3 0 14 -0.71 1.79
-3 0 -14 -0.38 1.26
-3 0 -14 0.62 1.04
-3 0 -14 -0.21 0.97
-3 0 -14 1.09 1.19
3 0 14 0.75 1.39
-3 0 -14 0.53 1.22
3 0 15 346.58 13.02
-3 0 -15 343.06 10.55
3 0 15 344.7 12.22
-3 0 -15 331.78 11.8
3 0 15 360.83 13.26
3 0 15 361.74 13.03
-3 0 -15 349.24 11.94
-3 0 -15 339.5 11.48
-3 0 -15 337.09 10.78
3 0 15 331.17 13
3 0 15 352.74 12.43
-3 0 -15 370.47 10.85
-3 0 -15 345.03 10.71
-3 0 -15 327.79 11.68
-3 0 -15 347.11 11.56
3 0 15 332.35 11.61
3 0 15 364.9 12.95
-3 0 -15 344.96 12.13
3 0 16 2.87 1.81
3 0 16 7.6 2.37
-3 0 -16 -0.37 1.09
3 0 16 0.15 1.52
-3 0 -16 8.38 2.01
3 0 16 7.3 2.37
-3 0 -16 0.3 1
-3 0 -16 -0.37 1.21
3 0 16 1.5 1.93
3 0 16 2.77 1.78
3 0 16 1.57 1.64
-3 0 -16 -0.29 1.02
-3 0 -16 -0.13 1.27
3 0 16 2.31 1.76
-3 0 -16 1.5 1.36
-3 0 -16 10.83 2.14
-3 0 -17 89.92 5.42
-3 0 -17 91.41 4.87
3 0 17 92.6 5.87
-3 0 -17 87.69 5.36
3 0 17 103.69 6.67
3 0 17 90.8 5.68
-3 0 -17 94.11 5.97
-3 0 -18 1.12 1.07
3 0 18 1.62 1.65
3 0 18 2.11 1.47
-3 0 -18 0.35 1.22
3 0 18 1.64 1.58
-3 0 -18 0.8 1.07
-3 0 -19 1.98 1.2
-3 0 -19 3.88 1.26
3 0 19 3.38 1.73
3 0 19 1.91 1.52
3 0 19 0.89 1.27
-3 0 -19 1.78 1.17
-3 0 -19 1.45 0.98
-3 0 -19 1.1 0.97
3 0 19 1.08 1.44
-3 0 -20 1.47 0.89
3 0 20 0.37 0.91
-3 0 -20 1.19 0.99
3 0 20 0.81 1.2
3 0 20 0.2 1.24
3 0 20 2.49 1.6
3 0 20 -0.17 1.18
-3 0 -20 0.32 0.9
-3 0 -21 1038.87 17.92
3 0 21 1343.58 21.55
3 0 21 1087.81 20.05
3 0 21 1217.85 21.64
-3 0 -21 1146.78 19.68
3 0 21 1201.62 21.19
-3 0 -21 1161.61 19.81
3 0 22 0.57 0.66
-3 1 22 21.75 2.01
-3 -1 22 21.78 2.02
3 -1 -22 20.17 2.08
-3 -1 22 19.58 2.35
-3 -1 22 22.76 2.22
-3 1 22 23.51 2.42
3 -1 -22 19.16 1.82
3 1 -22 20.09 1.8
-3 -1 22 21.22 2.41
-3 1 22 24.27 2.32
3 1 -22 21.3 1.83
-3 -1 21 249.35 8.04
-3 1 21 238.93 7.93
-3 -1 21 246.38 7.84
3 -1 -21 221.85 7.02
3 1 -21 257.37 7.88
3 1 -21 218.11 7.01
3 1 -21 235.79 7.37
3 1 -21 210.71 6.33
3 -1 -21 218.97 7.4
-3 -1 21 226.1 8.97
-3 1 21 245.16 8.82
3 1 -21 235.09 7.58
-3 -1 21 228.83 8.34
3 -1 -21 215.77 7.32
-3 1 21 229.14 8.18
-3 1 21 246.35 8.69
-3 -1 21 238.78 9.04
-3 -1 20 205.52 8.06
-3 1 20 196.92 7.99
-3 -1 20 189.88 7.64
3 1 -20 172.61 6.86
3 1 -20 196.2 7.4
3 1 -20 203.26 7.79
3 -1 -20 184.67 7.03
3 1 -20 166.97 6.13
3 -1 -20 194.86 6.72
-3 -1 20 191.6 9.16
3 -1 -20 179.65 7.25
3 1 -20 178.87 6.57
-3 1 20 207.87 9
3 -1 -20 180.93 7.28
3 1 -20 197.52 7.57
-3 -1 20 191.44 8.98
-3 1 20 197.46 8.14
-3 -1 20 195.1 8.6
-3 1 20 209 8.64
-3 -1 19 620.29 16.16
-3 -1 19 591.26 15.67
-3 1 19 611.35 16.27
3 1 -19 569.4 14.65
3 1 -19 586.34 15.06
3 -1 -19 567.27 14.52
3 1 -19 552.96 13.67
3 1 -19 605.51 15.81
3 -1 -19 604.65 14.34
3 -1 -19 587.55 15.23
-3 -1 19 585.86 18.17
3 1 -19 578.66 14.22
-3 1 19 608.47 17.38
-3 -1 19 602.96 17.96
3 1 -19 567.39 13.93
-3 1 19 602.84 16.61
-3 -1 19 600.7 17.27
3 1 -19 585.09 15.25
-3 1 19 588.11 16.12
3 -1 -19 565.27 15.06
-3 1 18 905.15 21.55
-3 -1 18 918.03 21.63
-3 -1 18 921.59 21.38
3 -1 -18 893.72 19.53
3 1 -18 853.9 19.75
3 1 -18 840.91 18.82
3 -1 -18 827.12 19.34
3 -1 -18 817.63 19.9
3 1 -18 895.99 21.24
3 1 -18 877.93 20.23
-3 -1 18 941.74 24.94
3 1 -18 860.63 19.3
3 -1 -18 837.57 20
-3 1 18 902.59 22.78
-3 -1 18 938.47 24.38
-3 1 18 966.67 21.83
3 1 -18 856 20.2
3 -1 -18 855.43 20.25
-3 -1 18 935.1 23.47
3 1 -18 862.27 19.08
-3 1 18 923.04 22.14
3 -1 -17 258.7 9.25
-3 1 17 289.71 11.38
-3 -1 17 290.27 11.25
-3 -1 17 280.63 10.88
3 -1 -17 317.04 10.52
3 1 -17 271.8 10.3
3 -1 -17 255.83 8.78
3 -1 -17 249.78 9.81
3 1 -17 276.14 10.38
3 -1 -17 278.24 10.42
3 1 -17 274.84 9.62
3 1 -17 282.78 10.24
3 -1 -17 262.39 9.81
3 1 -17 296.2 11.27
-3 1 17 295.38 12.14
-3 -1 17 293.13 12.11
-3 1 17 288.81 12.07
3 -1 -17 263.37 10.17
-3 -1 17 287.75 13.39
-3 -1 17 276.79 10.38
3 1 -17 265.26 8.86
3 1 -17 283.16 9.96
3 -1 -17 281.23 9.81
-3 -1 17 304.57 13.29
-3 -1 17 294.88 12.59
3 1 -17 277.42 10.35
3 -1 -17 264.65 10.37
3 1 -17 267.01 9.63
-3 1 17 297.34 11.57
3 -1 -16 818.47 19.13
-3 -1 16 856.75 21.17
-3 1 16 865.85 21.64
-3 -1 16 906.2 21.85
-3 1 16 873.14 21.93
-3 -1 16 858.1 21.41
3 -1 -16 810.48 19.74
3 -1 -16 812.91 18.52
3 1 -16 853.71 20.32
3 -1 -16 902.79 20.19
3 1 -16 885.33 20.71
3 -1 -16 848.45 20.44
3 1 -16 861.42 20.1
3 1 -16 852.6 19.37
3 -1 -16 842.76 19.76
-3 1 16 884.07 22.6
-3 1 16 900.23 19.25
-3 -1 16 928.61 23.48
-3 -1 16 936.64 25.97
3 -1 -16 816.58 20.1
3 1 -16 855.81 19.65
-3 1 16 882.86 22.83
3 1 -16 855.39 18.76
-3 -1 16 946.37 21.58
3 1 -16 850.1 18.1
-3 -1 16 965.38 25.73
3 -1 -16 837.15 19.43
-3 -1 16 960.2 24.63
-3 -1 16 792.13 21.92
3 -1 -16 885.59 20.85
3 1 -16 890.04 20.73
3 1 -16 862.07 19.67
-3 1 16 894.89 22.03
3 1 -15 515.46 13.09
3 -1 -15 525.25 14.3
-3 1 15 533.03 15.77
-3 -1 15 520.1 15.37
-3 -1 15 536.1 15.89
3 -1 -15 516.11 13.27
-3 1 15 552.95 16.19
-3 -1 15 525.25 15.6
3 1 -15 512.77 14.55
3 -1 -15 495.78 14.24
3 -1 -15 484.47 13.48
-3 1 15 560.33 15.64
3 -1 -15 503.08 13.98
3 -1 -15 529.22 14.56
3 1 -15 545.25 15.32
3 1 -15 514.96 14.4
3 -1 -15 493.55 14.09
3 -1 -15 518.09 14.91
3 1 -15 510.46 13.91
-3 -1 15 540.57 17.08
-3 1 15 532.88 13.88
-3 1 15 532.95 16.27
3 1 -15 506.46 13.2
-3 -1 15 553.15 15.92
-3 -1 15 575.31 19.71
3 1 -15 511.01 14.09
-3 1 15 511 16.46
3 1 -15 511.39 13.67
3 -1 -15 520.2 14.85
-3 -1 15 596.15 18.56
3 -1 -15 509.01 14.17
-3 -1 15 581.06 19.17
3 1 -15 546.38 15.03
-3 1 15 525.12 15.2
3 1 -15 522.2 14.23
-3 -1 15 483.96 16.56
3 -1 -15 517.63 15
3 -1 -14 7.34 1.84
3 1 -14 8.31 1.65
-3 -1 14 9.24 2.42
-3 1 14 9.26 2.38
-3 -1 14 8.69 2.3
3 -1 -14 8.17 1.75
-3 1 14 6.57 1.98
3 -1 -14 5.94 1.78
-3 -1 14 5.17 1.9
-3 -1 14 5.65 1.67
3 -1 -14 9.56 2.02
3 -1 -14 6.74 1.76
3 -1 -14 8.86 2.12
3 1 -14 12.01 2.26
-3 1 14 5.51 2.18
-3 1 14 3.47 1.79
3 -1 -14 8.39 2.11
3 1 -14 6.69 1.88
3 1 -14 5.81 1.95
3 -1 -14 10.24 2.11
3 1 -14 7.94 1.79
3 -1 -14 10.22 1.86
-3 1 14 5.2 1.66
3 1 -14 11.24 2.14
-3 -1 14 7.27 2.75
-3 1 14 6.9 2.17
-3 -1 14 9.8 2.54
-3 -1 14 9.19 3.33
-3 1 14 9 2.58
3 1 -14 5.34 1.55
-3 -1 14 8.03 2.29
3 1 -14 7.81 1.88
3 -1 -14 7.88 1.9
3 1 -14 5.59 1.67
-3 -1 14 10.6 3.13
3 -1 -14 9.26 2.12
3 1 -14 13.72 2.36
-3 -1 14 6.69 2.56
-3 1 14 6.47 2.04
3 1 -14 7.48 1.86
3 -1 -14 6.46 1.9
3 -1 -13 317.23 10.4
-3 1 13 337.31 11.47
-3 -1 13 308.65 10.92
-3 -1 13 339.33 11.31
3 -1 -13 327.46 10.81
3 1 -13 348.34 10.25
-3 -1 13 341.05 11.53
3 -1 -13 331.7 9.99
3 1 -13 321.4 10.53
3 -1 -13 308.96 10.24
3 -1 -13 314.82 10.34
-3 1 13 376.99 12.58
-3 -1 13 327.56 10.02
-3 1 13 361.39 11.89
3 -1 -13 306.28 10.09
3 -1 -13 318.16 10.57
3 1 -13 325.98 11.46
3 -1 -13 306.18 10.13
3 1 -13 332.02 10.15
3 1 -13 322.93 10.37
-3 -1 13 357.69 13.02
3 1 -13 334.45 9.71
-3 1 13 339.06 10.4
-3 1 13 340.41 11.62
3 1 -13 326.95 10.52
3 -1 -13 313.48 10.47
-3 -1 13 344.65 11.85
3 1 -13 324.46 10.22
-3 -1 13 353.34 14.81
3 1 -13 353.12 10.93
-3 -1 13 341.58 13.4
3 -1 -13 346.14 10.58
3 1 -13 354.68 10.89
-3 1 13 320.09 11.17
-3 -1 13 381.36 14.03
3 -1 -13 338.31 11.03
3 -1 -13 318.81 10.36
3 -1 -12 271.48 9.29
-3 -1 12 293 9.9
3 -1 -12 308.17 10.34
-3 -1 12 269.1 9.81
-3 1 12 277.7 9.84
3 1 -12 293.92 9.15
3 -1 -12 275.04 8.82
3 -1 -12 262.43 8.95
-3 -1 12 292.23 8.88
-3 1 12 296.98 10.59
3 1 -12 276.01 9.29
-3 1 12 342.49 11.05
3 -1 -12 254.21 8.77
3 -1 -12 264.21 8.89
3 -1 -12 278.74 9.42
3 1 -12 283.15 8.96
3 1 -12 271.68 9.07
-3 -1 12 323.88 11.77
3 1 -12 293.71 9.02
3 1 -12 294.53 9.46
-3 1 12 290.05 10.08
-3 -1 12 314.96 13.54
3 1 -12 274.19 8.93
3 -1 -12 272.21 9.3
-3 -1 12 289.97 10.45
3 1 -12 302.9 9.62
3 -1 -12 276.21 9.11
-3 -1 12 302.21 12.07
3 -1 -12 257.92 9
-3 1 12 291 10.13
3 1 -12 297.91 9.59
-3 -1 12 299.79 12.38
3 -1 -12 294.64 9.84
-3 -1 11 1192.97 23.6
-3 1 11 1238.65 23.91
3 -1 -11 1299.48 25.21
3 1 -11 1233.36 23.18
-3 -1 11 1240.95 22.28
-3 1 11 1287.33 25.13
3 1 -11 1308.74 23.01
-3 1 11 1331.56 25.21
3 -1 -11 1171.45 22.67
3 1 -11 1200.77 22.82
3 1 -11 1208.77 22.45
3 -1 -11 1220.08 23.3
3 -1 -11 1191.43 22.68
3 1 -11 1235.87 23.13
3 1 -11 1238.67 23.18
-3 1 11 1319.1 24.4
3 -1 -11 1242.43 22.73
-3 -1 11 1372.38 27.12
3 1 -11 1228.4 22.74
3 -1 -11 1212.38 23.28
3 1 -11 1290.55 23.5
-3 1 11 1147.7 24.07
3 -1 -11 1287.68 24.06
3 -1 -11 1186.61 23.12
-3 -1 11 1244.32 27.13
-3 -1 11 1250.92 28.44
3 -1 -11 1210.27 23.01
-3 -1 10 334.65 9.65
-3 1 10 341.12 9.84
3 -1 -10 328.97 10.62
3 1 -10 348.85 9.66
3 -1 -10 300.5 8.95
-3 -1 10 329.19 8.67
3 1 -10 350.32 9.29
-3 1 10 363.65 10.75
-3 1 10 366.51 10.7
3 -1 -10 323.31 9.06
3 -1 -10 317.01 9.3
3 1 -10 335.79 9.28
3 1 -10 359.08 10.02
-3 -1 10 357.19 8.35
3 1 -10 349.8 9.57
-3 1 10 360.34 10.13
-3 -1 10 379.19 11.73
3 -1 -10 342.43 9.12
3 -1 -10 322.12 9.38
3 1 -10 330.26 9.08
-3 -1 10 279.45 11.02
-3 1 10 316.85 10.1
3 1 -10 352.15 9.61
3 -1 -10 320.91 9.28
-3 -1 10 318.1 11.38
3 -1 -10 351.19 9.95
-3 -1 10 271 11.43
-3 -1 10 333.74 12.67
3 -1 -10 332.05 9.56
-3 1 9 39.33 3.17
3 1 -9 34.07 2.55
-3 1 9 43.05 3.39
-3 -1 9 38.08 2.49
3 -1 -9 30.15 3.1
-3 1 9 37.04 2.83
-3 -1 9 31.98 2.63
3 1 -9 38.16 2.91
3 -1 -9 30.6 2.66
-3 -1 9 23.39 3.32
-3 -1 9 35.71 2.21
-3 -1 9 38.71 3.48
3 1 -9 40.45 2.87
3 1 -9 37.41 2.66
3 -1 -9 34.45 2.52
3 -1 -9 35.11 2.57
3 1 -9 37.6 3.08
3 1 -8 16.46 1.83
3 1 -8 23.03 2.43
3 -1 -8 17.35 1.73
3 1 -8 14.06 1.63
3 -1 -8 14.36 1.63
-3 -1 8 21.35 1.53
-3 -1 8 17.28 2.28
-3 -1 8 14.71 1.75
3 -1 -8 16.15 2.35
-3 1 8 15.69 1.77
3 1 -8 15.5 1.89
-3 1 8 20.2 2.21
3 1 -8 15.3 1.66
-3 1 8 19.71 2.3
-3 -1 8 17.9 1.63
3 1 -7 492.12 10.64
-3 -1 7 497.72 8.81
3 -1 -7 505.42 10.19
3 1 -7 509.4 10.39
3 -1 -7 493.8 10.25
-3 -1 7 468.93 11.62
3 1 -7 517.53 12.18
-3 1 7 523.79 10.6
-3 -1 7 512.18 10.58
3 1 -7 517.68 10.45
-3 1 7 519.47 11.81
-3 1 7 515.92 11.33
-3 -1 7 504.36 9.62
3 1 -6 401.12 8.58
-3 -1 6 396.35 7.06
3 1 -6 403.9 8.94
3 -1 -6 427.88 8.54
3 -1 -6 400.09 8.5
-3 -1 6 375.74 9.35
3 -1 -6 338.55 10.06
-3 -1 6 411.55 8.68
-3 1 6 429.31 8.74
-3 -1 6 420.3 7.89
-3 1 6 435.88 9.99
3 1 -6 434.58 8.73
-3 -1 6 458.3 10.16
-3 1 6 421.67 9.44
3 1 -5 30.92 1.99
3 1 -5 25.78 1.69
3 -1 -5 27.74 1.77
3 -1 -5 28.33 1.68
-3 -1 5 28.75 2
3 1 -5 24.78 2.08
-3 1 5 35.31 1.92
3 -1 -5 39.15 2.97
-3 -1 5 28.29 1.76
-3 -1 5 28.36 1.48
3 1 -5 42.11 2.09
-3 1 5 28.07 2
-3 -1 5 31.9 2.22
3 -1 -4 525.38 9
3 1 -4 536.92 9.85
3 -1 -4 501.57 9.23
3 1 -4 501.75 9.22
-3 -1 4 520.06 9.24
-3 1 4 517.32 9.2
-3 -1 4 511.46 9.19
3 -1 -4 472.63 11.39
-3 -1 4 536.22 8.74
3 1 -4 507.56 9.18
-3 1 4 550.67 10.02
-3 -1 4 535.81 10.46
3 1 -3 57.66 2.18
3 -1 -3 57.23 1.98
-3 -1 3 57.31 1.81
3 -1 -3 59.14 2.2
-3 1 3 60.15 1.93
3 1 -3 61.98 2.49
-3 1 3 58.61 2.42
3 1 -3 56.6 2.05
-3 -1 3 59.28 2.73
3 -1 -2 1081.45 15.54
3 1 -2 1151.58 16.84
-3 1 2 1065.77 16.31
3 1 -2 1089.76 16.1
3 -1 -2 1054.07 16.07
3 -1 -2 1090.11 14.88
-3 -1 2 1072.44 16.02
-3 1 2 1091.96 16.13
-3 1 2 1119.25 16.61
3 1 -2 1047.3 15.57
-3 1 2 1104.36 17.56
-3 1 2 1124.33 17.86
-3 -1 2 1085.22 17.59
-3 1 1 638.92 10.9
3 -1 -1 618.64 10.02
3 1 -1 636.25 10.01
3 -1 -1 614.88 9.41
3 -1 -1 640.15 11.5
-3 1 1 620.1 10.01
3 -1 -1 659.03 10.13
-3 -1 1 638.42 10
-3 -1 1 628.26 11.6
3 1 -1 597.6 9.13
-3 1 1 642.18 11.48
-3 1 1 637.56 11.17
-3 1 1 656.24 10.42
3 1 0 3665.04 49.16
3 -1 0 3694.42 49.24
3 -1 0 3569.59 51
-3 1 0 3691.18 50.77
-3 1 0 3701.96 49.28
3 -1 0 3481.88 50.1
-3 -1 0 3693.62 49.27
-3 -1 0 3648.25 51.18
-3 1 0 3742.85 50.78
3 1 0 3683.05 47.66
-3 1 0 3708.86 50.31
-3 1 0 3698.19 49.49
3 1 1 3508.63 46.05
-3 1 -1 3521.61 49.42
3 -1 1 3469.97 49.62
3 -1 1 3316.75 51.13
-3 -1 -1 3650.87 47.9
3 -1 1 3336.62 49.23
-3 1 -1 3563.27 47.79
3 -1 1 3349.31 45.79
-3 -1 -1 3618.68 49.63
-3 1 -1 3531.62 48.34
3 1 1 3725.73 45.96
-3 -1 -1 3628.44 47.86
-3 1 -1 3608.63 49.09
-3 1 -1 3701.3 47.93
3 1 2 1709.24 23.83
-3 1 -2 1744.2 26.72
3 -1 2 1828.82 27.07
3 -1 2 1680.37 28.32
3 -1 2 1710.31 27.02
-3 -1 -2 1695.82 25.09
-3 1 -2 1700.82 25.01
-3 -1 -2 1809.26 26.73
-3 1 -2 1727.14 25.98
-3 -1 -2 1741.63 25.05
-3 1 -2 1768.98 25.27
-3 1 -2 1710.74 25.12
-3 1 -3 613.54 12.3
3 1 3 612.21 10.31
3 -1 3 614.78 12.77
3 -1 3 627.26 12.73
3 -1 3 632.07 13.91
3 -1 3 627.5 13.07
-3 -1 -3 639.77 11.21
-3 1 -3 644.59 11.01
-3 1 -3 653.89 11.4
-3 1 -3 621.96 11.7
3 -1 4 225.84 7
-3 1 -4 240.46 6.69
3 1 4 231.92 5.36
3 -1 4 234.57 7.73
3 -1 4 243.92 7.5
-3 1 -4 237.03 5.53
-3 1 -4 228.67 6.13
-3 -1 -4 233.08 5.88
-3 1 -4 231.34 5.99
3 1 5 680.57 12.55
3 -1 5 717.82 15.01
3 -1 5 705.07 15.77
3 1 5 723.67 13.12
3 -1 5 695.27 15.41
-3 1 -5 706.94 13.39
-3 -1 -5 705.3 13.26
-3 1 -5 655.67 13.79
-3 1 -5 704.77 12.43
-3 1 -5 695.48 13.36
3 -1 6 1.23 1.19
3 1 6 4.96 1.17
3 1 6 1.84 0.9
-3 1 -6 3.32 1.05
3 1 6 1.38 0.9
-3 1 -6 0.89 0.93
-3 -1 -6 2.77 0.97
3 -1 6 0.82 0.8
-3 1 -6 1.38 0.91
-3 1 -7 1998.2 32.72
3 -1 7 1815.1 34.43
3 1 7 1974.31 31.8
3 -1 7 2106.51 35.04
3 1 7 1981.39 32.48
-3 1 -7 2047.46 32.39
-3 -1 -7 2019.26 32.22
3 1 7 2111.33 32.87
3 -1 7 2038.39 32.29
-3 1 -7 1959.61 32.54
3 -1 7 2269.46 36.54
3 1 7 2133.52 31.93
3 1 8 2253.54 33.91
-3 -1 -8 2130.9 34.37
-3 1 -8 1991.1 33.89
-3 -1 -8 2002.85 33.87
3 -1 8 2099.67 34.2
-3 1 -8 2044.79 34.21
3 1 8 2143.53 34.82
-3 1 -8 2191.31 34.94
-3 -1 -8 2004.79 34.42
-3 1 -8 2128.88 34.71
3 1 8 2110.55 34.14
3 -1 8 2237.09 37.39
3 -1 8 2050.41 37.24
-3 1 -8 2168.7 34.58
-3 1 -8 2234.95 34.82
3 1 8 2173.17 34.68
-3 -1 -8 2011.31 34.65
-3 1 -8 2228.12 35.04
-3 1 -8 2164.47 34.62
3 -1 8 2077.69 36.99
-3 -1 -8 2138.2 35.72
-3 1 -8 2046.26 34.19
-3 1 -9 1471.01 24.35
3 -1 9 1600.16 30.56
3 1 9 1595.59 26.98
-3 1 -9 1545.21 27.35
-3 -1 -9 1539.92 27.31
-3 -1 -9 1472.54 25.91
3 1 9 1629.07 28.27
3 -1 9 1584.97 27.69
-3 1 -9 1588.29 27.26
-3 -1 -9 1508.85 27.73
-3 1 -9 1585.65 27.88
-3 1 -9 1561.54 27.48
-3 -1 -9 1438.7 26.87
-3 1 -9 1528.17 27.56
3 1 9 1539.57 27.5
-3 1 -9 1553.24 27.4
-3 1 -9 1541.2 27.19
3 -1 9 1637.7 30.59
3 -1 9 1586.24 30.84
3 1 9 1531.71 27.45
-3 1 -9 1515.9 26.61
-3 -1 -9 1496.81 27.8
-3 1 -9 1564.91 27.54
-3 1 -9 1567.71 27.59
-3 1 -9 1554.56 27.27
3 -1 9 1523.99 29.29
-3 1 -9 1565.47 27.45
-3 -1 -9 1600.92 28.9
3 -1 9 1495.29 28.86
-3 -1 -9 1511.86 28.44
3 -1 9 1514.26 30.28
-3 -1 -10 788.96 17.64
3 1 10 804.08 17.13
3 -1 10 787.53 19.97
-3 -1 -10 742.68 16.14
-3 1 -10 769.87 13.98
-3 1 -10 752.67 17.06
-3 -1 -10 685.85 16.43
-3 -1 -10 713.29 15.59
-3 1 -10 796.58 16.85
3 -1 10 767.52 17.42
3 1 10 768.97 17.82
-3 1 -10 776.65 17.19
-3 -1 -10 738.64 17.4
-3 1 -10 745.08 17.11
-3 1 -10 801.86 17.61
-3 -1 -10 726.47 16.76
-3 -1 -10 749.21 17.11
-3 1 -10 801.55 17.15
3 -1 10 876.96 20.85
3 -1 10 805.36 19.81
3 1 10 766.34 17.49
-3 1 -10 765.69 16.83
3 1 10 794.9 17.62
-3 1 -10 811.63 17.5
3 -1 10 747.61 18.72
-3 1 -10 803.83 17.07
-3 1 -10 758.06 16.52
-3 1 -10 778.17 17.27
-3 -1 -10 741.7 17.47
-3 1 -10 776.72 16.67
3 -1 10 796.94 20.06
-3 -1 -10 743.58 18.18
-3 -1 -10 734.85 17.89
3 -1 10 735.2 18.44
-3 1 -10 768.67 17.05
-3 -1 -11 192.2 7.26
-3 -1 -11 207.28 8.31
3 -1 11 204.78 9.66
-3 -1 -11 202.29 7.62
3 1 11 215.48 8.23
-3 -1 -11 197.3 7.93
3 -1 11 206.33 7.76
-3 1 -11 205.72 8.11
-3 -1 -11 210.55 8.19
-3 -1 -11 190.01 6.96
3 1 11 215.52 8.76
3 1 11 228.13 9.6
-3 1 -11 204.67 7.72
3 -1 11 210.34 8.42
-3 -1 -11 199.31 8.27
-3 -1 -11 179.46 7.67
-3 1 -11 229.86 8.99
-3 -1 -11 195.77 7.91
-3 1 -11 225.11 8.42
-3 1 -11 215.66 8.44
-3 1 -11 208.84 8
-3 1 -11 205.51 7.81
3 -1 11 212.65 9.73
3 1 11 199.08 8.17
3 -1 11 236.53 10.34
-3 1 -11 204.53 7.73
3 1 11 205.57 8.49
-3 -1 -11 206.55 8.44
3 -1 11 194.13 8.96
-3 1 -11 208.83 8.12
-3 1 -11 241.75 8.66
-3 1 -11 204.35 7.73
-3 1 -11 213.4 7.8
-3 -1 -11 190.52 8.47
-3 1 -11 208.57 8.14
-3 -1 -11 200.65 8.61
-3 1 -11 205.74 7.85
3 -1 11 204.46 9.06
3 -1 11 215.59 9.96
3 -1 11 224.31 10.22
-3 -1 -12 11.87 2.03
3 -1 12 9.65 2.34
3 -1 12 13.29 3.01
-3 -1 -12 13.06 2.38
3 1 12 13.04 2.33
-3 -1 -12 10.34 2
-3 -1 -12 8.42 1.84
3 -1 12 11.01 2.29
3 1 12 10.4 2.29
-3 -1 -12 8.05 1.59
3 -1 12 9.41 1.96
3 1 12 11.55 2.7
-3 1 -12 9.48 1.92
-3 1 -12 10.67 1.9
-3 -1 -12 9.41 2.04
-3 -1 -12 14.74 2.31
-3 -1 -12 10.14 2.1
-3 1 -12 12.51 2.4
3 -1 12 11.72 2.78
-3 1 -12 12.76 2.32
-3 1 -12 10.85 2
-3 -1 -12 14.13 2.43
-3 1 -12 10.76 2.15
-3 1 -12 11.55 1.93
3 1 12 10.11 2.24
3 -1 12 15.68 3.04
3 -1 12 10.46 2.58
-3 1 -12 10.61 1.96
3 -1 12 10.48 2.84
-3 -1 -12 21.73 2.94
3 -1 12 9.45 2.38
-3 1 -12 8.87 1.84
3 -1 12 18.57 3.59
-3 1 -12 13.1 2.24
-3 1 -12 12.45 1.99
-3 1 -12 12.19 2.19
3 -1 12 10.86 2.49
3 1 12 10.49 2.07
-3 -1 -12 10.75 2.31
3 -1 12 13.9 3.1
-3 1 -12 10.53 2.03
-3 1 -12 10.63 2.04
-3 -1 -13 446.27 13.33
3 -1 13 421.62 13.86
-3 -1 -13 429.23 11.89
-3 -1 -13 460.11 12.05
3 -1 13 435.15 15.37
-3 -1 -13 457.58 13.3
3 -1 13 418.99 12.46
-3 1 -13 448.09 13.34
-3 -1 -13 424.02 13.04
3 1 13 460.26 15.35
-3 1 -13 461.8 12.7
3 1 13 462.52 14.56
3 -1 13 446.92 13.98
-3 1 -13 441.31 13.59
-3 -1 -13 449.88 13.1
-3 1 -13 487.57 14.34
3 -1 13 443.72 15.4
-3 -1 -13 453.37 13.3
-3 1 -13 464.02 12.85
3 1 13 461.94 14.55
-3 1 -13 429.67 12.1
3 -1 13 473.09 15.94
3 -1 13 481.72 15.9
-3 1 -13 455.41 12.54
-3 1 -13 438.08 13.03
-3 -1 -13 453.59 13.93
-3 1 -13 456.93 12.26
-3 1 -13 452.33 12.8
-3 1 -13 452.72 13.07
3 -1 13 425.04 14.41
3 -1 13 455.57 16.32
-3 -1 -13 464.88 13.98
3 1 13 450.2 12.81
3 -1 13 490.2 16.16
3 -1 13 425.63 14.33
3 -1 13 462.86 15.95
-3 1 -13 470.79 13.21
3 -1 14 985.28 23.47
3 -1 14 979.78 23.13
-3 -1 -14 973.03 21.84
3 -1 14 995.81 25.33
-3 -1 -14 1043.38 22.32
-3 1 -14 967.5 22.06
3 1 14 993.42 23.77
3 1 14 1053.02 25.37
-3 1 -14 997.92 21.1
-3 -1 -14 940.35 21.83
-3 -1 -14 1022.18 21.94
-3 1 -14 1069.54 23.38
-3 1 -14 1003.57 20.89
-3 1 -14 1000.51 22.68
3 -1 14 1036.8 25.39
3 1 14 978.82 22.89
-3 1 -14 1005.89 20.84
-3 1 -14 926.12 20.15
3 -1 14 1091.81 25.76
3 1 14 1005.37 24.1
3 -1 14 1007.64 25.41
-3 1 -14 1019.6 21.89
3 -1 14 1078.12 26.62
3 -1 14 934.98 23.45
-3 -1 -14 923.13 22.22
-3 1 -14 1006.36 22.02
-3 1 -14 980.52 20.16
3 -1 14 1080.2 24.37
3 -1 14 945.9 23.58
3 -1 14 1050.77 25.88
3 -1 14 1093.88 25.89
-3 -1 -14 1029.62 22.78
3 1 14 1000.06 21.67
-3 1 -14 1040.32 22.12
-3 -1 -15 2665.01 47.21
3 -1 15 2677.08 46.71
3 1 15 2643.91 46.98
3 -1 15 2534.52 48.42
-3 -1 -15 2601.05 44.06
3 -1 15 2603.11 46.16
-3 -1 -15 2735.78 44.77
-3 1 -15 2628.63 44.89
-3 -1 -15 2521.9 44.44
-3 1 -15 2822.81 46.03
-3 -1 -15 2639.62 43.66
-3 1 -15 2593.06 42.4
3 -1 15 2587.96 47.93
-3 1 -15 2534.23 42.06
3 1 15 2611.15 45.92
3 -1 15 2609.55 49.05
3 -1 15 2785.15 48.62
3 1 15 2696.16 47.94
3 -1 15 2725.68 49.95
3 -1 15 2487.26 46.14
-3 1 -15 2643.16 43.93
-3 1 -15 2631.3 44.09
-3 1 -15 2543.09 41.29
3 -1 15 2524.59 46.4
3 -1 15 2669.7 49.23
3 -1 15 2748.91 46.52
3 -1 15 2776.04 48.81
-3 1 -15 2711.03 44.5
-3 -1 -15 2733.51 44.96
3 1 15 2546.49 43.88
3 -1 16 704.11 18.71
-3 -1 -16 705.5 18.54
-3 -1 -16 675.17 16.53
3 -1 16 671.74 20.1
-3 1 -16 673.59 16.26
-3 1 -16 663.9 16.45
3 -1 16 697.72 17.63
3 -1 16 688.74 19.99
3 -1 16 648.26 18.07
-3 1 -16 657.21 17.04
-3 -1 -16 704.24 16.79
3 -1 16 709.46 19.41
-3 1 -16 675.81 16.79
3 1 16 682.63 18.23
3 1 16 671.36 16.77
-3 1 -16 710.3 17.67
-3 1 -16 659.26 14.97
-3 -1 -16 675.72 16.09
3 -1 16 663.58 18.95
-3 -1 -17 178.37 8.19
3 -1 17 168.19 8.19
-3 -1 -17 168.5 7.06
3 -1 17 165.44 8.38
-3 1 -17 179.7 7.72
-3 1 -17 152.02 6.59
-3 1 -17 163.54 6.99
3 -1 17 167.34 9.04
3 1 17 170.63 8.22
-3 1 -17 171.42 7.28
-3 1 -17 173.18 7.6
3 -1 17 161.41 8.25
3 -1 17 165.67 8.81
3 -1 17 159.91 7.79
-3 -1 -18 112.39 5.21
-3 -1 -18 122.47 6.29
3 -1 18 125.23 6.6
-3 1 -18 110.95 5.89
3 -1 18 104.62 6.17
-3 1 -18 126.64 5.97
-3 1 -18 121.63 5.93
-3 -1 -18 116.66 5.79
3 -1 18 114.03 7
-3 1 -18 114.4 5.34
-3 1 -18 114.28 5.85
3 1 18 128.5 6.83
3 -1 18 117.11 6.4
3 -1 18 116.36 6.93
-3 1 -18 109.86 5.36
-3 -1 -19 209.62 7.59
3 -1 19 226.48 8.24
-3 -1 -19 200.35 7.62
-3 -1 -19 202.25 6.18
-3 -1 -19 216.18 7.29
-3 1 -19 223.14 7.44
-3 1 -19 205.43 7.55
-3 1 -19 213.18 7.13
3 -1 19 185.96 7.34
3 -1 19 196.97 8.42
3 1 19 208.5 8.71
3 -1 19 199.94 8.45
3 1 19 203.59 8.08
-3 1 -19 203.66 6.66
-3 1 -19 207.5 7.42
3 1 20 2.88 1.26
3 -1 20 4.93 1.4
3 -1 20 4.81 1.39
-3 -1 -20 4.12 1.18
-3 1 -20 4.24 1.05
-3 -1 -20 3.99 1.06
-3 1 -20 4.13 1.18
3 1 20 5.94 1.64
3 -1 20 6.8 1.76
3 1 20 5.59 1.72
3 -1 20 4.16 1.51
-3 1 -20 3.95 1.1
3 1 21 100.96 4.59
-3 -1 -21 109.71 3.59
3 1 21 111.88 3.94
3 1 21 94.67 4.27
3 -2 -21 2.13 0.87
-3 -2 21 2.17 0.83
3 2 -21 3.45 0.84
-3 -2 21 2.47 1.14
-3 -2 21 3.16 1.11
3 -2 -20 139.14 6
3 -2 -20 156.76 5.39
-3 -2 20 134.93 6.69
3 2 -20 148.68 5.62
3 2 -20 147.81 5.56
-3 2 20 141.24 5.89
-3 -2 20 133.31 6.56
3 2 -20 149.85 5.38
-3 2 20 133.8 5.81
-3 -2 20 135.08 5.94
-3 -2 20 150.56 6.87
-3 2 20 147.59 6.25
-3 -2 19 1.12 1.18
3 -2 -19 3.37 1.57
3 -2 -19 2.78 0.99
3 -2 -19 4.12 1.33
3 -2 -19 2.18 0.92
3 2 -19 1.06 0.97
3 2 -19 1.41 1.1
-3 -2 19 5.28 1.85
-3 2 19 2.67 1.7
-3 -2 19 3.36 2.04
-3 2 19 3.11 1.68
-3 2 19 1.28 1.55
3 2 -19 1.9 1.15
-3 -2 19 2.14 1.7
3 -2 -18 53.1 4.9
3 -2 -18 49.91 3.56
-3 -2 18 50.41 4.17
3 2 -18 44.3 3.75
3 2 -18 53.6 4.08
3 -2 -18 51.42 3.7
3 2 -18 47.8 3.54
3 -2 -18 59.82 4.07
3 -2 -18 48.82 3.4
-3 2 18 50.13 4.64
3 -2 -18 50.84 3.68
3 2 -18 49.18 3.6
-3 -2 18 46.41 5.19
-3 2 18 57.09 4.74
3 2 -18 52.4 3.94
3 2 -18 47.17 3.17
-3 -2 18 52.38 4.94
3 -2 -17 15.2 2.32
3 -2 -17 21.38 3.58
-3 -2 17 18.11 2.85
3 -2 -17 21.14 2.77
3 -2 -17 20.25 2.54
3 2 -17 16 2.45
3 2 -17 25.43 3.05
3 -2 -17 17.57 2.49
3 2 -17 15.54 2.61
3 -2 -17 21.08 2.68
3 2 -17 17.77 2.52
3 2 -17 19.8 2.57
-3 2 17 20 3.39
-3 -2 17 23.15 4.24
-3 -2 17 20.69 4.07
-3 -2 17 21.93 3.8
-3 2 17 24.78 3.46
3 2 -17 17.48 2.59
3 2 -17 19.17 2.29
3 -2 -17 18.37 2.62
-3 -2 16 313.05 11.52
3 -2 -16 288.27 13.3
3 -2 -16 300.17 10.67
3 -2 -16 282.08 9.94
3 -2 -16 333.29 11.1
3 -2 -16 321.75 10.89
3 2 -16 303.24 10.98
3 -2 -16 313.34 10.58
3 2 -16 305.08 11.03
3 2 -16 297.28 9.69
-3 -2 16 322.76 15.32
3 2 -16 311.56 10.59
3 -2 -16 311.86 10.62
3 2 -16 310.72 10.74
-3 2 16 312.7 12.46
3 -2 -16 295.47 10.52
3 -2 -16 321.36 11.1
3 2 -16 294.28 9.54
-3 -2 16 280.18 12.13
-3 -2 16 344.89 15.55
3 2 -16 307.17 10.83
-3 -2 16 326.77 14.19
3 -2 -15 229.81 8.94
3 -2 -15 222.6 9.28
-3 -2 15 215.38 9.58
3 -2 -15 185.43 11.07
3 -2 -15 223.18 9.2
3 -2 -15 205.29 8.68
-3 2 15 210.34 10.66
3 -2 -15 225.14 9.17
-3 -2 15 252.83 12.28
3 -2 -15 215.85 8.87
3 2 -15 233.81 9.65
3 -2 -15 216.3 8.12
3 2 -15 220.73 9.44
3 2 -15 200.61 8.49
-3 2 15 230.5 9.44
-3 2 15 230.56 10.66
3 -2 -15 228.72 9.12
3 2 -15 217.63 9.09
3 2 -15 219.98 9.22
-3 -2 15 236.34 13.66
-3 -2 15 230.23 12.36
3 -2 -15 221.54 9.4
3 2 -15 220.43 8.24
-3 -2 15 241.2 13.44
-3 -2 15 203.07 10.86
-3 2 15 224.88 9.43
3 -2 -15 211.28 8.93
3 -2 -14 697.25 23.43
3 -2 -14 845.68 19.69
-3 -2 14 888.75 19.91
-3 -2 14 839.94 20.92
3 -2 -14 818.15 20.32
3 2 -14 833.18 19.47
3 -2 -14 803.88 19.84
3 -2 -14 810.24 19.72
-3 2 14 855.33 22.52
3 -2 -14 890.61 20.4
-3 2 14 817.65 21.37
-3 -2 14 992.47 26.12
3 2 -14 825.85 20.6
3 2 -14 884.52 20.75
3 -2 -14 831.35 19.67
3 -2 -14 854.21 18.56
3 2 -14 823.08 19.91
-3 2 14 867.74 20.77
-3 2 14 908.51 22.53
3 2 -14 875.3 20.72
3 -2 -14 883.41 20.14
-3 -2 14 898.6 28.38
-3 -2 14 805.27 24.17
-3 2 14 826.95 20.6
-3 -2 14 865.32 25.83
3 -2 -14 795.74 19.75
3 -2 -14 872.56 21
3 2 -14 829.61 18.49
3 -2 -13 12.8 2.53
3 -2 -13 3.57 1.71
3 -2 -13 2.73 2.51
3 2 -13 2.79 1.32
-3 -2 13 3.59 1.9
-3 -2 13 3.98 2.64
-3 2 13 1.79 1.83
3 -2 -13 4.38 1.86
3 -2 -13 4.34 1.89
-3 2 13 2.9 2.08
3 2 -13 3.63 1.32
3 -2 -13 3.83 1.62
3 2 -13 3.69 1.75
3 2 -13 3.92 1.72
3 -2 -13 2.78 1.34
3 2 -13 5.55 1.95
-3 -2 13 7.87 2.63
-3 2 13 3.25 1.85
-3 -2 13 0.94 2.33
3 -2 -13 5.7 1.72
3 2 -13 4.38 1.55
3 -2 -13 4.33 1.85
3 -2 -13 3.91 1.83
3 -2 -13 4.69 1.77
-3 2 13 0.99 1.42
-3 -2 13 2.74 2.6
-3 -2 12 1020.29 23.07
3 -2 -12 849.32 26.02
3 -2 -12 1045.93 23.5
3 2 -12 1060.11 22.93
3 -2 -12 1075.12 22.7
-3 2 12 1022.67 23.6
3 -2 -12 1023.39 23.26
-3 2 12 1121.98 25.82
3 2 -12 1080.15 21.84
-3 -2 12 1138.86 28.13
3 -2 -12 1028.35 22.45
3 2 -12 1064.24 23.41
3 -2 -12 1100.53 22.57
3 2 -12 1122.02 23.6
-3 2 12 1163.15 24.87
-3 -2 12 888.8 24.53
3 2 -12 1034.48 23.51
3 -2 -12 1110.52 22.83
-3 2 12 914.49 22.85
3 -2 -12 1043.23 22.61
3 2 -12 1097.15 23.48
3 2 -12 1048.11 21.07
3 -2 -12 1011.69 23.19
-3 -2 12 1041.15 28.96
3 -2 -12 1013.74 22.59
-3 -2 12 992.03 27.88
3 -2 -11 181.16 7.76
-3 -2 11 156.2 6.74
3 -2 -11 143.79 9.38
-3 -2 11 159.93 7.62
3 2 -11 164.77 7.77
3 -2 -11 181.13 8.2
-3 2 11 161.5 7.84
3 -2 -11 185.81 7.06
3 -2 -11 169.94 8.14
3 2 -11 169.35 7.1
3 -2 -11 185.98 7.83
-3 2 11 177.3 8.98
-3 -2 11 169.66 9.54
3 2 -11 179.93 8.07
3 -2 -11 185.77 7.65
3 2 -11 186.93 8.12
-3 2 11 191.42 8.55
-3 -2 11 151.69 8.54
3 2 -11 158.89 8.01
3 2 -11 161.47 6.51
3 -2 -11 182.84 7.68
3 -2 -11 172.56 7.69
-3 -2 11 159.38 9.84
-3 -2 11 169.82 10.74
3 2 -11 172.72 6.84
-3 -2 10 490.89 12.46
3 -2 -10 532.29 14.74
-3 -2 10 503.65 13.95
3 -2 -10 557.07 14.31
3 -2 -10 499.37 17.17
3 2 -10 548.63 14.98
3 -2 -10 571 15.62
-3 2 10 541.71 14.48
3 2 -10 569.57 13.67
3 -2 -10 512.15 13.75
-3 2 10 539.27 15.97
3 -2 -10 572.05 13.04
-3 -2 10 566.3 17.26
3 -2 -10 555.16 13.82
3 2 -10 545.4 14.61
-3 -2 10 481.33 15.16
3 2 -10 518.84 12.51
3 2 -10 552.87 15.71
-3 -2 10 439.04 18.71
3 -2 -10 565.9 14.07
-3 -2 10 544.33 17.67
-3 -2 10 432.5 17.84
-3 -2 10 528.79 19.51
3 -2 -10 495.59 13.78
3 2 -10 548.37 13.02
3 2 -9 822.66 19.18
-3 -2 9 812.05 16.29
3 -2 -9 810.81 21.6
3 -2 -9 810.14 18.78
-3 -2 9 757.45 17.74
3 -2 -9 867.89 18.54
3 -2 -9 881.23 16.76
-3 2 9 825.28 18.18
3 -2 -9 794.4 17.71
3 2 -9 875.83 17.58
-3 -2 9 892.09 21.39
3 2 -9 806.84 18.49
3 -2 -9 935.13 18.24
3 -2 -9 866.57 17.87
-3 -2 9 805.95 19.24
3 2 -9 797 19.96
3 2 -9 821.62 16.43
-3 -2 9 651.07 22.73
3 -2 -9 825.26 17.71
3 -2 -9 813.2 18.61
3 2 -9 827.83 16.84
-3 -2 9 815.74 21.62
3 -2 -9 901.9 19.06
-3 -2 9 800.01 24.58
-3 -2 9 726.42 22.65
-3 -2 8 623.49 12.67
3 -2 -8 604.31 17.06
3 -2 -8 576.16 14.83
3 -2 -8 628.45 14.77
3 -2 -8 623.22 12.85
-3 -2 8 671.46 17.12
-3 2 8 610.94 16.06
-3 2 8 608.37 14.22
-3 2 8 623.45 15.93
3 2 -8 630.47 13.78
3 2 -8 568.27 14.48
3 -2 -8 620.95 14.08
3 2 -8 600.23 16.41
-3 -2 8 639.64 15.05
3 2 -8 608.81 12.91
-3 -2 8 545.68 18.94
3 -2 -8 614.4 14.86
-3 -2 8 630.41 17.24
3 -2 -8 570.12 14.28
-3 -2 8 580.82 18.47
-3 -2 8 592.22 20.23
3 -2 -8 616.06 14.99
-3 2 7 10.79 1.68
-3 -2 7 10.47 2.06
-3 -2 7 6.96 2.19
-3 2 7 8.89 1.85
-3 2 7 11.6 2.19
3 -2 -7 7.14 1.16
3 2 -7 8.58 1.46
3 2 -7 5.85 1.38
3 -2 -7 8.63 1.65
-3 -2 7 9.45 2.11
3 2 -7 11.47 1.45
-3 -2 7 7.51 2.46
3 -2 -7 9.78 1.83
-3 -2 7 6.84 2.38
-3 -2 7 8.63 2.97
3 -2 -7 17.08 2.27
3 -2 -7 7.16 1.6
3 -2 -7 8.87 1.79
-3 -2 6 2587.7 42.04
-3 2 6 3136.55 47.58
3 -2 -6 2889.79 42.47
3 -2 -6 3186.29 47.15
-3 2 6 3024.01 44.53
3 2 -6 3235.79 45.08
-3 2 6 3295.99 48.23
-3 -2 6 3301.87 48.52
3 -2 -6 3049.48 46.57
3 -2 -6 2963.8 45.6
3 2 -6 3087.01 43.45
-3 -2 6 2988.95 51.5
3 -2 -6 2996.64 46.56
3 -2 -6 2859.88 45.74
-3 -2 6 2972.7 53.94
3 -2 -6 3022.55 46.4
-3 -2 6 3050.91 50.42
3 -2 -6 2987.36 46.25
-3 -2 6 2933.13 47.73
3 -2 -5 11.53 2.29
3 2 -5 14.7 1.71
-3 2 5 15.51 2.2
-3 2 5 21.28 2.48
3 -2 -5 14.98 2.04
-3 2 5 18.37 1.77
-3 -2 5 17.94 2.29
3 -2 -5 16 2.02
3 2 -5 23.89 2.98
3 2 -5 19.24 1.65
3 -2 -5 13.09 1.96
-3 -2 5 14.8 2.6
-3 -2 5 11.05 2.16
-3 -2 5 18.13 3.24
3 -2 -5 14.24 1.94
3 -2 -5 14.39 2
3 -2 -5 15.05 2.05
3 -2 -4 2645.69 44.06
-3 -2 4 2701.24 41.82
-3 2 4 2680.23 38.44
3 -2 -4 2689.04 41.36
3 2 -4 2701.43 39.26
-3 2 4 2819.42 41.88
-3 2 4 2770.08 41.79
3 -2 -4 2477.57 40.56
3 2 -4 2775.04 44.31
3 2 -4 2567.39 37.78
3 -2 -4 2695.66 41.68
3 -2 -4 2464.07 40.66
3 -2 -4 2591.26 40.98
3 2 -3 12.38 1.2
-3 2 3 14.76 1.46
3 -2 -3 9.65 2.03
3 2 -3 11.25 1.38
-3 2 3 13.85 1.29
-3 -2 3 14.52 1.95
-3 2 3 12.6 1.84
3 2 -2 1525.11 23.38
-3 2 2 1688.05 25.54
3 -2 -2 1524.19 29.13
-3 -2 2 1537.71 26.83
-3 2 2 1639.24 26.63
3 2 -2 1617.08 24.66
-3 2 2 1540.89 23.46
3 2 -2 1609.95 23.23
-3 2 2 1623.71 26.98
3 2 -1 2564.48 37.28
-3 2 1 2774.59 40.48
3 -2 -1 2601.94 43.88
-3 -2 1 2637.54 41.2
-3 2 1 2676.26 40.35
3 2 -1 2820.17 38.65
-3 2 1 2789.6 41.18
-3 2 0 628.64 13.15
3 2 0 548.13 9.99
3 -2 0 541.93 14.72
-3 -2 0 579.77 13.06
-3 2 0 621.85 13.01
-3 2 0 616.26 12.3
3 2 0 594.04 10.9
-3 2 0 607.59 13.91
3 2 0 576.6 10.36
3 2 1 271.31 6.09
-3 2 -1 303.74 8.8
3 -2 1 316.27 7.83
3 -2 1 320.62 10.64
-3 -2 -1 319.32 8.94
3 2 1 297.08 6.88
-3 2 -1 331.39 9.65
-3 2 -1 293.6 7.63
3 2 1 328.61 6.96
-3 2 -1 316.38 8.52
-3 2 -2 2279.23 36.57
-3 2 -2 2276.27 37.28
-3 2 -2 2230.12 35.35
-3 2 -2 2219.38 33.84
-3 -2 -2 2286.1 36.38
3 -2 2 2433.85 35.94
3 -2 2 2095.72 38.56
3 -2 3 149.34 6.22
3 -2 3 120.24 6.57
-3 2 -3 171.86 5.07
-3 2 -3 129.02 6.09
-3 -2 -3 121.34 5.27
-3 -2 -3 118.46 6.46
-3 2 -3 142.25 5.5
3 -2 3 103.23 6.48
3 -2 3 128.51 6
3 -2 3 157.58 7.09
3 -2 3 144.59 6.64
-3 2 -3 145.13 6.14
3 -2 3 128.77 6.25
3 -2 3 132.06 6.39
3 -2 3 119.1 6.33
3 -2 3 135.97 6.42
3 -2 4 681.1 17.38
3 -2 4 691.34 16.52
-3 -2 -4 605.87 16.45
3 -2 4 642.62 11.85
-3 -2 -4 653.76 11.35
-3 2 -4 720.75 16.22
-3 2 -4 677.24 12.65
-3 2 -4 682.94 14.33
3 -2 4 595.88 17.47
3 -2 4 628.29 15.71
3 -2 4 693.91 17.29
3 -2 4 693.81 16.99
-3 2 -4 700.98 15.7
-3 2 -4 702.51 15.24
-3 2 -4 667.71 14.55
3 -2 4 652.53 16.7
3 -2 4 625.05 16.65
3 -2 4 629.5 16.22
3 -2 4 705.84 16.79
3 -2 4 598.99 15.66
3 -2 4 685.66 16.83
3 -2 5 50.61 4.41
-3 -2 -5 54.82 2.62
3 -2 5 54.05 2.86
-3 -2 -5 53.37 4.38
-3 2 -5 59.36 3.65
-3 2 -5 59.95 4.37
-3 2 -5 53.52 2.82
3 -2 5 54.87 4.98
3 -2 5 52.29 4.64
-3 2 -5 60.72 4.06
3 -2 5 53.83 4.36
3 -2 5 55.59 4.66
-3 2 -5 63.59 4.28
3 -2 5 50.85 4.49
3 -2 5 53.7 4.61
-3 2 -5 59.26 3.86
-3 2 -5 54.53 3.81
3 -2 5 57.41 4.6
3 -2 5 54.83 4.66
3 -2 5 52.92 4.29
-3 2 -5 55.22 3.44
3 -2 5 52.78 4.47
3 2 6 93.75 4.23
-3 -2 -6 90.68 4.96
3 -2 6 91.63 6.28
-3 -2 -6 87.26 4.84
3 -2 6 88.17 4.02
-3 -2 -6 88.87 4.54
-3 2 -6 90.63 5.42
-3 -2 -6 89.02 5.67
-3 2 -6 92.66 3.74
-3 2 -6 104.98 4.98
3 -2 6 80.22 6.28
-3 -2 -6 90.9 3.79
-3 -2 -6 89.64 4.53
3 -2 6 78.93 5.54
-3 2 -6 82.84 4.48
3 -2 6 85.18 6.17
-3 2 -6 94.65 5.28
-3 2 -6 100.13 5.52
3 -2 6 90.79 6.37
3 -2 6 87.91 6.08
-3 2 -6 97.09 5.3
3 -2 6 90.14 6.31
-3 2 -6 91.52 5
3 -2 6 89.44 6.09
-3 2 -6 94.78 4.75
-3 -2 -6 86.85 5.05
3 -2 6 85.11 6.17
3 -2 6 79.38 5.53
3 -2 6 87.67 6.05
-3 -2 -7 105.66 6.54
3 2 7 129.79 5.08
-3 -2 -7 113.85 6.13
-3 -2 -7 125.17 5.8
-3 -2 -7 110.61 6.97
-3 -2 -7 119.81 5.58
3 -2 7 113.43 7.36
-3 -2 -7 112.07 6.13
-3 -2 -7 108.01 5.27
-3 -2 -7 107.35 5.22
-3 -2 -7 96.83 5.31
-3 -2 -7 109.3 4.59
3 -2 7 109.78 4.86
3 2 7 101.68 5.45
-3 2 -7 114.73 6.19
-3 -2 -7 112.75 6.43
-3 2 -7 118.34 5.5
3 -2 7 93.31 6.93
-3 2 -7 110.65 6.09
3 -2 7 120.21 7.59
3 -2 7 110.77 6.96
-3 2 -7 115.69 5.53
-3 2 -7 106.77 5.84
3 -2 7 109.43 7.39
-3 2 -7 120.82 6.24
-3 2 -7 114.99 6.1
-3 2 -7 117.57 5.88
-3 2 -7 114.74 5.94
3 -2 7 110.01 7.03
3 -2 7 106.89 7.34
-3 2 -7 115.92 5.55
3 -2 7 111.21 7.42
3 -2 7 106.5 6.68
3 -2 7 105.25 7.05
-3 -2 -7 111.83 6.08
3 -2 7 115.66 7.27
-3 -2 -8 634.23 18.19
3 -2 8 689.5 19.96
-3 -2 -8 664.14 19.25
-3 -2 -8 702.69 15.72
-3 -2 -8 709.07 16.15
-3 -2 -8 627.06 15.53
-3 -2 -8 661.88 16.57
3 -2 8 635.72 16.22
-3 -2 -8 669.37 17.03
-3 -2 -8 679.28 15.53
-3 -2 -8 649.45 15.18
3 2 8 570.45 15.46
-3 -2 -8 585.87 15.17
-3 -2 -8 690.39 17.57
-3 2 -8 672.55 16.8
3 -2 8 677.49 14.74
-3 -2 -8 654.82 14.12
3 -2 8 589.38 19.07
-3 2 -8 662.48 16.6
-3 2 -8 679.61 15.74
3 -2 8 651.51 19.3
-3 2 -8 658.59 16.77
3 -2 8 525.2 17.41
3 -2 8 528.29 18.43
3 -2 8 576.79 19.26
-3 2 -8 700.65 16.68
3 -2 8 638.13 18.56
-3 2 -8 673.76 16.29
3 -2 8 576.25 18.3
-3 2 -8 687.95 15.72
3 -2 8 640.14 18.42
-3 -2 -8 673.93 17.11
3 -2 8 629.45 19.39
3 -2 8 536.15 18.59
-3 -2 -9 7.11 2.08
-3 -2 -9 5.43 2.21
-3 -2 -9 8.72 2.59
3 -2 9 8.63 2.85
3 -2 9 4.47 1.78
-3 -2 -9 7.19 2.05
-3 -2 -9 5.8 1.79
-3 -2 -9 5.92 1.77
3 -2 9 4.86 2.36
3 -2 9 6.48 1.65
-3 -2 -9 5.09 1.67
-3 -2 -9 5.4 1.69
3 2 9 4.62 1.74
-3 -2 -9 3.85 1.17
-3 -2 -9 7.08 1.79
-3 2 -9 5.68 1.68
-3 -2 -9 6.75 1.94
3 -2 9 4.53 2.44
-3 2 -9 4.92 1.61
-3 2 -9 6.48 1.89
3 -2 9 5.46 2.52
3 -2 9 4.84 2.64
3 -2 9 3.77 2.12
3 -2 9 6.08 2.3
-3 2 -9 7.15 1.93
3 -2 9 5.81 2.63
-3 2 -9 12.7 2.37
3 -2 9 4.15 2.64
3 -2 9 8.1 2.34
-3 2 -9 5.85 1.62
-3 -2 -9 5.73 1.84
3 -2 9 4.35 2.64
-3 -2 -10 150.87 8.96
-3 -2 -10 170.38 7.83
3 -2 10 172.34 10.07
3 -2 10 168.58 8.14
-3 -2 -10 170.73 7.57
-3 -2 -10 167.95 9.73
3 -2 10 170.15 7.22
-3 -2 -10 184.04 7.74
-3 -2 -10 164.58 7.23
-3 -2 -10 169.05 6.86
3 2 10 149.66 7.75
-3 2 -10 169.67 7.86
3 -2 10 162.55 9.72
3 -2 10 172.49 9.48
3 -2 10 140.82 9.26
-3 2 -10 182.04 7.89
-3 2 -10 183.58 8.42
-3 2 -10 178.34 8.07
3 2 10 176.2 8.39
3 -2 10 183.53 10.2
-3 2 -10 174.37 8.02
3 -2 10 128.49 9.23
-3 2 -10 167.29 7.92
-3 2 -10 168.24 7.91
3 -2 10 156.46 10.45
-3 2 -10 176.17 7.99
3 -2 10 172 9.56
3 -2 10 140.82 8.95
3 -2 10 180.29 9.63
3 -2 10 160.81 10.07
-3 -2 -10 167.2 8.49
3 -2 10 141.6 9.64
-3 2 -10 176.6 7.74
-3 -2 -11 96.88 7.51
3 -2 11 103.32 7.97
-3 -2 -11 97.97 5.77
3 -2 11 97.92 6.33
-3 -2 -11 94.39 6.26
-3 2 -11 99.38 5.23
-3 -2 -11 105.22 6.15
-3 -2 -11 94.53 5.64
-3 -2 -11 96.59 5.54
3 2 11 88.75 6.19
-3 -2 -11 95.07 5.37
3 -2 11 83.36 7.04
-3 2 -11 98.29 6.18
-3 2 -11 105.07 6.44
3 -2 11 93.08 7.65
3 -2 11 115.57 7.67
-3 2 -11 101.07 5.98
-3 2 -11 124.13 6.75
3 2 11 100.09 6.44
3 -2 11 95.23 8.02
3 -2 11 102.59 7.82
-3 2 -11 119.62 6.6
-3 2 -11 105.1 6.25
3 -2 11 98.93 8.57
-3 2 -11 107.61 6.29
3 -2 11 95.68 7.32
3 -2 11 103.42 8.36
-3 -2 -11 88.99 6.36
3 -2 11 97.45 7.33
3 -2 11 95.4 7.18
-3 2 -11 104.21 6.01
3 -2 11 96.43 8.12
-3 -2 -12 0.57 1.5
-3 -2 -12 1.78 1.65
3 -2 12 -0.42 2.31
3 -2 12 0.86 1.66
-3 -2 -12 2.47 2.15
-3 -2 -12 1.23 1.8
3 -2 12 3.21 2.19
-3 -2 -12 6.36 1.79
3 2 12 1.55 1.8
-3 -2 -12 0.54 1.02
-3 -2 -12 3.43 1.65
3 -2 12 0.63 2.24
3 -2 12 1.62 2.09
-3 2 -12 0.88 1.34
-3 2 -12 1.67 1.66
-3 2 -12 0.8 1.44
3 2 12 0.75 1.54
3 -2 12 0.94 2.36
3 -2 12 1.37 2.52
-3 2 -12 0.78 1.18
3 -2 12 3.07 2.26
-3 2 -12 0.51 1.41
3 -2 12 0.19 1.87
-3 2 -12 0.64 1.33
-3 2 -12 2.22 1.48
3 -2 12 2.95 2.71
3 -2 12 1.31 1.92
3 -2 12 3.59 2.76
-3 -2 -12 2.36 1.83
-3 2 -12 4.24 1.59
3 -2 12 1.05 2.04
-3 -2 -13 933.52 25.88
-3 -2 -13 988.6 21.55
-3 -2 -13 1030.08 21.65
3 -2 13 961.88 23.14
-3 -2 -13 989.44 22.98
-3 -2 -13 983.65 21.83
-3 -2 -13 914.53 20.07
3 2 13 890.33 23.25
-3 -2 -13 938.57 20.73
3 -2 13 857.38 24.38
3 -2 13 1079.04 23.71
-3 2 -13 1088.19 23.86
3 -2 13 985.65 26.11
-3 2 -13 1028.32 22.74
-3 2 -13 1002.26 22.63
-3 2 -13 1049.24 22.6
-3 2 -13 946.04 21.84
3 -2 13 1133.56 28.46
3 -2 13 1092.49 28.11
3 2 13 1030.82 24.03
-3 2 -13 968.66 22.46
-3 2 -13 1025.86 22.46
3 -2 13 934.78 24.87
-3 2 -13 942.52 19.84
3 -2 13 1114.4 29.55
3 -2 13 934.33 24.79
3 -2 13 1066.55 28.72
3 -2 13 1141.16 25.22
-3 -2 -13 946.72 23.62
3 -2 13 1143.36 28.35
-3 2 -13 1018.57 22.45
-3 -2 -14 426.85 15.6
3 -2 14 382.43 13.17
-3 -2 -14 387.04 12.83
-3 -2 -14 410.36 14.71
-3 -2 -14 394.49 11.76
-3 -2 -14 405.15 12.33
-3 -2 -14 373.64 10.87
-3 -2 -14 376.32 11.39
3 -2 14 332.95 13.46
-3 2 -14 400.12 11.61
-3 2 -14 401.16 12.69
-3 2 -14 431.08 13.44
-3 2 -14 419.1 12.98
3 -2 14 417.74 15.19
-3 2 -14 415.78 12.6
3 2 14 449.05 14.33
-3 2 -14 417.29 12.44
-3 2 -14 414.83 12.98
3 -2 14 428.73 16.94
3 -2 14 375.97 14.17
-3 2 -14 412.64 12.87
-3 -2 -14 411.87 13.84
3 -2 14 376.78 14.14
3 -2 14 490.2 16.74
3 -2 14 441.47 17.01
3 2 14 387.95 12.12
-3 -2 -15 74.7 5.92
3 -2 15 66.91 5.16
-3 -2 -15 71.88 4.45
-3 -2 -15 74.73 6.1
-3 -2 -15 72.79 5.05
-3 -2 -15 68.36 3.99
-3 -2 -15 75.14 4.87
-3 2 -15 76.51 5.29
-3 2 -15 69.58 4.79
3 -2 15 73.95 5.9
-3 2 -15 75.47 5.16
-3 2 -15 70.49 4.68
3 -2 15 64.47 5.43
-3 2 -15 65.32 4.8
3 -2 15 83.13 7.06
-3 2 -15 76.45 5.15
-3 2 -15 72.43 4.66
-3 -2 -15 80.08 5.63
3 -2 15 84.4 6.98
-3 2 -15 71.96 5.01
3 -2 15 79.82 6.26
3 -2 15 67.57 5.53
3 2 15 71.79 4.8
-3 -2 -16 42.4 4.27
-3 -2 -16 44.51 4.25
-3 -2 -16 39.68 3.04
3 -2 16 37.66 3.75
-3 -2 -16 43.81 3.7
-3 -2 -16 35.49 2.6
-3 2 -16 40.25 3.63
-3 2 -16 41.45 3.43
3 -2 16 44.18 4.24
-3 2 -16 42.81 3.76
-3 2 -16 44.01 3.46
-3 2 -16 43.31 3.68
3 -2 16 47.24 5.03
-3 2 -16 41.39 3.25
3 -2 16 37.4 3.89
-3 2 -16 44.09 3.76
3 -2 16 38.79 3.9
-3 2 -16 38.5 3.53
3 -2 16 44.51 4.9
-3 -2 -17 209.26 8.52
-3 -2 -17 197.82 8.1
3 -2 17 207.45 8.06
-3 -2 -17 207.62 7.42
-3 2 -17 203.09 7.7
-3 2 -17 203 7.73
-3 2 -17 194.23 6.88
3 -2 17 203.76 9.14
-3 2 -17 192.61 7.29
-3 2 -17 206.35 7.64
3 2 17 192.48 7.95
-3 2 -17 210.66 7.84
3 -2 17 177.43 7.38
3 -2 17 204.49 9.38
-3 -2 -18 0.33 0.96
-3 -2 -18 0.26 1.06
-3 -2 -18 0.26 1
3 -2 18 0.34 1.12
-3 2 -18 1.97 1.04
3 2 18 0.44 1.19
3 -2 18 0.34 1.35
-3 2 -18 0.22 0.84
-3 2 -18 2.31 1.01
3 -2 18 2.26 1.44
-3 2 -18 1.2 0.93
-3 -2 -19 11.04 1.32
3 -2 19 10.99 1.64
-3 -2 -19 11.68 1.56
-3 2 -19 12 1.55
3 2 19 6.48 1.67
-3 2 -19 8.61 1.27
-3 2 -19 13.19 1.65
3 -2 19 9.47 1.76
3 2 19 3.94 1.31
-3 -2 -20 194.82 4.89
-3 -3 19 116.54 3.77
-3 -3 18 326.47 8.54
3 -3 -18 292.3 7.92
3 3 -18 311.79 7.47
3 -3 -18 321.46 7.58
-3 -3 18 309.39 9.92
3 -3 -18 293.18 6.98
-3 -3 18 345.63 10.12
3 3 -18 306.63 7.36
3 3 -18 320.95 7.77
3 3 -18 329.92 7.92
-3 -3 18 350.86 9.93
3 -3 -17 138.61 6.1
3 -3 -17 158.35 5.67
-3 -3 17 162.55 6.77
-3 -3 17 148.54 7.93
3 -3 -17 138.5 5.19
3 -3 -17 148.36 5.47
3 3 -17 130 4.66
3 3 -17 147.43 5.21
3 3 -17 152.27 5.74
-3 -3 17 166.37 7.98
-3 3 17 148.22 6.05
3 3 -17 161.49 5.85
3 3 -17 159.36 5.75
3 3 -17 148.36 5.34
3 3 -17 154.06 5.73
-3 3 17 142.43 6.15
-3 -3 17 161.51 7.69
3 -3 -16 208.59 7.43
-3 -3 16 193.93 8.41
3 -3 -16 185.92 8.18
3 -3 -16 200.73 7.04
3 -3 -16 188.79 6.89
-3 -3 16 203.55 10.64
3 3 -16 175.96 6.1
3 3 -16 202.52 7.48
3 3 -16 186.77 6.51
3 3 -16 183.8 6.68
-3 -3 16 196.05 8.63
3 3 -16 184.02 7.07
3 3 -16 191.49 7.07
-3 3 16 190.5 7.82
-3 -3 16 214.79 10.32
3 3 -16 196.87 7.14
3 -3 -15 4.55 1.65
3 -3 -15 2.5 1.78
-3 -3 15 6.89 2.37
-3 -3 15 3.85 2.89
3 -3 -15 3.34 1.42
3 -3 -15 3.57 1.46
3 3 -15 2.77 1.07
3 3 -15 5.04 1.44
3 3 -15 8.37 1.8
-3 -3 15 4.49 2.21
3 3 -15 7.75 1.9
3 3 -15 3.79 1.53
3 -3 -14 159.76 8.98
3 -3 -14 193.85 8.42
-3 -3 14 197.2 9.89
3 -3 -14 198.77 8.38
-3 -3 14 210.68 13.04
3 -3 -14 198.45 7.88
3 3 -14 168.79 6.75
3 3 -14 185.15 7.29
-3 -3 14 214.3 10.77
3 3 -14 193.2 8.28
3 3 -14 197.93 8.26
3 -3 -14 197.85 8.23
3 3 -14 193.82 7.93
-3 3 14 204.81 8.31
3 -3 -13 18.45 2.9
3 -3 -13 17.01 3.33
-3 -3 13 22.67 3.84
-3 -3 13 13.15 4.4
3 -3 -13 21.25 3.17
3 -3 -13 16.87 2.51
3 3 -13 15.63 2.2
3 3 -13 19.64 2.54
-3 -3 13 24.38 4.19
3 3 -13 23.59 3.16
3 -3 -13 17.68 2.74
3 3 -13 21.29 2.88
-3 3 13 22.19 3.2
3 -3 -12 46.08 4.49
3 -3 -12 38.45 4.85
-3 -3 12 45.4 5.21
-3 -3 12 49.71 7.51
3 -3 -12 50.32 4.26
3 -3 -12 51.21 4.26
3 3 -12 39.76 3.4
3 3 -12 49.59 3.93
-3 -3 12 43.93 5.58
-3 -3 12 33.07 5.87
3 3 -12 55.1 4.43
3 -3 -12 57.28 4.71
3 -3 -11 147.87 7.93
3 -3 -11 132.9 8.66
-3 -3 11 125.24 8.92
3 -3 -11 146.08 8.18
3 -3 -11 143.99 7.13
-3 3 11 147.66 8.44
3 -3 -11 133.62 6.91
3 3 -11 108.87 5.68
3 3 -11 150.52 6.84
-3 -3 11 133.84 9.26
-3 3 11 153.79 7.68
3 3 -11 159.18 8.43
-3 -3 11 122.36 10.46
-3 -3 11 103.37 9.28
3 3 -11 159.52 7.62
3 -3 -11 154.8 7.65
3 -3 -11 146.69 7.66
3 -3 -10 312.75 11.87
3 -3 -10 286.2 12.67
3 3 -10 299.47 11.55
-3 -3 10 248.36 12.51
3 -3 -10 303.65 12.31
-3 3 10 239.03 10.7
-3 3 10 246.47 11.01
3 -3 -10 305.77 10.7
3 -3 -10 309.14 10.6
3 3 -10 289.73 9.81
-3 3 10 321.05 11.22
-3 -3 10 301.49 13.74
-3 -3 10 223.48 14.15
3 -3 -10 325.51 11.65
-3 -3 10 249.17 14.18
3 -3 -10 316.72 11.14
3 3 -10 320.52 11.04
3 -3 -9 302.6 11.49
3 -3 -9 265.09 11.9
-3 -3 9 267.3 12.53
3 -3 -9 260.46 9.81
3 -3 -9 271.39 11.75
-3 3 9 268.82 11.29
3 -3 -9 270.36 9.92
-3 -3 9 229.49 15.38
-3 3 9 256.88 10.8
3 3 -9 290.38 9.65
3 -3 -9 343.35 11.23
-3 -3 9 304.17 13.27
-3 -3 9 236.59 13.94
3 -3 -9 302.82 11.25
-3 -3 9 258.11 13.93
3 -3 -9 294.79 10.76
3 -3 -8 276.6 11.61
3 3 -8 284.64 11.5
3 -3 -8 283.5 11.14
-3 -3 8 282.68 12.43
3 -3 -8 285.62 12.08
-3 3 8 262.62 10.59
3 -3 -8 278.71 9.99
-3 3 8 267.11 11.02
-3 -3 8 242.65 15.46
3 -3 -8 326.81 10.93
3 3 -8 287.22 9.45
3 3 -8 274.39 11.65
-3 -3 8 300.9 12.74
-3 -3 8 283.88 14.67
3 -3 -8 310.36 11.27
-3 -3 8 285.66 14.02
3 -3 -8 288.68 10.6
3 -3 -7 185.13 8.63
3 3 -7 174.81 8.84
3 -3 -7 174.14 8.76
-3 -3 7 180.3 9.46
-3 3 7 148.09 7.92
3 -3 -7 202.77 9.08
3 -3 -7 183.72 9.4
3 -3 -7 176.83 7.65
-3 3 7 158.35 7.94
-3 -3 7 161.31 9.02
-3 -3 7 168.82 12.19
3 -3 -7 181.91 7.94
3 3 -7 147.72 8.46
-3 -3 7 180.46 9.4
-3 -3 7 180.04 11.03
3 -3 -7 195.25 8.66
-3 -3 7 177.47 10.51
3 -3 -7 202.25 8.57
3 -3 -6 0.83 1.53
-3 -3 6 8.75 2.45
3 -3 -6 1.86 1.57
-3 -3 6 1.37 2.51
-3 -3 6 2.68 1.74
3 -3 -6 1.39 1.76
-3 3 6 1.39 1.35
-3 3 6 2.6 1.74
-3 -3 6 4.09 2.13
3 -3 -6 0.43 1.26
3 -3 -6 3.12 1.57
3 3 -6 2.32 1.77
-3 -3 6 4.08 1.91
-3 -3 6 2.29 2.43
-3 -3 6 0.58 1.79
3 -3 -6 1.07 1.46
3 -3 -6 1.78 1.51
3 -3 -5 4.47 1.88
-3 -3 5 5.87 1.92
-3 -3 5 4.59 1.67
3 -3 -5 4 1.73
-3 -3 5 4.88 2.91
-3 -3 5 3.05 1.67
3 -3 -5 7.29 2.29
-3 3 5 2.53 1.56
-3 -3 5 5.25 2.32
3 -3 -5 5.15 1.8
3 -3 -5 5.38 1.88
-3 -3 5 5.27 2.07
3 3 -5 6.98 2.23
-3 -3 5 4.09 2.35
3 -3 -5 6.33 1.88
-3 -3 5 7.89 2.58
3 -3 -5 8.13 2.12
3 -3 -5 6.61 1.95
-3 -3 4 109.08 6.53
-3 -3 4 108.65 5.96
-3 -3 4 115.56 8.62
3 -3 -4 116.36 6.56
-3 -3 4 118.61 8.21
-3 3 4 98.56 5.77
-3 3 4 101.23 5.77
3 -3 -4 124.43 6.53
3 -3 -4 105.97 6.08
-3 -3 4 104.19 5.35
-3 -3 4 117.38 6.61
3 3 -4 106.85 7.01
-3 -3 4 110.9 5.69
-3 -3 4 109.53 6.21
3 -3 -4 104.55 5.92
3 -3 -4 104.16 6.12
3 -3 -4 114.91 6.15
-3 -3 4 113.58 7.2
3 -3 -4 105.68 5.81
3 -3 -4 110.54 6.25
-3 -3 3 147.66 6.29
3 -3 -3 138.21 7.8
3 -3 -3 127.01 6.38
-3 -3 3 116.41 6.22
-3 3 3 114.37 5.93
-3 -3 3 137.25 7.12
3 -3 -3 145.51 6.85
-3 -3 3 121.78 6.08
-3 3 3 110.17 6.34
-3 -3 3 123.4 8.48
-3 3 3 112.34 6.03
-3 -3 3 123.32 8.32
3 -3 -3 122.86 6.6
3 -3 -3 135.29 6.77
-3 -3 3 128.11 6
3 3 -3 109.85 7.06
-3 -3 3 130.46 6.79
3 -3 -3 130.37 6.93
3 -3 -3 132.08 6.82
3 -3 -3 128.59 6.75
3 -3 -3 135.28 6.52
-3 -3 3 134.43 7.67
3 -3 -2 623.83 17.97
3 -3 -2 602.96 14.86
-3 -3 2 613.15 14.21
-3 -3 2 549.23 14.5
-3 -3 2 534.27 13.91
-3 3 2 562.98 14.6
-3 -3 2 603.38 15.94
-3 -3 2 648.01 12.99
3 -3 -2 612.71 14.4
-3 3 2 528.64 15.18
-3 3 2 543.54 13.95
-3 -3 2 563.49 17.99
-3 -3 2 581.37 19.38
-3 -3 2 660.57 15.13
3 -3 -2 580.9 15.42
3 -3 -2 579.45 15.83
3 3 -2 572.01 17.02
-3 -3 2 605.46 15.71
3 -3 -2 586.27 15.96
3 -3 -2 587.85 15.83
3 -3 -2 604.7 15.85
3 -3 -2 575.58 14.69
3 -3 -1 138.44 8.04
-3 -3 1 138.95 6.44
-3 -3 1 137.43 5.91
-3 -3 1 153.56 7.27
-3 -3 1 141.24 5.59
-3 -3 1 126.97 8.68
-3 3 1 134.55 5.9
-3 3 1 126.9 6.86
-3 3 1 133.01 6.26
-3 -3 1 123.92 7.68
-3 -3 1 126.74 5.83
3 -3 -1 145.76 9.23
3 -3 -1 138.47 6.94
-3 -3 1 158.99 6.9
3 3 -1 123.85 7.27
3 -3 -1 147.52 7.62
3 -3 -1 138.5 6.39
3 -3 -1 139.03 7.24
3 -3 -1 138.46 7.07
3 -3 -1 137.02 7.08
3 -3 0 7.97 2.42
-3 -3 0 6.59 1.7
-3 -3 0 10.52 2.17
-3 -3 0 9.44 1.75
-3 -3 0 7.35 1.73
-3 -3 0 11.34 2.53
3 -3 0 11.2 3.19
-3 -3 0 6.98 1.93
-3 -3 0 9.54 1.74
-3 3 0 9.36 2.14
-3 -3 0 9.62 1.74
-3 3 0 5.12 1.38
-3 -3 0 6.46 2.57
-3 3 0 18.93 2.43
3 -3 0 7.89 2.08
3 -3 0 5.78 2.21
-3 -3 0 9.91 2.04
3 3 0 4.14 1.72
-3 3 0 4.3 1.47
3 -3 0 9.44 2.32
3 -3 0 9 2.2
3 -3 0 7.05 2.09
3 -3 0 5.33 1.94
3 -3 1 97.14 6.91
-3 -3 -1 104.69 5.34
-3 -3 -1 94.79 5.73
-3 -3 -1 105.21 5.48
-3 -3 -1 91.64 5.04
-3 -3 -1 93.18 4.82
-3 -3 -1 86.27 4.95
-3 -3 -1 77.28 4.42
3 -3 1 91.48 5.93
-3 -3 -1 97.78 7.47
-3 3 -1 92.06 4.47
-3 3 -1 85.1 5.64
-3 3 -1 91.67 5.09
-3 -3 -1 93.08 4.91
3 -3 1 97.57 7.58
-3 -3 -1 79.21 5.79
-3 -3 -1 108.49 5.91
3 -3 1 103.61 6.61
3 -3 1 95.06 5.94
3 -3 1 91.63 6.16
-3 3 -1 95.92 5.65
-3 3 -1 98.35 5.69
3 3 1 81.25 5.81
3 -3 1 107.39 5.6
3 -3 1 91.8 6.12
-3 3 -1 125.59 6.35
3 -3 1 108.62 6.43
3 -3 1 94.83 6.1
-3 -3 -2 321.8 10.45
3 -3 2 323.3 13.06
-3 -3 -2 316.36 11.13
-3 -3 -2 327.41 10.19
-3 -3 -2 309.3 9.96
-3 -3 -2 318.66 9.92
-3 -3 -2 312.76 9.34
-3 -3 -2 302.09 9.78
-3 -3 -2 295.86 12.88
-3 3 -2 282.97 10.88
-3 3 -2 295.24 9.61
-3 -3 -2 297.06 9.08
3 -3 2 297.06 13.65
3 -3 2 287.25 11.16
-3 -3 -2 313.12 11.42
3 -3 2 312.88 12.07
3 -3 2 313.11 11.39
-3 3 -2 310.78 10.3
-3 3 -2 294.9 10.59
-3 3 -2 297.98 10.61
3 3 2 245.58 10.25
3 -3 2 300.83 11.76
-3 3 -2 310.48 10.82
3 -3 2 305.16 11.69
3 -3 2 318.67 11.73
3 -3 2 322.75 11.72
-3 -3 -3 70.67 5.03
-3 -3 -3 61 4.05
-3 -3 -3 67.61 4.71
-3 -3 -3 60.72 4.93
3 -3 3 62.54 5.77
-3 -3 -3 63.59 4.28
-3 -3 -3 67.37 4.67
-3 -3 -3 64.26 4.25
-3 -3 -3 62.87 4
3 -3 3 59.44 5.17
-3 3 -3 62.61 5.03
3 3 3 59.79 4.12
-3 -3 -3 64.98 4.5
-3 3 -3 65.15 4.26
3 -3 3 60.82 6.29
3 -3 3 79.5 6.24
3 -3 3 67.22 5.31
-3 3 -3 69.37 4.9
-3 3 -3 80.02 5.46
3 -3 3 73.99 5.87
-3 3 -3 71.01 5.14
-3 3 -3 73.85 4.76
-3 3 -3 68.84 5.08
3 -3 3 69.38 5.73
3 -3 3 79.27 5.95
3 -3 3 73.34 5.67
-3 -3 -4 454.66 13.4
-3 -3 -4 448.73 12.87
-3 -3 -4 409.18 11.43
-3 -3 -4 441.03 12.47
3 -3 4 382.36 11.87
-3 -3 -4 440.33 13.38
-3 -3 -4 428.72 11.93
-3 -3 -4 407.63 13.69
-3 3 -4 412.67 11.51
-3 -3 -4 404.48 11.22
-3 -3 -4 435.29 12.71
-3 3 -4 408.51 13.52
3 3 4 332.48 11.1
3 -3 4 395.5 16.28
3 -3 4 432.72 14.52
3 -3 4 394.66 14.81
-3 3 -4 422.62 13.08
-3 3 -4 443.3 13.6
3 -3 4 393.24 14.49
-3 3 -4 421.99 13.49
3 -3 4 435.21 15.17
-3 3 -4 412.4 12.44
-3 3 -4 421.27 13.43
-3 3 -4 411.77 11.81
3 -3 4 424.99 14.81
3 -3 4 437.2 14.47
3 -3 4 394.92 14.68
-3 -3 -5 33.11 3.66
3 -3 5 33.29 3.59
-3 -3 -5 38.41 4.05
-3 -3 -5 35.79 3.97
-3 -3 -5 44.06 3.55
-3 -3 -5 35.13 4.12
-3 -3 -5 39.7 3.56
-3 -3 -5 37.33 3.73
-3 -3 -5 39.56 3.87
-3 3 -5 37.52 4.04
-3 -3 -5 39.81 4.79
3 3 5 24.37 3.08
-3 3 -5 28.5 2.92
3 -3 5 38.4 5.46
-3 3 -5 38.12 3.92
3 -3 5 28.3 4.26
3 -3 5 35.5 4.42
-3 3 -5 32.65 3.79
3 -3 5 33.61 4.53
-3 3 -5 30.48 3.65
-3 3 -5 34.3 3.86
-3 3 -5 32.61 3.51
3 -3 5 34.2 4.53
-3 3 -5 33.82 3.36
3 -3 5 28.23 3.96
3 -3 5 31.38 4.27
3 -3 5 34.03 4.47
-3 -3 -6 370.69 13.14
-3 -3 -6 349.41 13.48
3 -3 6 333.41 12.19
-3 -3 -6 369.87 11.28
-3 -3 -6 366.48 12.7
-3 -3 -6 373.79 11.91
-3 -3 -6 370.73 10.74
-3 -3 -6 384.05 12.48
-3 -3 -6 339.76 10.09
-3 3 -6 341.01 12.27
3 -3 6 348.71 15.68
-3 -3 -6 358.75 11.8
3 3 6 252.09 10.43
-3 -3 -6 368.69 14.11
-3 3 -6 305.78 10
3 -3 6 337.35 13.75
3 -3 6 324.54 13.83
-3 3 -6 343.05 12.14
-3 3 -6 360.64 12.52
-3 3 -6 343.04 12.33
3 -3 6 327.91 14.3
3 -3 6 341.39 14.67
-3 3 -6 372.66 12.76
-3 3 -6 370.19 11.59
-3 3 -6 347.73 11.76
3 -3 6 340.56 14.1
3 -3 6 331.93 13.07
3 -3 6 343.44 13.96
-3 -3 -7 570.01 18.23
-3 -3 -7 588.2 17.8
-3 -3 -7 648.24 15.79
-3 -3 -7 596.8 14.59
-3 -3 -7 630.02 16.27
-3 -3 -7 623.35 17.28
-3 -3 -7 595.12 16.76
-3 -3 -7 574.58 14.21
-3 -3 -7 541.11 15.45
3 -3 7 534.77 20.09
-3 3 -7 566.06 16.45
3 3 7 410.45 14.5
-3 -3 -7 636.19 18.86
3 -3 7 613.93 19.49
-3 3 -7 514.22 14.16
3 -3 7 541.47 18.48
-3 3 -7 610.77 16.98
-3 3 -7 639.92 17.4
3 -3 7 540.07 19.44
-3 3 -7 623.32 17.3
-3 3 -7 663.22 17.02
3 -3 7 580.1 20.22
-3 3 -7 659.88 17.61
-3 3 -7 633.27 16.16
3 -3 7 559.81 17.68
3 -3 7 567.03 19.22
3 -3 7 550.59 18.55
-3 -3 -8 941.4 24.3
-3 -3 -8 940.51 25.03
-3 -3 -8 1002.57 23.34
-3 -3 -8 1041.93 22.34
-3 -3 -8 1048.79 21.65
-3 -3 -8 962.23 20.02
-3 3 -8 938.52 22.28
-3 -3 -8 966.35 19.81
-3 -3 -8 1025.53 20.36
-3 -3 -8 1173.64 26.6
3 3 8 609.92 19.73
3 -3 8 956.2 27.57
-3 3 -8 1013.01 23.14
3 -3 8 849.22 24.7
-3 3 -8 859.41 20.02
3 -3 8 909.67 24.71
-3 3 -8 958.28 22.63
-3 3 -8 941.06 22.7
3 -3 8 888.61 26.47
-3 3 -8 972.4 22.21
-3 3 -8 955.71 22.69
3 -3 8 834.18 26.2
-3 3 -8 1035.67 22.16
3 -3 8 942.98 23.61
-3 3 -8 1032.73 20.58
3 -3 8 995.41 25.87
3 -3 8 844.87 25.09
-3 -3 -9 208.88 10.75
-3 -3 -9 263.9 9.93
-3 -3 -9 228.41 11.42
-3 -3 -9 243.22 10.23
-3 -3 -9 244.9 10.51
-3 -3 -9 222.07 8.27
-3 -3 -9 220.16 9.14
-3 3 -9 242.6 10.03
3 3 9 158.64 8.76
3 -3 9 231.65 12.53
-3 3 -9 224.72 8.81
-3 3 -9 261.28 10.45
3 -3 9 206.76 11.26
3 -3 9 267.23 11.66
-3 3 -9 284.71 10.96
-3 3 -9 258.65 10.52
3 -3 9 223.87 12.69
-3 3 -9 271.31 10.73
-3 3 -9 274.71 10.41
3 -3 9 191.27 11.86
-3 3 -9 261.46 9.89
3 -3 9 212.61 11.54
-3 3 -9 246.43 8.86
3 -3 9 244.61 11.92
-3 -3 -10 865.74 24.23
-3 -3 -10 918.81 21.13
-3 -3 -10 924.83 20.44
-3 -3 -10 691.15 21.51
-3 -3 -10 864.69 21.62
-3 -3 -10 921.47 19.02
3 -3 10 864.13 25.16
-3 -3 -10 863.29 19.94
3 -3 10 775.71 22.95
3 -3 10 877.61 21.8
-3 3 -10 817.33 19.09
-3 3 -10 913.37 21.41
-3 3 -10 846.92 20.74
3 -3 10 808.75 25.63
3 3 10 760.74 20.48
-3 3 -10 829.15 20.82
3 -3 10 684.44 24.05
-3 3 -10 883.24 20.34
-3 3 -10 891.5 20.84
-3 3 -10 878.69 21.19
3 -3 10 857.43 23.86
3 -3 10 801.2 23.53
-3 3 -10 888.85 19.12
-3 -3 -11 34.21 4.56
-3 -3 -11 41.54 4.13
-3 -3 -11 37.61 4.17
-3 -3 -11 30.94 4.25
-3 -3 -11 35.4 3.25
-3 -3 -11 35.05 3.52
3 -3 11 29.89 4.43
-3 3 -11 35.22 3.41
-3 3 -11 43.66 4.11
3 -3 11 40.82 4.85
3 -3 11 42.65 5.68
-3 3 -11 42.8 3.86
-3 3 -11 49.04 4.29
-3 3 -11 37.2 3.71
3 -3 11 43.03 5.72
3 -3 11 40.78 4.76
-3 3 -11 39.77 3.52
3 -3 11 45.14 5.05
-3 -3 -12 952.77 20.83
-3 -3 -12 876.93 23.48
-3 -3 -12 922.16 21.76
-3 -3 -12 940.3 19.23
-3 -3 -12 933.27 19.62
3 -3 12 863.54 23.78
-3 3 -12 970.14 21.36
-3 3 -12 929.01 19.92
-3 3 -12 920.08 18.72
3 -3 12 969.9 26.5
-3 3 -12 875.6 19.16
-3 3 -12 958.37 21.21
3 -3 12 963.59 26.17
-3 3 -12 899.33 19.99
-3 3 -12 970.86 20.94
-3 3 -12 972.8 19.87
3 -3 12 949.13 23.71
-3 -3 -13 2.85 1.67
-3 -3 -13 7.42 2.09
-3 -3 -13 2.24 1.82
-3 -3 -13 2.55 1.77
3 -3 13 4.61 2.15
-3 -3 -13 2.72 1.29
-3 3 -13 1.89 1.03
-3 3 -13 2.31 1.44
-3 3 -13 3.21 1.29
3 -3 13 3.28 2.48
-3 3 -13 2.32 1.32
3 -3 13 1.45 2.07
-3 3 -13 3.39 1.45
-3 3 -13 3.32 1.52
-3 3 -13 2.86 1.34
-3 3 -13 2.49 1.24
-3 3 -13 1.01 1.05
3 -3 13 3.43 1.76
-3 -3 -14 218.32 9.13
-3 -3 -14 224.98 9.18
-3 -3 -14 241.96 7.98
-3 -3 -14 213.37 6.97
3 -3 14 205.89 8.73
-3 3 -14 199.98 6.65
-3 3 -14 223.04 7.58
-3 3 -14 217.85 7.49
-3 3 -14 210 7.53
-3 3 -14 211.75 7.94
3 -3 14 239.15 10.73
-3 3 -14 207.04 7.98
3 -3 14 256.04 10.43
-3 3 -14 216.49 7.91
-3 3 -14 220.27 8.01
3 -3 14 209.58 8.63
-3 3 -14 219.54 7.5
-3 -3 -15 83.06 4.91
-3 -3 -15 73.27 3.59
-3 3 -15 79.68 4.03
-3 3 -15 70.64 3.43
-3 3 -15 80.1 4.37
-3 3 -15 84.24 4.41
3 -3 15 86.86 5.75
-3 3 -15 83.55 4.31
-3 3 -15 85.55 4.48
3 -3 15 75.68 4.44
-3 3 -15 81.6 4.08
-3 -3 -16 204.61 6.65
-3 -3 -16 225.06 6.64
-3 -3 -16 192.76 5.1
-3 3 -16 212.44 6.4
-3 3 -16 204.75 5.92
-3 3 -16 193.64 5.92
-3 3 -16 207.44 6.46
-3 3 -16 202.58 5.94
-3 3 -16 189.1 5.97
3 -3 16 204.97 7.71
3 -3 17 362.95 9.12
-3 3 -17 361.5 8.18
-3 3 -17 375.17 8.29
3 4 -14 54.98 2.75
3 4 -14 53.89 2.69
3 -4 -13 248.29 6.91
3 4 -13 204.01 6.18
3 -4 -13 201.57 6.21
3 4 -13 196.78 6.11
3 4 -13 189.56 6.17
3 4 -13 199.86 5.88
-3 -4 13 231.8 7.66
-3 -4 12 4.96 1.71
3 -4 -12 2.99 1.25
-3 -4 12 4.47 2.47
3 -4 -12 5.77 1.47
3 -4 -12 3.73 1.26
3 4 -12 3.18 1.14
3 4 -12 4.95 1.36
3 4 -12 5.9 1.34
3 4 -12 4.01 1.11
-3 4 12 3.32 1.11
3 4 -12 3.13 0.88
3 -4 -11 363.75 10.5
-3 -4 11 358.23 11.55
3 -4 -11 447.65 10.49
3 -4 -11 367.7 10.57
-3 -4 11 390.68 15.63
3 4 -11 345.88 9.6
3 4 -11 358.85 10.11
3 4 -11 345.71 9.24
3 4 -11 353.78 9.74
-3 4 11 242.18 8.67
3 4 -11 319.87 8.08
3 -4 -10 56.8 4.19
-3 -4 10 37.79 3.94
3 -4 -10 52.73 4.07
-3 -4 10 58.1 6.49
3 -4 -10 62.74 3.96
3 4 -10 41.08 3.32
-3 -4 10 56.88 4.74
3 4 -10 41.9 3.35
3 4 -10 42.36 3.17
3 4 -10 44.21 2.84
-3 -4 9 135.98 7.4
3 -4 -9 133.27 6.52
-3 -4 9 139.6 7.56
3 -4 -9 125.75 6.56
3 -4 -9 155.46 6.47
-3 -4 9 114.74 9.22
3 4 -9 124.16 5.63
3 4 -9 135.26 6.22
3 4 -9 123.5 4.98
-3 -4 8 1011.38 29.07
3 -4 -8 949.66 21.12
3 4 -8 895.09 18.92
-3 -4 8 988.47 22.78
3 -4 -8 1074.14 21.71
-3 -4 8 1032.44 23.59
3 -4 -7 322.77 10.83
3 -4 -7 389.95 11.28
-3 -4 7 343.77 16.13
3 -4 -7 369.95 11.64
3 4 -7 315.84 9.89
-3 -4 7 377.61 12.76
-3 -4 6 38.19 3.62
-3 -4 6 40.84 5.69
3 -4 -6 40.38 3.63
3 -4 -6 38.68 3.91
3 -4 -6 34.87 3.61
-3 4 6 16.6 2.57
3 4 -6 22.02 2.57
-3 -4 6 26.61 3.49
-3 -4 5 258.89 9.36
3 -4 -5 256.76 9.25
-3 -4 5 267.78 11.38
-3 -4 5 259.15 13.28
3 -4 -5 292.27 10.69
3 -4 -5 258.68 9.53
-3 -4 5 247.69 9.99
-3 -4 4 14.84 3.67
3 -4 -4 11.82 2.53
-3 -4 4 12.12 2.11
-3 -4 4 11.49 2.97
3 -4 -4 11.8 2.3
3 -4 -4 8.19 2.4
-3 4 4 6.44 1.7
3 -4 -4 10.66 2.22
-3 -4 4 6.49 1.99
3 -4 -3 676.4 16.17
3 -4 -3 633.82 16.96
3 -4 -3 594.54 15.29
-3 -4 3 588.94 14.64
-3 -4 3 655.26 20.29
-3 -4 3 634.05 20.22
-3 -4 3 602.19 15.9
3 -4 -3 651.1 17.56
-3 -4 2 384.28 15.46
3 -4 -2 357.55 11.09
3 -4 -2 369 12.55
-3 -4 2 378.83 14.72
3 -4 -2 409.1 11.94
3 -4 -2 349 12.41
-3 -4 1 481.91 13.48
3 -4 -1 468.51 15.13
3 -4 -1 475.09 14.84
-3 -4 1 524.56 18.69
-3 -4 1 495.6 16.59
3 -4 -1 499.92 15.19
3 -4 -1 495.09 15.24
-3 -4 0 379.31 11.5
-3 4 0 312.26 10.41
3 -4 0 409.31 13.25
3 -4 0 391.42 13.77
3 -4 0 395.51 13.42
-3 -4 0 442.19 17.06
-3 4 0 281.12 11.1
3 -4 0 400.44 13.34
3 -4 0 401.33 13.54
-3 -4 -1 266.35 9.31
3 -4 1 265.73 10.52
3 -4 1 260.48 11.2
-3 4 -1 204.65 8.5
-3 4 -1 210.19 8.47
-3 -4 -1 287.38 13.58
3 -4 1 280.71 11.48
3 -4 1 268.14 10.98
3 -4 1 239.32 10.18
-3 -4 -2 7.55 1.94
3 -4 2 15.92 4.23
-3 -4 -2 10.23 1.86
-3 -4 -2 13.93 3.77
-3 4 -2 6.95 1.84
3 -4 2 14.19 3.1
3 -4 2 11.88 2.64
-3 4 -2 8.9 2.03
3 -4 2 10.2 2.69
3 -4 2 9.79 2.6
3 -4 2 10.92 2.55
-3 -4 -3 500.05 12.91
-3 -4 -3 492.33 12.2
-3 -4 -3 587.55 19.2
3 -4 3 557.95 19.99
3 -4 3 471.22 14.4
-3 4 -3 387.74 12.56
3 -4 3 430.84 14.91
-3 4 -3 406.09 12.85
-3 4 -3 372.92 11.63
3 -4 3 496.18 15.84
-3 4 -3 366.85 11.25
3 -4 3 454.98 14.83
-3 -4 -4 23.5 2.82
-3 -4 -4 15.73 2.45
3 -4 4 19.88 4.29
-3 -4 -4 28.7 4.53
3 -4 4 19.84 3.07
-3 4 -4 20.22 2.87
3 -4 4 22.94 3.7
-3 4 -4 21.6 2.74
3 -4 4 18.78 3.41
-3 4 -4 23.7 2.76
3 -4 4 21.77 3.46
-3 -4 -5 33.01 3.15
-3 -4 -5 33.28 3.27
3 -4 5 31.7 4.95
3 -4 5 33.36 4.12
-3 4 -5 32.89 3.49
-3 4 -5 25.59 2.63
-3 4 -5 30.47 3.21
3 -4 5 39.44 4.83
3 -4 5 29.47 3.99
-3 4 -5 29.91 3.09
3 -4 5 30.03 3.8
-3 -4 -6 858.54 18.05
3 -4 6 946.9 25.94
3 -4 6 817.86 20.16
-3 4 -6 717.78 16.39
-3 4 -6 741.28 18.33
3 -4 6 766.23 21.93
-3 4 -6 742.49 17.59
-3 4 -6 732.23 17.36
3 -4 6 727.8 20.49
-3 -4 -6 848.83 17.48
-3 4 -7 66.11 4.71
-3 4 -7 67.21 4.17
3 -4 7 60.06 5.68
-3 4 -7 70.42 4.59
-3 4 -7 75.9 5.09
-3 4 -7 64.12 3.91
3 -4 7 61.67 5.43
-3 4 -7 72.82 4.6
-3 -4 -7 68.15 4.46
3 -4 7 74.47 6.9
-3 4 -8 39.82 3.54
-3 4 -8 41.97 3.25
-3 4 -8 36.79 3.42
3 -4 8 36.23 4.43
-3 4 -8 34.52 3.38
-3 4 -8 30.58 3.02
-3 4 -8 35.62 2.89
-3 4 -8 35.44 3.2
3 -4 8 36.19 4.04
3 -4 8 38.65 4.35
-3 -4 -8 40.15 3.38
3 -4 8 49.69 5.41
3 -4 9 3.89 2.2
-3 -4 -9 4.23 1.48
3 -4 9 5.39 2.09
-3 4 -9 4.29 1.28
-3 4 -9 2.98 1.29
-3 4 -9 3.59 1.39
-3 4 -9 2.2 1.16
3 -4 9 2.04 1.92
-3 4 -9 3.06 1.35
-3 4 -9 2.12 1.06
-3 4 -9 2.56 1.42
-3 4 -9 2.78 1.26
-3 -4 -9 6.73 2.04
-3 4 -10 82.07 4.49
-3 4 -10 83.34 4.48
-3 4 -10 85.1 4.2
3 -4 10 88.94 6
-3 4 -10 82.86 4.4
-3 4 -10 79.93 4.25
-3 -4 -10 89.33 5.27
-3 4 -10 85.26 4.49
-3 4 -10 83.74 4.38
-3 4 -10 78.76 3.96
-3 -4 -10 88.95 4.43
3 -4 10 93.22 5.83
3 -4 10 101.14 6.39
-3 4 -11 20.5 2
-3 4 -11 18.28 2.01
-3 -4 -11 20.84 2.41
3 -4 11 22.94 2.98
-3 4 -11 17.7 1.58
-3 4 -11 17.85 1.97
-3 4 -11 19.72 2.01
-3 4 -11 17.22 1.79
-3 -4 -11 24 2.18
3 -4 11 24.97 2.88
3 -4 11 23.1 2.88
3 -4 12 1.27 1.06
-3 4 -12 0.49 0.67
-3 4 -12 1.05 0.77
-3 4 -12 0.87 0.8
-3 4 -12 0.88 0.69
3 -4 12 3.54 1.47
-3 4 -12 0.76 0.67
-3 4 -12 1.01 0.64
-3 -4 -12 -0.06 0.95
-3 -4 -13 5.74 1.03
-4 0 23 2.43 0.97
4 0 -22 950.44 18.02
4 0 -22 967.66 17.86
-4 0 22 985.61 20.22
4 0 -22 971.02 18.05
-4 0 22 979.28 19.83
4 0 -22 944.64 18.29
-4 0 22 897.96 18.2
-4 0 21 1.38 1.05
-4 0 21 2.37 1.7
4 0 -21 0.78 1.05
4 0 -21 -0.18 1.13
-4 0 21 0.29 1.21
-4 0 21 1.28 1.52
4 0 -21 1.06 1.05
-4 0 21 0.35 1.44
4 0 -21 1.02 1.1
-4 0 20 324.63 11.14
-4 0 20 287.45 9.32
4 0 -20 288.88 9.13
4 0 -20 304.42 9.99
4 0 -20 292.91 9.85
4 0 -20 287.35 9.84
-4 0 20 275.76 11.24
-4 0 20 286.36 10.99
4 0 -20 284.08 9.96
-4 0 20 291.08 10.32
-4 0 19 0.43 1.69
-4 0 19 1.25 1.34
4 0 -19 -0.12 1.41
4 0 -19 1.8 1.39
4 0 -19 1.98 1.48
4 0 -19 0.79 0.95
-4 0 19 1.07 1.76
4 0 -19 2.16 1.5
-4 0 19 0.68 1.91
-4 0 19 2.29 2
4 0 -19 0.62 1.44
-4 0 18 1206.78 26.29
-4 0 18 1162.71 24.44
4 0 -18 1112.54 23.98
4 0 -18 1112.67 24.17
4 0 -18 1060.86 22.05
4 0 -18 1146.61 24.3
4 0 -18 1043.19 23.84
-4 0 18 1158.69 27.77
-4 0 18 1150.37 25.52
-4 0 18 1120.26 26.5
-4 0 17 2.03 2
-4 0 17 0.4 1.48
-4 0 17 1.69 1.66
-4 0 17 0.32 1.62
4 0 -17 0.41 1.37
4 0 -17 0.32 1.08
4 0 -17 0.26 1.38
4 0 -17 1.59 1.51
4 0 -17 0.26 1.37
-4 0 17 -0.15 1.91
-4 0 17 3.68 1.99
-4 0 17 0.37 2
4 0 -17 -0.13 1.49
-4 0 17 2.52 1.93
-4 0 17 2.17 2.22
-4 0 16 1729.54 33.07
-4 0 16 1846.93 35.28
-4 0 16 1810.02 34.87
4 0 -16 1705.42 33.06
-4 0 16 1693.6 33.31
4 0 -16 1544.9 28.92
4 0 -16 1772.92 33.41
4 0 -16 1743.91 32.73
4 0 -16 1687.5 31.06
4 0 -16 1731.11 32.98
-4 0 16 1672.05 34.32
-4 0 16 1764.79 36.76
4 0 -16 1709.25 32.73
-4 0 16 1681.98 34.61
4 0 -16 1701.03 29.52
-4 0 16 1846.13 34.92
-4 0 15 -0.29 1.57
4 0 -15 1.06 1.04
4 0 -15 0.26 0.87
4 0 -15 1.81 1.45
-4 0 15 0.4 1.37
-4 0 15 0.89 1.52
4 0 -15 -0.12 1.34
4 0 -15 0.84 1.08
4 0 -15 1.11 1.39
-4 0 15 0.28 1.64
-4 0 15 0.15 1.51
-4 0 15 0.18 2.02
4 0 -15 2.11 1.46
4 0 -15 1.74 1.05
-4 0 15 0.16 1.62
4 0 -14 2087.94 35.53
-4 0 14 2025.37 36.66
-4 0 14 2122.31 38.36
-4 0 14 2092.44 37.96
-4 0 14 2092.54 37.29
4 0 -14 1908.05 33.33
4 0 -14 2036.6 36.35
4 0 -14 2016.94 35.1
4 0 -14 2067.28 36.41
-4 0 14 1979.73 37.66
4 0 -14 2089.91 36.55
-4 0 14 2179.83 40.89
-4 0 14 2113.54 39.33
4 0 -14 2018.76 33.78
-4 0 14 2245.64 38.68
4 0 -13 0.39 0.87
-4 0 13 1.1 1.47
-4 0 13 0.33 1.15
4 0 -13 0.08 0.82
-4 0 13 -0.25 1.39
-4 0 13 0.81 1.34
4 0 -13 1.25 1.19
4 0 -13 4.31 1.53
4 0 -13 1.12 1.06
-4 0 13 0.99 1.33
-4 0 13 0.84 1.52
4 0 -13 0.63 1.15
-4 0 13 -0.47 1.64
-4 0 13 0.29 1.48
4 0 -13 0.39 0.86
-4 0 13 2.07 1.78
4 0 -13 0.23 0.82
-4 0 12 623.38 15.88
-4 0 12 661.69 16.2
4 0 -12 723.08 15.88
-4 0 12 623.32 15.28
-4 0 12 648.66 13.14
4 0 -12 573.88 13.35
-4 0 12 643 15.71
4 0 -12 653.2 14.8
4 0 -12 636.39 15.18
4 0 -12 648.9 15.26
-4 0 12 767.68 14.02
-4 0 12 640.26 16
4 0 -12 645.94 15.15
-4 0 12 657.79 18.06
4 0 -12 638.46 15.29
4 0 -12 605.51 13.76
4 0 -12 625.47 13.77
-4 0 12 688.45 17.82
-4 0 12 730.18 17.94
4 0 -11 0.6 0.87
-4 0 11 0.86 0.87
-4 0 11 0.29 0.97
-4 0 11 0.55 1.01
4 0 -11 1.36 1.03
4 0 -11 1.02 1.02
4 0 -11 2.86 1.15
-4 0 11 0.9 0.86
-4 0 11 0.28 1
4 0 -11 1.2 1.08
-4 0 11 1.14 1.48
-4 0 11 3.42 1.63
-4 0 10 428.75 11.23
-4 0 10 441.25 9.73
4 0 -10 440.1 11.13
4 0 -10 420.63 10.95
4 0 -10 426.19 10.99
-4 0 10 446.53 11.55
4 0 -10 486.65 11.83
-4 0 10 499.27 13.2
-4 0 10 461.32 13.41
-4 0 10 543.25 10.33
4 0 -10 441.22 8.71
-4 0 10 437.49 11.38
4 0 -10 460.42 11.18
-4 0 9 1.68 0.81
-4 0 9 0.49 0.9
4 0 -9 3.34 1.11
4 0 -9 9.09 1.08
4 0 -9 0.66 0.99
-4 0 9 0.44 0.88
-4 0 9 10.35 1.32
-4 0 9 3.01 1.18
-4 0 8 3586.34 46.33
-4 0 8 3307.11 48.32
4 0 -8 3195.21 46.43
4 0 -8 3281.72 48.14
-4 0 8 3272.04 48.49
4 0 -8 3535.6 49.34
-4 0 8 3285.93 48.29
-4 0 8 3142.35 46.34
-4 0 7 0.15 0.68
4 0 -7 0.42 0.72
4 0 -7 0.43 0.83
-4 0 7 2.27 0.77
-4 0 7 -0.16 0.74
4 0 -6 30.59 2.08
-4 0 6 28.89 1.99
4 0 -5 5.22 0.94
4 0 -5 0.1 0.59
-4 0 5 0.5 0.59
-4 0 5 0.2 0.52
-4 0 5 4.2 0.72
4 0 -4 16.88 1.38
-4 0 4 14.13 1.24
-4 0 4 13.65 1.12
-4 0 4 14.87 1.09
4 0 -3 0.17 0.48
4 0 -3 0.68 0.6
-4 0 3 3.91 0.63
-4 0 3 -0.05 0.49
-4 0 3 4.81 0.71
4 0 -2 755.99 12.25
4 0 -2 747.02 10.87
-4 0 2 748.55 12.19
4 0 -2 719.83 12.22
-4 0 2 740.61 11.77
-4 0 2 731.44 11.42
4 0 -1 0.78 0.44
-4 0 1 0.8 0.62
4 0 -1 0.31 0.53
-4 0 1 -0.03 0.55
-4 0 1 0.45 0.51
-4 0 1 0.72 0.52
4 0 0 292.64 5.67
4 0 0 285.23 5.69
-4 0 0 299.54 6.19
-4 0 0 287.2 5.52
-4 0 0 288.89 6.31
-4 0 0 303 5.96
-4 0 -1 0.68 0.61
4 0 1 0.17 0.51
4 0 1 0.26 0.54
4 0 1 0.53 0.41
-4 0 -1 1.27 0.6
-4 0 -1 1.07 0.48
-4 0 -1 1 0.47
-4 0 -1 0.88 0.59
4 0 2 400.92 7.87
4 0 2 385.44 7.94
4 0 2 391.08 8.64
-4 0 -2 397.07 8.14
-4 0 -2 414.4 8.35
-4 0 -2 388.22 7.2
-4 0 -2 403.03 8.12
-4 0 -2 407.17 8.17
4 0 3 0.62 0.73
4 0 3 0.32 0.54
4 0 3 2.73 0.9
-4 0 -3 1.48 0.71
-4 0 -3 0.04 0.65
-4 0 -3 1.28 0.56
-4 0 -4 3012.96 42.65
4 0 4 2876.83 42.11
4 0 4 2890.72 41.75
4 0 4 2882.49 41.92
4 0 4 2753.37 41.99
-4 0 -4 2953.37 41.94
-4 0 -4 3046.52 42.28
-4 0 -4 2830.86 40.67
4 0 5 0.6 0.9
-4 0 -5 0.48 0.77
4 0 5 0.06 0.78
4 0 5 1.81 0.92
4 0 5 1.04 0.88
-4 0 -5 0.13 0.65
4 0 6 2393.44 37.89
4 0 6 2506.82 38.25
-4 0 -6 2425.09 37.8
4 0 6 2468.15 38.07
-4 0 -6 2420.31 37.86
4 0 7 0.77 1.18
4 0 7 3.25 1.25
-4 0 -7 0.07 0.78
-4 0 -7 2.53 1.05
-4 0 -7 0.05 0.68
4 0 7 2 1.1
4 0 8 83.06 4.57
-4 0 -8 73.09 4.24
4 0 8 86.39 4.64
-4 0 -8 75.91 4.12
-4 0 -8 84.37 3.89
-4 0 -8 73.07 4.23
-4 0 -8 75.07 4.29
4 0 8 77.23 4.47
4 0 8 88.62 4.74
-4 0 -8 88.26 4.38
-4 0 -8 79.13 4.44
-4 0 -8 70.59 4.19
4 0 9 4.84 1.52
-4 0 -9 0.08 0.86
-4 0 -9 1.66 1.03
-4 0 -9 0.75 0.68
4 0 9 1.39 1.12
-4 0 -9 1.28 0.93
-4 0 -9 2.71 1.08
-4 0 -9 1.74 1.1
4 0 9 -0.19 1.19
4 0 9 0.71 1.05
-4 0 -9 0.08 0.83
4 0 9 0.09 1.14
-4 0 -9 0.45 0.95
-4 0 -9 0.45 0.85
-4 0 -9 0.19 0.9
-4 0 -9 0.47 0.89
-4 0 -9 -0.09 0.89
4 0 10 754.17 18.07
-4 0 -10 709.1 16.9
-4 0 -10 877.65 16.33
4 0 10 794.91 18.32
-4 0 -10 739.93 16.51
-4 0 -10 719.31 17.08
-4 0 -10 738.63 17.17
-4 0 -10 770.04 16.04
-4 0 -10 791.23 16.59
-4 0 -10 837.14 17.21
4 0 10 720.28 17.78
-4 0 -10 745.24 17.38
-4 0 -10 770.53 17.27
-4 0 -10 823.32 17.67
-4 0 -10 741.35 17.37
-4 0 -10 732.3 17.44
4 0 10 745.28 17.32
4 0 11 1.3 1.5
-4 0 -11 8.83 1.82
4 0 11 11.53 2.28
-4 0 -11 1.22 0.93
-4 0 -11 1.1 1.12
-4 0 -11 0.1 0.88
-4 0 -11 8.26 1.86
4 0 11 0.34 1.32
4 0 11 0.51 1.29
-4 0 -11 -0.09 0.89
-4 0 -11 -0.09 0.78
-4 0 -11 0.33 1.1
-4 0 -11 -0.1 0.95
-4 0 -11 1.86 1.14
-4 0 -11 0.8 1.11
-4 0 -11 2.67 1.31
4 0 12 2475.35 44.96
-4 0 -12 2415.04 43.07
4 0 12 2661.47 45.33
-4 0 -12 2507.09 43.4
-4 0 -12 2564.45 42.07
-4 0 -12 2770.14 42.11
4 0 12 2476.2 44.83
-4 0 -12 2696.66 43.25
-4 0 -12 2550.42 43.7
-4 0 -12 2682.9 43.1
-4 0 -12 2625.23 43.69
4 0 12 2470.66 43.82
-4 0 -12 2517.57 43.76
-4 0 -13 0.21 1.18
4 0 13 1.56 1.79
4 0 13 1.35 1.58
-4 0 -13 1.79 1.34
4 0 13 1.05 1.7
4 0 13 1.5 1.73
-4 0 -13 1.23 1.26
-4 0 -13 0.94 1.08
4 0 13 0.16 1.46
4 0 13 0.4 1.6
4 0 13 0.27 1.6
-4 0 -13 -0.11 1.07
-4 0 -13 0.34 1.11
-4 0 -13 -0.13 1.21
-4 0 -13 0.13 1.3
-4 0 -14 900.06 19.78
4 0 14 867.67 21.43
4 0 14 853.13 22.73
4 0 14 975.11 23.35
4 0 14 921.31 22.67
-4 0 -14 814.14 20.59
-4 0 -14 898.93 19.66
-4 0 -14 919.91 21.19
4 0 14 898.06 22.89
4 0 14 921.8 22.13
-4 0 -14 935.97 20.45
-4 0 -14 949.66 20.43
-4 0 -14 934.58 21.32
4 0 14 923.94 22.08
-4 0 -14 916.98 21.82
-4 0 -15 3.93 1.58
4 0 15 -0.14 1.51
4 0 15 0.99 1.69
4 0 15 -0.16 1.66
4 0 15 1.89 1.81
-4 0 -15 0.13 1.24
-4 0 -15 0.31 1.05
-4 0 -15 3.3 1.54
4 0 15 0.44 1.62
4 0 15 1.02 1.53
4 0 15 -0.15 1.78
-4 0 -15 0.55 1
4 0 15 0.16 1.6
-4 0 -15 0.1 1.03
-4 0 -15 0.51 1.13
-4 0 -15 0.55 1.22
4 0 16 254.98 10.14
-4 0 -16 248.67 8.56
-4 0 -16 224.96 9.15
-4 0 -16 251.42 8.49
-4 0 -16 241.76 8.62
4 0 16 232 10.54
-4 0 -16 240.21 9.39
-4 0 -16 245.3 9.94
4 0 16 227.93 9.99
-4 0 -17 2.32 1.15
4 0 17 0.36 1.42
-4 0 -17 1.46 1.32
-4 0 -17 1 1.15
4 0 17 3.14 1.82
4 0 17 3.18 2.12
-4 0 -17 0.74 1.27
4 0 18 1923.08 32.63
-4 0 -18 1899.18 32.9
4 0 18 1702.8 33.61
-4 0 -18 1796.03 31.67
4 0 18 1812.56 34.9
4 0 18 1816.87 33.69
-4 0 -18 1870.77 32.94
4 0 18 1778.84 33.8
-4 0 -18 1775.81 31.55
-4 0 -19 3.31 1.26
4 0 19 -0.39 1.07
-4 0 -19 -0.62 1.06
4 0 19 0.11 1.37
-4 0 -19 0.54 0.93
4 0 19 0.85 1.37
4 0 19 2.94 1.72
-4 0 -19 0.89 1.05
-4 0 -19 0.68 0.93
4 0 20 854.89 18.2
-4 0 -20 948.43 17.55
4 0 20 926.15 18.36
4 0 20 900.27 18.13
-4 0 -20 961.43 17.07
4 0 20 883.73 15.81
-4 0 -21 0.5 0.61
4 0 21 0.74 0.95
-4 1 22 109.19 4.31
-4 -1 22 108.62 4.32
4 -1 -22 95.77 4.36
4 1 -22 109.92 4.24
4 -1 -22 99.47 4.14
-4 1 22 103.08 4.91
-4 -1 22 107.25 5.23
-4 1 22 107.49 4.96
-4 -1 22 106.85 5.13
4 -1 -22 93.13 3.91
4 1 -22 104.48 4.14
-4 1 22 106.53 4.47
-4 -1 21 279.75 8.46
-4 1 21 291.77 8.8
-4 -1 21 307.27 8.97
4 1 -21 293.42 8.67
4 1 -21 262.7 7.8
4 -1 -21 279.65 7.97
4 1 -21 279.76 8.06
4 -1 -21 257.62 6.9
4 1 -21 260.59 7.24
-4 -1 21 281.69 10.24
-4 1 21 302.03 10.1
4 -1 -21 268.85 8.29
-4 -1 21 281.13 9.95
4 -1 -21 262.43 8.09
-4 1 21 302.3 9.73
-4 1 21 284.82 8.9
-4 -1 21 280.46 8.98
4 1 -21 280.27 8.45
-4 -1 20 33.24 3.25
-4 -1 20 31.51 3.23
-4 1 20 35.95 3.48
4 1 -20 30.55 2.9
4 1 -20 37.84 3.21
4 1 -20 31.81 2.63
4 -1 -20 30.93 2.89
4 1 -20 33.63 3.21
4 -1 -20 31.4 2.66
4 -1 -20 30.07 2.95
4 1 -20 29.92 2.67
-4 1 20 38.19 4.02
-4 -1 20 35.89 4.19
-4 -1 20 31.63 3.75
-4 1 20 40.01 3.63
-4 -1 20 35.47 3.59
4 -1 -20 33.48 3.07
4 1 -20 32.48 3.09
-4 1 20 38.42 3.77
-4 1 19 44.13 4.17
-4 -1 19 40.67 3.9
-4 -1 19 48.22 4.21
4 1 -19 48.17 4.17
4 -1 -19 44.52 3.71
4 1 -19 46.47 3.52
4 1 -19 45.71 3.78
4 1 -19 39.81 3.61
4 -1 -19 50.77 4.12
4 -1 -19 49.34 3.65
-4 -1 19 42.82 4.95
4 1 -19 44.67 3.55
4 -1 -19 48.51 4
-4 1 19 42.71 4.51
4 1 -19 46.08 3.45
4 -1 -19 36.28 3.49
-4 -1 19 46.56 4.83
-4 1 19 39.76 3.95
-4 -1 19 39.81 4.22
-4 1 19 43.14 4.3
4 1 -19 39.09 3.62
-4 1 18 95.93 6.3
-4 -1 18 99.46 6.24
-4 -1 18 98.86 6.32
4 -1 -18 107.3 5.71
4 -1 -18 90.45 4.76
4 -1 -18 97.37 5.68
4 1 -18 94.31 5.75
4 1 -18 93.79 5.61
4 -1 -18 91.07 5.7
4 1 -18 93.7 5.3
4 1 -18 99.4 6.24
-4 1 18 91.98 6.74
-4 -1 18 95.82 7.5
4 -1 -18 99.21 5.84
4 1 -18 99.07 5.57
4 -1 -18 107.64 5.59
-4 1 18 87.87 5.93
4 1 -18 91.92 5.18
4 -1 -18 93.23 5.76
-4 -1 18 90.85 6.55
4 1 -18 85.01 5.6
-4 -1 18 77.88 5.9
-4 1 18 93.86 6.47
-4 -1 17 343.58 12.31
-4 -1 17 327.74 12
-4 1 17 341.63 12.43
4 1 -17 336.9 11.56
4 -1 -17 323.17 11.18
4 -1 -17 315.95 10.11
-4 -1 17 363.92 13.78
4 -1 -17 345.02 11.1
4 1 -17 341.68 11.34
4 1 -17 330.41 11.45
4 -1 -17 326.33 11.36
4 1 -17 334.99 10.82
4 -1 -17 326.21 11.05
-4 -1 17 356.84 13.22
4 -1 -17 326.23 11.32
4 1 -17 327.27 10.88
-4 -1 17 340.95 14.86
-4 1 17 332.73 13.14
4 1 -17 313.03 9.64
4 -1 -17 324.97 10.72
4 1 -17 327.49 11.5
4 -1 -17 320.07 11.32
-4 -1 17 316.46 12.89
-4 1 17 331.24 11.93
4 1 -17 318.78 10.51
-4 1 17 333.99 12.61
-4 -1 17 330.96 13.27
-4 -1 16 191.55 9.04
-4 1 16 186.69 9.16
-4 -1 16 197.93 9.3
4 1 -16 176.5 7.27
-4 1 16 195.35 9.19
-4 -1 16 189.02 8.87
4 1 -16 186.26 8.4
4 -1 -16 179.8 8.16
4 -1 -16 179.04 7.62
4 -1 -16 192.11 8.19
-4 -1 16 228.42 10.73
4 -1 -16 193.33 7.43
4 1 -16 188.82 8.55
4 -1 -16 184.92 8.43
4 1 -16 184.45 7.88
4 1 -16 193.21 8.36
4 -1 -16 185.02 8.12
-4 -1 16 191.21 9.62
-4 -1 16 199.95 11.45
4 1 -16 192.78 8.17
4 1 -16 173.74 6.87
4 1 -16 187.72 7.48
-4 1 16 180.11 9.56
4 -1 -16 176.52 8.2
4 -1 -16 185.2 8.56
4 -1 -16 188.01 8.08
-4 -1 16 201.95 10.24
-4 -1 16 186.13 10.04
4 1 -16 181.56 7.84
4 1 -16 188.85 8.53
-4 1 16 196.4 9.44
-4 1 16 177.89 8.71
-4 1 15 52.56 4.8
-4 -1 15 56.77 4.87
4 1 -15 52.64 3.94
-4 -1 15 61.9 5.05
-4 -1 15 44.3 4.4
-4 1 15 51.81 4.71
4 1 -15 46.48 4.1
4 -1 -15 42.98 3.92
4 -1 -15 44.25 3.86
4 -1 -15 48.75 4.02
-4 1 15 62.24 4.84
4 -1 -15 45.83 4.02
4 -1 -15 52.77 4.23
4 1 -15 54.97 4.66
4 1 -15 51.36 4.27
4 -1 -15 50.33 3.83
4 1 -15 47.39 3.94
4 -1 -15 45.86 4.22
-4 -1 15 55.91 5.25
-4 1 15 62.44 4.19
4 1 -15 51.23 4.32
-4 -1 15 63.15 6.64
4 -1 -15 56.04 4.53
4 1 -15 57.34 4.14
4 1 -15 46.42 3.96
-4 1 15 62.88 5.67
4 1 -15 56.25 3.96
4 -1 -15 42.36 3.89
-4 -1 15 62.95 5.84
-4 1 15 56.01 4.91
4 1 -15 53.71 4.48
4 -1 -15 57.24 4.68
-4 -1 15 52.59 5.61
4 1 -15 55.06 4.3
4 -1 -14 1.19 1.12
4 -1 -14 0.52 1.13
4 1 -14 2.67 1.23
-4 1 14 2.55 1.69
-4 -1 14 1.36 1.75
-4 -1 14 1.84 1.71
-4 -1 14 1.32 1.13
-4 1 14 1.91 1.56
4 -1 -14 1.26 1.35
4 1 -14 7.21 1.87
4 -1 -14 0.57 1.13
-4 1 14 6.02 2.25
4 -1 -14 1.8 1.48
-4 -1 14 2 1.61
-4 1 14 1 1.57
4 1 -14 4.82 1.55
4 1 -14 2.91 1.65
4 1 -14 -0.11 1.3
4 -1 -14 10.96 2.11
4 -1 -14 1.9 1.53
-4 -1 14 -0.17 1.95
-4 1 14 0.56 1.11
-4 -1 14 1.63 1.92
4 1 -14 2.11 1.25
4 1 -14 0.33 1.11
4 -1 -14 0.7 1.35
-4 1 14 1.69 1.84
4 -1 -14 -0.11 1.42
4 1 -14 4.36 1.7
4 -1 -14 0.12 1.33
4 -1 -14 1.07 1.22
-4 -1 14 2.76 2.37
-4 1 14 0.99 1.59
4 1 -14 3.1 1.59
4 -1 -13 4.01 1.43
4 -1 -13 5.75 1.86
-4 -1 13 4.72 1.81
-4 -1 13 5.56 1.88
4 1 -13 3.83 1.36
-4 1 13 6.53 1.93
-4 -1 13 1.14 1.07
-4 1 13 7.33 1.87
-4 1 13 5.54 1.96
4 -1 -13 3.27 1.41
-4 -1 13 2.56 1.52
-4 1 13 2.77 1.77
4 -1 -13 4.45 1.66
4 1 -13 3.48 1.63
4 -1 -13 5.36 1.69
4 1 -13 9.06 1.78
4 -1 -13 3.18 1.46
4 1 -13 5.51 1.62
-4 1 13 2.64 1.31
4 1 -13 1.97 1.22
4 1 -13 2.65 1.22
-4 -1 13 3.09 1.74
-4 -1 13 2.96 2.03
4 -1 -13 2.97 1.45
4 1 -13 3.05 1.46
4 -1 -13 5.11 1.69
4 1 -13 1.75 1.37
-4 -1 13 6.56 2.93
-4 1 13 7.19 2.06
-4 -1 13 4.54 2.41
4 1 -13 2.02 1.43
4 -1 -13 1.15 1.25
4 -1 -13 3.66 1.48
-4 -1 12 855.26 19.67
-4 -1 12 885.32 20.18
-4 -1 12 919.02 19.96
4 1 -12 929.59 19.32
-4 1 12 900.22 20.08
4 -1 -12 966.24 21.82
-4 1 12 869.97 19.84
4 -1 -12 925.12 18.58
-4 1 12 908.66 20.88
-4 -1 12 866.49 18.22
-4 1 12 938.52 20.35
4 -1 -12 859.74 18.56
4 -1 -12 906.72 19.36
4 1 -12 915.78 18.71
4 1 -12 921.73 19.19
4 -1 -12 877.95 18.8
4 -1 -12 867.81 18.51
4 1 -12 914.26 19.52
-4 -1 12 1013.64 22.69
4 1 -12 852.13 18.43
4 -1 -12 886.69 19.27
4 1 -12 937.24 19.18
4 -1 -12 894.89 19.28
4 -1 -12 925.74 19.91
4 1 -12 910.96 19.51
4 -1 -12 886.31 18.96
-4 1 12 860.32 20.56
-4 -1 12 943.74 22.74
-4 -1 12 937.71 24.66
-4 -1 12 958.58 24.76
-4 -1 11 618.36 15.44
4 -1 -11 695.01 17.69
-4 -1 11 682.85 15.88
4 1 -11 687.55 15.61
-4 1 11 696.8 16.09
-4 1 11 675.71 16.6
-4 -1 11 652.16 14.39
-4 1 11 695.84 16.38
4 -1 -11 647.58 14.84
4 -1 -11 653.71 14.9
4 1 -11 687.58 15.26
4 -1 -11 662.59 15.32
4 1 -11 681.8 14.93
4 1 -11 664.12 15.35
4 -1 -11 666.82 14.78
-4 -1 11 778.2 18.51
-4 -1 11 627.6 17.19
4 1 -11 701.52 15.65
4 -1 -11 665.98 14.84
-4 -1 11 620.67 18.43
-4 -1 11 721.34 21.24
4 1 -11 702 15.29
4 -1 -11 662.06 15.33
4 1 -11 694.91 15.68
-4 -1 11 728.42 20.84
4 -1 -11 642.79 15.3
4 -1 -11 664.36 15.27
-4 -1 11 682.39 18.08
4 -1 -11 732.23 16.05
-4 1 11 651.04 16.71
-4 -1 11 639.64 19.22
-4 1 10 568.3 13.26
4 -1 -10 519.63 14.76
-4 -1 10 522.62 12.88
4 1 -10 560.95 13.24
-4 1 10 560 13.84
-4 -1 10 494.5 11.65
4 -1 -10 516.2 12.31
-4 1 10 546.21 13.6
4 -1 -10 523.79 12.39
4 -1 -10 519.52 12.65
4 1 -10 554 12.43
4 1 -10 544.21 12.58
-4 -1 10 516.08 15
4 1 -10 533.27 13.35
4 -1 -10 533.1 12.23
4 1 -10 562.54 13.08
4 -1 -10 486.64 11.97
4 1 -10 547.65 12.53
-4 -1 10 595.64 15.19
4 1 -10 558.77 12.7
-4 -1 10 471.61 15.28
4 -1 -10 530.36 12.78
-4 -1 10 501.32 15.8
-4 -1 10 496.49 16.96
4 1 -10 540.76 12.94
-4 -1 10 515.5 14.55
4 -1 -10 553.5 13.16
-4 -1 10 486.31 15.79
4 -1 -10 524.74 12.69
-4 -1 10 569.84 17.99
4 -1 -10 531.66 12.95
-4 1 10 473.23 13.56
4 -1 -9 518.55 14.92
-4 1 9 635.32 13.54
-4 -1 9 600.37 13.32
4 1 -9 616.47 13.82
-4 -1 9 614.14 12.35
-4 1 9 633.68 14.2
4 -1 -9 550.74 12.62
-4 1 9 627.84 14.26
4 -1 -9 566.25 12.97
-4 -1 9 648.45 15.2
4 1 -9 639.35 13.63
4 -1 -9 613.17 12.74
4 1 -9 598.71 12.98
4 -1 -9 589.44 12.8
4 1 -9 638.87 14.6
4 -1 -9 594.86 13.2
-4 -1 9 543.44 16.39
-4 -1 9 496.01 16.49
-4 -1 9 529.45 15.92
4 1 -9 616.61 13.51
-4 -1 9 612.36 18.25
4 -1 -9 585.67 13.22
4 -1 -9 584.68 13.43
-4 -1 9 515.56 15.66
4 1 -8 944.39 17.62
4 -1 -8 884.81 16.76
-4 -1 8 925.49 18.73
4 -1 -8 947.81 16.79
4 1 -8 947.25 19.14
4 1 -8 939.73 17.08
-4 1 8 977.53 17.51
-4 -1 8 939.99 17.41
-4 1 8 964.58 18.18
4 1 -8 948.94 16.77
-4 -1 8 938.86 16.27
-4 1 8 968.3 18.5
4 -1 -7 213.49 5.95
-4 -1 7 186.8 6.53
4 1 -7 199.07 6.35
4 1 -7 203.22 6.04
4 -1 -7 212.01 6.09
-4 1 7 216.21 6.21
-4 -1 7 231.07 6.42
4 1 -7 217.33 5.84
-4 1 7 215.2 6.69
-4 1 7 221.97 7.01
-4 -1 7 210.37 5.61
4 1 -6 1471.68 23.38
-4 -1 6 1248.09 22.77
4 1 -6 1416.28 22.57
4 -1 -6 1420.93 22.25
4 -1 -6 1369.18 22.42
4 1 -6 1418.1 24.22
-4 -1 6 1495.86 22.74
-4 1 6 1481.43 22.69
4 -1 -6 1211.58 25.23
-4 1 6 1502.84 23.58
-4 -1 6 1452.51 21.82
4 1 -6 1510.68 22.06
-4 1 6 1442.14 24
4 -1 -5 827.85 14.12
-4 -1 5 795.48 14.16
4 -1 -5 822.04 14.5
4 1 -5 841.95 14.54
4 1 -5 882.16 15.29
-4 -1 5 834.89 14.36
-4 1 5 849.01 14.43
4 1 -5 876.61 16.07
4 1 -5 869.48 13.8
-4 1 5 865.66 15.17
-4 1 5 836.78 15.65
-4 -1 5 881.39 13.97
-4 1 5 869.71 15.95
-4 -1 4 1133.42 16.63
4 1 -4 1127.65 17.87
4 1 -4 1152.24 18.57
4 -1 -4 1094.09 17.72
4 -1 -4 1095.38 17.29
4 1 -4 1130.87 19.27
4 1 -4 1141.13 16.79
-4 1 4 1142.9 18.4
-4 -1 4 1125.33 17.27
-4 1 4 1141.57 19.26
4 -1 -3 2107.75 29.42
4 1 -3 2141.2 30.09
-4 1 3 2102.33 29.36
4 -1 -3 2116.02 30.04
-4 -1 3 2115.97 30
4 -1 -3 2026.69 27.52
4 -1 -3 2098.66 33.43
-4 1 3 2148.91 30.1
4 1 -3 2153.83 31.68
4 1 -3 2062.56 28.56
-4 1 3 2122.46 30.54
4 1 -2 2720.22 36.54
4 1 -2 2589.01 35.69
-4 1 2 2501.84 35.71
4 -1 -2 2503.13 34.92
4 -1 -2 2510.47 35.59
4 1 -2 2462.45 36.98
4 -1 -2 2635.71 34.88
-4 -1 2 2479.81 35.51
-4 1 2 2581.27 35.67
-4 1 2 2523.14 36.02
-4 1 2 2511.22 36.72
4 -1 -1 2286.91 30.93
4 -1 -1 2240.19 31.58
-4 1 1 2254.56 32.29
4 -1 -1 2249.57 33.07
4 1 -1 2229.56 31.51
-4 -1 1 2197.77 31.44
4 1 -1 2211.49 32.46
4 -1 -1 2121.26 31.71
-4 1 1 2214.05 31.55
-4 1 1 2273.91 32.6
-4 1 1 2324.96 31.96
4 -1 0 2665.61 38.66
-4 1 0 2685.64 38.25
4 -1 0 2651.14 37.03
4 1 0 2666.4 36.98
4 -1 0 2673.24 40.9
4 -1 0 2553.66 38.1
4 1 0 2599.34 37.38
-4 -1 0 2704.26 37.08
-4 1 0 2676.69 37.08
-4 1 0 2661.95 37.74
-4 1 0 2668.97 38.29
-4 1 -1 236.25 6.24
4 -1 1 245.97 6.53
4 -1 1 205.52 7.12
4 -1 1 228.6 6.4
-4 -1 -1 215.62 5.26
-4 1 -1 220.3 5.31
4 1 1 210 4.94
-4 1 -1 208.18 5.26
-4 -1 -1 202.95 5.17
-4 1 -1 228.7 6.44
-4 1 -1 240.6 5.72
-4 1 -1 221.66 5.94
4 1 2 1333.42 19.16
-4 1 -2 1402.29 22.74
4 -1 2 1457.04 23.35
4 -1 2 1441.97 25.08
4 -1 2 1410.66 23.49
-4 -1 -2 1393.61 21.45
-4 1 -2 1408.88 21.45
4 1 2 1335.35 19.82
-4 -1 -2 1414.61 21.45
-4 1 -2 1438.6 23.14
-4 1 -2 1412.56 21.46
-4 1 -2 1427.33 21.63
-4 1 -2 1426.74 22.29
4 -1 3 30.64 2.5
4 1 3 27.13 1.46
-4 1 -3 27.96 2.28
4 -1 3 32.83 2.59
4 -1 3 28.81 2.82
4 -1 3 31.64 2.72
-4 -1 -3 25.43 1.86
-4 1 -3 29.77 1.97
4 1 3 24.97 1
-4 1 -3 28.91 2.31
-4 1 -3 27.01 1.92
-4 1 -3 31.32 1.99
-4 1 -3 28.38 2.1
4 1 4 2120.45 33
-4 1 -4 2122.33 33.99
4 -1 4 2220.13 35.04
4 1 4 2221.26 31.49
4 -1 4 2190.58 35.3
4 -1 4 2242.9 36.67
4 -1 4 2194.16 35.67
-4 1 -4 2140.93 32.23
-4 -1 -4 2211.21 32.91
-4 1 -4 2195.9 33.3
-4 1 -4 2172.12 33.98
-4 1 -4 2271.82 33.23
4 1 5 2571.84 40.01
4 1 5 2686.39 38.83
4 -1 5 2629 42.66
4 -1 5 2750.53 42.55
4 -1 5 2768.7 44.02
4 -1 5 2681.77 43.04
4 1 5 2797.8 40.27
-4 1 -5 2742.06 40.36
-4 -1 -5 2728.61 40.1
-4 1 -5 2712.63 39.17
-4 1 -5 2612.34 40.65
-4 1 -5 2671.37 40.3
4 1 6 912.65 16.51
4 1 6 870.87 17.17
4 -1 6 942.53 19.44
-4 1 -6 894.42 17.59
-4 1 -6 908.09 17.42
-4 -1 -6 913.58 17.28
-4 1 -6 953.63 17.58
4 -1 6 980.69 20.53
4 1 6 914.99 17.13
4 -1 6 906.55 19.76
4 -1 7 1172.61 23.48
4 1 7 1117.52 19.89
-4 -1 -7 1056.99 20.05
-4 1 -7 1079.57 20.06
-4 -1 -7 1040.9 19.84
4 1 7 1076.32 20.37
-4 1 -7 1009.88 19.79
4 -1 7 1073.04 20.01
-4 1 -7 1051.67 20.38
-4 1 -7 1024.89 20.26
4 1 7 1011.29 19.84
-4 1 -7 1082.05 20.55
-4 1 -7 1073.2 20.42
4 -1 7 1121.64 22.45
4 1 7 1074.12 19.33
-4 -1 -7 1019.36 20.39
4 -1 7 1040.68 22.77
-4 1 -7 1087.78 20.45
-4 1 -7 1031.65 20.23
-4 1 -7 999.06 19.76
-4 -1 -7 1040.95 21.21
4 1 8 92.1 4.68
-4 -1 -8 91.78 4.79
-4 1 -8 87.12 4.65
-4 -1 -8 90.95 4.36
-4 -1 -8 95.8 4.85
4 -1 8 91.43 4.8
-4 1 -8 91.93 4.7
4 1 8 92.84 4.96
-4 -1 -8 90.99 4.96
-4 1 -8 88.47 4.84
-4 1 -8 88.58 4.81
-4 1 -8 86.31 4.77
4 1 8 77.14 4.49
4 -1 8 99.89 5.88
-4 1 -8 83.79 4.66
4 1 8 88.19 4.49
-4 -1 -8 93.53 5.06
-4 1 -8 92.64 4.83
4 -1 8 86.74 5.88
4 -1 8 85.72 5.45
-4 1 -8 84.46 4.61
4 -1 8 86.81 5.81
-4 -1 -8 82.61 5.09
4 1 9 4.51 1.41
-4 -1 -9 3.04 1.45
4 1 9 1.45 1.28
-4 -1 -9 4.03 1.24
-4 1 -9 1.23 1.08
-4 -1 -9 1.5 1.12
4 -1 9 0.97 1.08
-4 1 -9 0.97 0.96
-4 1 -9 0.7 0.84
4 -1 9 0.55 1.54
-4 -1 -9 1.84 1.18
-4 1 -9 0.95 1.05
-4 1 -9 2.96 1.21
4 1 9 1.95 1.31
4 -1 9 6.38 2.12
-4 1 -9 3.2 1.25
4 -1 9 5.39 1.81
4 1 9 3.74 1.31
4 -1 9 3.94 1.81
4 -1 9 2.51 1.71
-4 -1 -9 4.65 1.47
-4 1 -9 0.52 0.8
-4 -1 -9 2.57 1.38
-4 -1 -9 4.31 1.48
-4 1 -9 3.66 1.29
-4 1 -9 5.85 1.57
-4 1 -9 1.94 1.01
4 -1 9 2.9 1.89
-4 -1 -9 3.54 1.49
4 -1 10 412.69 14.04
-4 -1 -10 401.25 11.05
-4 -1 -10 433.29 12.57
4 1 10 418.1 11.97
-4 -1 -10 402.14 11.62
-4 1 -10 419.4 11.44
-4 1 -10 433.85 12.25
-4 -1 -10 403.83 11.79
-4 -1 -10 394.86 10.36
4 1 10 431.59 12.71
4 -1 10 410.45 12.07
-4 1 -10 429.87 12
-4 1 -10 431.96 12.82
-4 -1 -10 405.13 12.21
-4 1 -10 385.89 10.86
4 -1 10 405.73 13.95
-4 1 -10 429.8 12.46
4 -1 10 440.21 14.56
4 -1 10 437.94 14.1
-4 1 -10 405.07 11.6
4 1 10 402.02 12.06
-4 1 -10 416.01 11.82
4 1 10 419.33 12.1
-4 -1 -10 406.01 12.39
-4 1 -10 426.16 11.75
4 -1 10 410.47 14.46
-4 -1 -10 384.32 12.16
-4 1 -10 419.74 12.11
-4 1 -10 422.57 12.15
-4 1 -10 429.47 11.66
4 -1 10 412.52 13.76
4 -1 10 403.44 12.44
4 -1 10 445.64 14.79
-4 -1 -10 406.31 12.89
-4 1 -10 426.37 12.08
-4 -1 -11 163.21 7.55
-4 -1 -11 160.13 7
4 -1 11 159.8 8.74
-4 -1 -11 155.98 6.58
4 1 11 155.72 7.34
-4 1 -11 164.22 7.39
-4 -1 -11 151.93 7.06
-4 -1 -11 149.47 5.96
4 -1 11 163.7 7.57
4 1 11 171.75 7.98
-4 1 -11 153.6 6.69
-4 1 -11 171.47 7.9
-4 -1 -11 152.1 7.3
-4 1 -11 178.56 7.4
-4 1 -11 156.85 6.35
-4 1 -11 169.26 7.66
4 -1 11 167.1 8.89
-4 1 -11 174.6 7.33
4 1 11 157.28 7.49
4 -1 11 179.31 9.23
-4 1 -11 164.1 7.04
4 1 11 158.96 7.47
4 -1 11 166.89 8.79
-4 -1 -11 160.27 7.5
-4 -1 -11 162.56 7.66
4 -1 11 163.32 9.21
-4 1 -11 163.43 7.39
-4 1 -11 165.79 6.98
-4 1 -11 169.84 7.45
4 -1 11 158.97 8.54
4 -1 11 164 7.79
-4 1 -11 168.75 7.14
-4 -1 -11 154.58 7.8
4 -1 11 171.22 9.2
-4 1 -11 172.12 7.52
-4 -1 -12 511.98 14.44
4 1 12 499.5 14.47
-4 -1 -12 486.03 13.19
4 -1 12 484.34 16.39
-4 -1 -12 491.99 12.72
4 -1 12 489.87 13.57
-4 -1 -12 523.27 14.25
-4 1 -12 494.23 14.12
-4 -1 -12 484.66 13.93
-4 -1 -12 479.7 11.74
4 -1 12 512.49 14.79
4 1 12 488.92 14.93
4 1 12 541.95 16.45
-4 1 -12 511.46 13.29
-4 1 -12 539.78 15
-4 -1 -12 460.45 13.88
-4 1 -12 496.92 13.48
-4 1 -12 517.54 14.66
4 -1 12 508.48 16.56
-4 1 -12 499.82 13.44
4 -1 12 501.82 16.38
4 1 12 483.37 14.65
-4 1 -12 495.33 13.57
4 -1 12 530.99 16.97
4 1 12 509.29 14.73
-4 1 -12 510.23 13.39
-4 1 -12 515.46 14.23
-4 1 -12 486.53 13.89
4 -1 12 458.08 14.28
4 -1 12 500.22 16.21
4 -1 12 516.65 17.02
-4 -1 -12 522.9 15.32
-4 1 -12 493.76 14.1
-4 1 -12 509.88 13.72
-4 -1 -13 282.99 10.47
-4 -1 -13 277.06 9.42
4 -1 13 295.16 12.62
4 1 13 282.85 10.83
4 -1 13 289.91 11.34
-4 -1 -13 301 9.38
-4 -1 -13 306.58 10.61
-4 1 -13 285.63 10.44
-4 -1 -13 281.93 10.38
4 -1 13 271.67 10.8
4 1 13 296.57 11.53
4 -1 13 283.14 10.05
4 1 13 321.18 12.7
-4 1 -13 302.53 9.89
-4 1 -13 325.08 11.35
-4 -1 -13 301.69 10.74
-4 1 -13 284.68 9.82
4 -1 13 288.52 12.48
-4 1 -13 300.28 11.02
-4 1 -13 304.33 10.14
-4 1 -13 278.98 9.67
4 -1 13 309.07 12.74
4 1 13 295.8 11.04
4 1 13 282.7 11.16
4 -1 13 296.75 12.5
-4 1 -13 311.48 9.83
-4 1 -13 297.67 10.47
-4 1 -13 293.68 10.5
4 -1 13 328.89 12.64
4 -1 13 307.48 12.58
-4 1 -13 283.97 10.53
4 -1 13 265.84 10.58
4 -1 13 327.45 13.3
-4 1 -13 311.38 10.45
-4 -1 -13 309.91 11.39
-4 -1 -14 39.31 3.83
-4 -1 -14 33.53 3.13
4 -1 14 35.22 4.54
4 -1 14 34.8 4.05
-4 -1 -14 47.86 3.56
4 -1 14 35.26 3.98
4 1 14 34.21 4.08
-4 1 -14 43.77 4.04
-4 -1 -14 36.96 3.69
-4 -1 -14 42.43 3.96
4 1 14 37.09 4.5
-4 1 -14 33.37 3.19
-4 1 -14 48.87 4.38
-4 1 -14 35.88 3.82
-4 1 -14 35.41 3.31
4 -1 14 35.07 4.42
-4 -1 -14 35.81 3.61
4 1 14 39.3 4.34
-4 1 -14 34.36 3.27
4 -1 14 37.49 4.6
4 -1 14 42.09 4.79
-4 1 -14 31.86 3.11
-4 1 -14 34.54 3.12
-4 1 -14 36.05 3.6
-4 1 -14 37.13 3.67
4 -1 14 38.6 4.05
-4 -1 -14 43.37 4.15
4 -1 14 32.92 4.38
4 -1 14 38.61 4.5
4 -1 14 37.11 4.55
4 1 14 35.34 3.9
-4 1 -14 41.55 3.8
-4 -1 -15 3.64 1.69
4 -1 15 7.5 2.32
-4 -1 -15 2.98 1.71
-4 1 -15 3.73 1.45
-4 -1 -15 3.83 1.47
-4 -1 -15 4.41 1.67
-4 1 -15 4.97 1.43
-4 1 -15 5.82 1.95
4 -1 15 5.81 2.2
-4 1 -15 3.28 1.67
-4 -1 -15 5.15 1.61
4 -1 15 4.96 2.26
4 -1 15 8.56 2.71
4 -1 15 3.69 2.06
4 1 15 5.74 2.15
-4 1 -15 4.64 1.44
-4 1 -15 3.95 1.58
-4 1 -15 5.65 1.4
-4 1 -15 5.56 1.76
4 -1 15 7.64 2.47
-4 1 -15 8.03 1.9
4 -1 15 6.97 2.61
-4 -1 -15 5.88 1.81
-4 -1 -16 28.04 3.47
4 -1 16 27.73 3.69
-4 -1 -16 33.81 3.36
-4 1 -16 27.52 3.17
4 -1 16 31.18 3.98
-4 -1 -16 26.51 2.85
-4 1 -16 28 3.24
-4 -1 -16 28.43 3.18
-4 1 -16 27.04 2.96
-4 1 -16 27.71 3.07
-4 -1 -16 23.9 2.91
4 -1 16 28 3.51
-4 1 -16 29.47 3.09
4 1 16 31.45 3.7
4 -1 16 28.85 3.96
4 -1 16 28.53 3.86
-4 -1 -17 221.05 8.95
-4 -1 -17 233.72 9.22
4 -1 17 237.95 9.52
-4 -1 -17 221.48 8.01
-4 1 -17 223.77 8.5
-4 -1 -17 207.52 8.22
-4 1 -17 234.62 8.57
4 -1 17 223.7 9.59
4 -1 17 233.83 10.43
-4 1 -17 223.34 7.97
-4 1 -17 220.16 8.11
-4 -1 -17 193.67 8.58
4 1 17 234.1 9.33
-4 1 -17 231.69 8.12
4 -1 17 225.18 9.86
4 -1 17 225.72 9.71
-4 1 -17 232.68 8.82
-4 -1 -18 3.11 1.19
4 -1 18 3.6 1.65
-4 -1 -18 3.77 1.48
-4 1 -18 3.84 1.31
-4 -1 -18 2.12 1.14
4 -1 18 3.07 1.73
-4 1 -18 3.99 1.29
4 -1 18 4.77 1.91
4 1 18 2.06 1.6
4 -1 18 4.79 1.88
-4 1 -18 3.36 1.16
4 1 18 2.81 1.8
-4 1 -18 2.87 1.07
4 -1 18 1.81 1.49
-4 1 -18 3.58 1.38
-4 -1 -18 3.03 1.4
-4 -1 -19 1.54 0.84
4 -1 19 0.7 1.13
-4 -1 -19 0.56 0.98
-4 1 -19 3.42 1.13
-4 -1 -19 3.1 1.14
-4 1 -19 0.9 0.77
-4 1 -19 1.3 0.94
4 -1 19 0.26 1.06
4 -1 19 0.4 1.22
4 1 19 1.42 1.27
4 1 19 2.89 1.58
4 -1 19 0.54 1.34
-4 1 -19 -0.24 0.9
-4 -1 -20 38.3 2.53
4 1 20 36.65 2.62
4 -1 20 40.88 2.79
-4 1 -20 32.72 1.93
-4 1 -20 38.83 2.64
-4 -1 -20 32.37 2.16
-4 1 -20 32.18 2.15
4 -1 20 40.34 3.1
4 1 20 39.82 3.23
4 1 20 37.64 3.06
-4 1 -20 36.02 2.5
4 -1 20 39.85 2.97
4 -2 -21 250.25 6.58
-4 -2 21 260 6.23
4 2 -21 314.25 7.21
-4 -2 21 300.68 8.49
-4 -2 21 312.11 8.46
-4 2 21 305.92 7.98
-4 -2 20 125.3 5.16
4 -2 -20 134.6 5.69
4 2 -20 148.13 5.55
4 2 -20 138.6 5.44
4 -2 -20 152.56 5.28
-4 -2 20 143.33 6.86
-4 2 20 150.6 6.32
4 2 -20 153.11 5.36
-4 -2 20 154.39 6.92
-4 2 20 137.96 5.69
-4 2 20 155.28 6.35
4 -2 -19 471.32 13.39
-4 -2 19 512.78 12.95
4 2 -19 506.5 12.61
4 -2 -19 470.03 11.53
4 2 -19 513.21 12.77
4 -2 -19 512.89 12.19
4 -2 -19 444.81 10.6
-4 -2 19 523.31 15.81
-4 2 19 555.92 14.66
4 2 -19 515.82 12.4
-4 2 19 544.95 14.08
-4 -2 19 504.95 13.67
-4 2 19 551.93 13.57
4 -2 -18 173.82 6.29
4 -2 -18 177.07 8.6
-4 -2 18 177.84 7.71
4 -2 -18 177.21 6.95
4 2 -18 172.1 7.39
4 2 -18 183.96 7.64
4 -2 -18 190.7 7.34
4 -2 -18 155.83 6.29
4 2 -18 181.59 6.91
4 -2 -18 178.95 6.93
-4 2 18 182.91 8.65
-4 -2 18 201.12 10.35
4 2 -18 167.17 6.28
-4 -2 18 180.43 8.57
4 2 -18 195.06 7.58
-4 2 18 198.07 8.53
4 -2 -17 421.23 11.67
-4 -2 17 437.77 13.35
4 -2 -17 405.48 14.69
4 -2 -17 398.86 11.74
4 -2 -17 458.72 12.82
4 -2 -17 430.24 12.27
4 2 -17 441.29 13.13
4 2 -17 434.98 13.09
4 -2 -17 446.16 12.43
4 2 -17 444.14 12.19
4 2 -17 466.77 12.77
-4 2 17 475.69 15.2
-4 -2 17 476.15 17.77
4 -2 -17 450.77 12.79
4 2 -17 470.9 13.24
-4 -2 17 398.75 14.21
-4 -2 17 481.07 15.79
-4 2 17 476.78 14.36
4 2 -17 426.51 11.54
4 -2 -16 52.81 4.14
4 -2 -16 46.71 5.28
-4 -2 16 57.06 4.83
4 -2 -16 51.7 4.36
4 -2 -16 53.63 4.24
4 -2 -16 52.53 4.37
4 -2 -16 46.67 3.98
4 2 -16 52.54 4.5
4 2 -16 62.62 4.87
4 2 -16 63.46 4.21
-4 2 16 65.55 5.74
4 2 -16 66.52 4.67
4 -2 -16 57.4 4.4
4 2 -16 60.4 4.62
4 -2 -16 54.3 4.38
-4 2 16 64.19 5.03
-4 -2 16 54.5 5.6
4 2 -16 58.05 4.57
4 2 -16 56.09 4.05
-4 -2 16 62.25 5.93
4 -2 -15 1112.55 23.63
4 -2 -15 996.64 27.66
-4 -2 15 1121.5 25.21
4 -2 -15 1056.01 23.7
4 -2 -15 1082.75 23.78
-4 -2 15 1280.3 30.6
4 -2 -15 1145.41 24.27
4 2 -15 1077.44 24.51
4 2 -15 1166.86 25.12
4 -2 -15 1114.43 23.68
4 -2 -15 1118.33 22.36
-4 2 15 1225.47 27.24
-4 2 15 1138.74 24.13
4 2 -15 1168.49 24.48
4 -2 -15 1132.56 23.93
4 2 -15 1165.24 24.74
4 -2 -15 1088.56 23.93
-4 2 15 1145.57 25.58
4 -2 -15 1180.48 24.71
4 2 -15 1112.42 22.78
4 2 -15 1168.8 24.83
-4 -2 15 1083.68 28.94
-4 -2 15 1208.69 29.76
4 -2 -14 64.33 4.86
-4 -2 14 64.74 5.26
-4 -2 14 64.11 4.74
4 2 -14 60.99 4.65
4 -2 -14 50.34 5.77
4 -2 -14 61.2 4.98
-4 2 14 55.95 5.31
4 -2 -14 65.69 4.89
4 -2 -14 67.56 5.05
-4 2 14 57.65 5.57
-4 2 14 53.7 4.96
-4 -2 14 63.41 6.33
4 2 -14 62.44 4.98
4 2 -14 65.64 5.15
4 -2 -14 69.67 4.5
4 -2 -14 64.12 4.76
4 2 -14 60.8 4.78
-4 2 14 71.97 5.76
4 -2 -14 69.57 4.94
-4 -2 14 66.61 6.62
-4 -2 14 62.66 6.8
-4 -2 14 68.44 7.72
4 2 -14 61.78 4.4
-4 2 14 60.36 5.21
4 -2 -14 64.52 4.94
4 -2 -14 62.71 4.84
4 -2 -14 58.96 4.79
4 -2 -13 955.79 27.14
4 -2 -13 1076.39 23.58
4 2 -13 1088.84 23.61
-4 -2 13 1054.34 24
4 -2 -13 1065.38 24.04
-4 2 13 1067.01 24.58
-4 2 13 1127.45 26.03
4 -2 -13 1013.48 22.83
4 -2 -13 1056.67 23.34
-4 2 13 1034.36 26.05
-4 -2 13 1191.44 29.35
4 2 -13 1061.7 23.92
4 -2 -13 1123.38 23.33
4 -2 -13 1091.74 21.83
4 2 -13 1146.1 24.66
4 2 -13 1018.77 21.43
-4 2 13 1188.15 25.89
4 2 -13 1082.15 24.16
4 -2 -13 1137.55 23.54
-4 -2 13 1041.4 31.95
4 -2 -13 1031.44 23.21
-4 -2 13 1170.38 29.27
-4 -2 13 1018.28 30.64
4 2 -13 1096.85 22.3
-4 2 13 1063.03 24.99
4 -2 -13 1070.41 23.32
-4 -2 13 1133.63 30.96
4 -2 -12 232.09 9.4
4 -2 -12 197.77 10.91
-4 -2 12 210.3 9.12
4 2 -12 226.65 9.25
4 -2 -12 230.18 9.78
-4 2 12 217.94 10.07
4 -2 -12 228.81 9.13
-4 2 12 214.98 9.36
-4 2 12 231.12 10.68
-4 -2 12 236.39 11.68
4 2 -12 229.15 9.46
4 2 -12 227.75 9.36
4 -2 -12 237.74 9.01
4 -2 -12 244.73 8.4
4 2 -12 215.8 8.01
-4 2 12 260.84 10.43
4 2 -12 211.27 9.46
-4 2 12 196.26 9.52
4 -2 -12 232.58 8.99
-4 -2 12 184.38 12.77
-4 -2 12 237.63 13.35
-4 -2 12 212.86 11.23
-4 -2 12 193.78 12.41
4 2 -12 225.43 8.33
4 -2 -12 233.41 9.36
4 -2 -12 226.97 9.1
-4 -2 11 392.67 12.4
-4 -2 11 365.76 10.98
4 -2 -11 391.71 12.37
4 -2 -11 358.23 14.5
4 -2 -11 420.5 12.39
4 2 -11 421.1 12.98
4 -2 -11 383.25 10.9
4 -2 -11 416.5 13.5
4 2 -11 422.25 11.36
-4 2 11 453.11 14.47
4 -2 -11 363.18 11.72
-4 2 11 418.48 12.89
-4 -2 11 407.49 15.04
4 2 -11 389.67 12.43
4 -2 -11 412.98 12.01
4 2 -11 389.1 10.95
4 2 -11 425.07 13.73
4 -2 -11 425.57 12.27
-4 -2 11 304.88 16.12
4 2 -11 425.26 11.6
-4 -2 11 421.27 18.14
4 -2 -11 376.44 11.94
-4 -2 11 352.27 16.34
-4 -2 11 396.92 14.92
4 -2 -10 17.81 2.58
4 -2 -10 17 3.18
-4 -2 10 13.75 2.32
4 -2 -10 21.31 2.76
4 2 -10 17.35 2.59
4 -2 -10 20.88 2.29
-4 -2 10 11.97 2.78
4 2 -10 24.69 2.46
4 -2 -10 20.94 2.74
-4 2 10 12.17 2.22
-4 2 10 13.53 2.79
4 -2 -10 18.01 2.41
4 -2 -10 20.19 2.48
4 2 -10 17.74 2.52
4 2 -10 16.36 2.83
-4 2 10 12.09 2.21
-4 -2 10 14.19 2.97
4 2 -10 17.28 2.14
-4 -2 10 17.25 4.21
4 -2 -10 20.87 2.64
-4 -2 10 16.18 3.72
4 2 -10 15.55 2.18
4 -2 -10 19.78 2.7
-4 -2 10 12.56 3.69
4 -2 -9 792.72 18.25
-4 -2 9 718.25 17.08
4 -2 -9 785.17 20.42
4 -2 -9 797.95 17.97
4 -2 -9 804.23 16.19
4 2 -9 852.86 16.58
4 -2 -9 725.5 17.08
-4 -2 9 757.28 21.76
-4 2 9 804.68 17.78
-4 -2 9 893.73 21.24
4 -2 -9 854.83 17.28
4 2 -9 720.57 17.49
4 -2 -9 861.89 17.63
4 2 -9 781.94 16.14
4 2 -9 841.28 20.51
-4 2 9 681.18 17.71
-4 -2 9 672.43 22.77
4 2 -9 789.85 16.8
-4 -2 9 728.91 22.3
-4 -2 9 736.51 24.68
-4 -2 9 835.53 20.62
4 -2 -9 818.95 18.21
4 -2 -9 772.74 18.12
4 -2 -8 11.2 1.98
4 2 -8 11.05 2.08
4 -2 -8 10.47 2.31
-4 -2 8 8.99 1.69
-4 -2 8 9.52 2.16
4 -2 -8 10.94 1.94
4 2 -8 10.72 1.53
-4 2 8 6.18 1.47
-4 -2 8 20.93 3.57
-4 2 8 11.08 2.21
4 -2 -8 8.4 1.62
-4 -2 8 8.27 2.08
4 2 -8 7.13 2.06
4 2 -8 10.59 1.61
-4 -2 8 8.45 2.67
-4 -2 8 8.86 2.85
-4 2 8 8.33 1.64
4 -2 -8 7.8 1.86
4 2 -8 9.08 1.66
-4 -2 8 11.97 2.83
-4 -2 8 8.36 3.34
4 -2 -8 10.5 1.96
-4 -2 7 868.87 15.79
4 2 -7 913.73 19.95
-4 2 7 885.53 17.5
4 2 -7 944.79 16.82
-4 -2 7 859.5 23.72
-4 2 7 893.36 19.72
-4 2 7 961.37 20.05
4 -2 -7 939.76 19.66
-4 -2 7 977.17 20.77
4 -2 -7 912.37 18.97
4 -2 -7 844.1 17.56
4 2 -7 854.62 16.49
-4 -2 7 826.01 23.46
-4 2 7 755.33 17.61
-4 2 7 861.37 18
-4 2 7 883.5 17.77
-4 -2 7 862.96 22.83
-4 -2 7 871.21 21.81
-4 -2 7 871.48 19.43
-4 -2 7 788.52 24.4
4 -2 -7 902.09 18.7
4 -2 -7 837.88 18.27
4 -2 -7 809.02 18.06
4 -2 -7 889.97 18.98
-4 -2 6 1.56 0.63
4 2 -6 3.08 1.26
-4 2 6 8.61 1.93
-4 -2 6 2.42 1.31
-4 2 6 2.62 0.92
4 2 -6 2.66 0.84
4 -2 -6 2.26 1.23
-4 -2 6 2.1 1.9
-4 2 6 3.34 1.34
4 -2 -6 2.68 1.13
4 -2 -6 1.71 1.21
4 -2 -6 2.76 0.81
-4 -2 6 -0.75 1.89
4 2 -6 2.3 0.85
-4 -2 6 3.95 1.4
-4 -2 6 0.87 1.67
-4 2 6 2.44 1.11
4 -2 -6 2.16 1.3
-4 -2 6 3.2 1.62
4 -2 -6 2.3 1.23
4 -2 -6 3.45 1.37
4 -2 -6 3.25 1.3
-4 -2 5 7.43 0.97
-4 -2 5 9.18 1.86
4 -2 -5 8.76 1.69
4 2 -5 6.59 1.07
-4 -2 5 6.11 2.5
-4 2 5 9.93 1.39
-4 2 5 9.63 1.87
-4 2 5 9.59 1.82
4 -2 -5 9.05 1.61
4 -2 -5 6.42 1.55
4 -2 -5 6.75 1.07
4 2 -5 5.95 1.1
-4 -2 5 6.38 2.48
4 -2 -5 8.96 1.74
-4 -2 5 7.8 2.06
4 -2 -5 6.45 1.56
4 -2 -5 6.81 1.55
4 -2 -5 6.47 1.57
4 -2 -5 6.85 1.49
-4 -2 5 15.99 2.43
4 -2 -4 143.15 7.42
-4 -2 4 139.29 6.19
-4 2 4 135.65 4.66
4 -2 -4 144.78 6.01
4 2 -4 142.98 4.42
-4 -2 4 142.36 8.54
-4 2 4 140.13 5.95
-4 2 4 147.66 6.17
4 -2 -4 129.34 5.73
4 -2 -4 129.33 5.6
4 2 -4 131.75 4.53
-4 -2 4 132.25 8.39
4 -2 -4 137.43 4.13
4 -2 -4 143.56 6.09
-4 -2 4 134.1 7.95
4 -2 -4 133.37 5.82
4 -2 -4 137.59 5.82
4 -2 -4 134.13 5.76
4 -2 -3 5.33 1.86
4 -2 -3 1.24 1.58
4 -2 -3 1.56 0.98
-4 -2 3 2.67 1.17
-4 2 3 1.43 0.65
-4 -2 3 0.17 1.62
-4 2 3 0.16 0.97
-4 2 3 1.24 1.05
4 -2 -3 0.33 0.96
4 -2 -3 -0.24 1.07
-4 2 3 5.54 0.95
4 2 -3 3.68 0.88
4 -2 -3 1.02 0.55
4 -2 -3 0.34 0.93
-4 -2 3 4.59 1.83
4 -2 -3 3.09 1.32
4 -2 -2 2.86 1.67
-4 -2 2 4.37 1.34
4 -2 -2 3.36 1.25
-4 -2 2 5.55 2.19
-4 2 2 4.85 1.31
-4 2 2 3.47 0.76
-4 2 2 4.43 1.38
4 -2 -2 3.72 1.3
4 2 -2 3.4 0.81
-4 2 2 5.12 1.1
4 -2 -2 3.14 1.21
4 -2 -2 5.94 1.49
4 -2 -1 138.72 7.08
-4 -2 1 127.28 5.59
-4 -2 1 137.22 7.77
4 -2 -1 123.54 5.53
-4 2 1 144.55 5.47
-4 2 1 142.47 5.69
4 -2 -1 128.94 6.99
4 -2 -1 134.23 6.03
4 2 -1 127.27 4.11
-4 2 1 148.18 5.33
4 -2 -1 131.04 5.84
4 -2 -1 127.44 5.72
4 -2 0 85.14 5.54
4 -2 0 86.56 3.39
-4 -2 0 90.15 4.59
-4 2 0 85.29 4.04
4 -2 0 83.06 4.57
-4 -2 0 81.26 5.87
-4 2 0 86.16 4.86
-4 2 0 86.51 4.39
4 -2 0 85.88 5.71
4 -2 0 72.59 4.56
4 2 0 76.76 3.08
-4 2 0 81.94 4.16
4 -2 0 81.44 4.68
4 -2 0 84.13 4.77
4 -2 1 143.13 7.28
4 -2 1 155.24 5.41
-4 -2 -1 151.74 6.08
-4 -2 -1 141.87 5.47
-4 2 -1 149.97 5.84
-4 2 -1 145.06 6.46
-4 2 -1 158.59 5.42
4 -2 1 125.85 6.99
4 -2 1 145.6 6.72
4 -2 1 137.04 6.1
4 2 1 130.32 4.24
-4 2 -1 153.25 6.01
4 -2 1 143.81 6.42
4 -2 1 139.24 6.47
4 -2 2 30.18 3.49
4 -2 2 32.24 2.84
-4 -2 -2 30.9 2.82
-4 -2 -2 31.19 2.66
-4 -2 -2 29.46 3.46
-4 2 -2 35.01 3.25
-4 2 -2 32.61 2.44
-4 2 -2 31.73 2.75
4 -2 2 31.75 3.67
4 -2 2 30.21 2.99
-4 2 -2 35.3 2.97
-4 2 -2 34.52 2.98
4 -2 2 29.61 1.68
4 -2 2 28.56 3.02
-4 2 -2 28.82 2.8
4 -2 2 28.43 3.11
4 -2 3 207 9.09
4 -2 3 235.88 8.58
-4 -2 -3 198.78 7.09
4 -2 3 218.35 5.79
-4 2 -3 221.86 8.43
-4 -2 -3 195.38 8.79
-4 2 -3 232.05 6.62
-4 2 -3 232.56 7.6
4 -2 3 193.29 9.02
4 -2 3 211.51 8.34
-4 2 -3 219.83 7.88
4 -2 3 232.91 9.47
-4 2 -3 239.52 7.78
-4 2 -3 232.09 8.06
-4 2 -3 225.78 7.97
4 -2 3 212.42 5.45
4 -2 3 205.91 8.14
-4 2 -3 222.52 7.53
-4 2 -3 215.3 7.94
4 -2 3 226.89 9
4 -2 3 199.46 7.83
4 -2 3 232.61 8.98
4 -2 4 34.42 3.66
-4 2 -4 36.61 3.43
-4 2 -4 37.43 2.57
4 -2 4 33.41 2.28
-4 2 -4 37.14 3.04
4 -2 4 38.65 4.13
-4 2 -4 46.95 3.52
4 -2 4 62.2 4.59
4 -2 4 43.88 4.46
-4 2 -4 32.37 3.11
-4 2 -4 37.07 3.27
-4 2 -4 38.65 3.37
-4 2 -4 39.15 3.09
-4 2 -4 49.93 3.8
-4 2 -4 36.64 3.13
4 -2 4 32.93 3.53
4 -2 4 40.68 4.05
4 -2 4 35.4 3.85
4 -2 4 31.29 3.19
4 -2 4 34.02 3.45
4 2 5 367.56 9.73
-4 -2 -5 388.12 10.3
-4 -2 -5 371.34 11.57
-4 -2 -5 342.58 10.39
4 -2 5 338.45 12.4
-4 -2 -5 306.94 11.16
-4 -2 -5 343.87 9.4
-4 -2 -5 340.19 9.26
-4 -2 -5 341.57 10.16
4 -2 5 345.6 8.73
-4 2 -5 362 8.8
-4 -2 -5 345.75 8.31
-4 2 -5 353.18 11.31
-4 2 -5 361.48 10.2
4 -2 5 306.3 12.14
4 -2 5 356.48 13.29
-4 2 -5 381.08 11.09
-4 2 -5 354.66 10.93
4 -2 5 351.33 12.13
-4 2 -5 365.22 11.03
4 -2 5 372.07 13.11
-4 2 -5 364.21 11.06
-4 2 -5 363.67 10.69
-4 2 -5 381.1 11.36
4 -2 5 320.94 11.64
-4 2 -5 358.63 10.4
4 -2 5 370.65 12.97
-4 2 -5 350.85 9.61
4 -2 5 331.06 11.03
4 -2 5 354.38 12.85
4 -2 5 339.72 11.84
4 -2 6 193.04 9.35
4 2 6 200.4 6.94
-4 -2 -6 193.98 8.68
4 -2 6 192.29 9.67
-4 -2 -6 211.8 7.59
-4 -2 -6 197.07 7.26
-4 -2 -6 185.42 8.51
-4 -2 -6 195.37 8.26
-4 -2 -6 187.09 6.89
-4 -2 -6 187.03 6.06
-4 -2 -6 197.02 6.96
-4 -2 -6 175.44 7.17
4 -2 6 188.62 6.43
-4 2 -6 191.89 6.05
-4 -2 -6 168 7.94
-4 2 -6 200.64 7.42
4 -2 6 168.77 9.09
-4 2 -6 201.34 8
4 -2 6 170.09 8.62
4 -2 6 164.91 9.33
-4 2 -6 183.25 7.01
-4 2 -6 189.23 7.99
4 -2 6 179.21 9.42
-4 2 -6 183.77 7.77
-4 2 -6 177.68 7.63
-4 2 -6 189.72 7.97
4 -2 6 182.51 8.6
-4 2 -6 188.84 7.5
-4 2 -6 184.99 7.63
4 -2 6 175.99 8.71
4 -2 6 178.14 8.14
4 -2 6 175.21 9.22
-4 2 -6 180.48 6.91
4 -2 6 192.45 9.7
4 -2 7 984.97 23.69
4 2 7 951.67 18.41
-4 -2 -7 876.77 21.6
-4 -2 -7 827.14 21.47
4 -2 7 971.48 24.48
-4 -2 -7 973.42 19.7
-4 -2 -7 885.43 20.57
-4 -2 -7 831.2 18.97
-4 -2 -7 950.34 19.27
-4 -2 -7 916.47 20.99
-4 -2 -7 872.88 17.19
-4 -2 -7 878.6 18.47
-4 -2 -7 883.59 18.33
-4 -2 -7 815.88 18.59
4 -2 7 886.11 17.79
-4 -2 -7 867.36 20.51
-4 2 -7 948.4 19.46
4 -2 7 779.8 22.09
-4 2 -7 936.69 20.42
4 -2 7 787.78 21.87
4 -2 7 822.11 23.52
-4 2 -7 908.38 19.05
-4 2 -7 920.09 20.5
-4 2 -7 961.65 20.57
-4 2 -7 865.28 19.91
4 -2 7 815.4 23.39
-4 2 -7 937.67 20.2
-4 2 -7 928.96 20.59
-4 2 -7 920.24 19.78
4 -2 7 861.5 21.58
4 -2 7 853.3 22.37
4 -2 7 776.03 22.57
4 -2 7 860.19 20.92
-4 2 -7 887.65 18.72
4 -2 7 821.72 23.35
4 2 8 52.23 3.62
4 -2 8 54.7 5.73
-4 -2 -8 53.86 5.02
-4 -2 -8 52.3 4.23
-4 -2 -8 53.16 4.18
-4 -2 -8 47.08 4.84
-4 -2 -8 55.55 4.17
-4 -2 -8 43.84 4.19
-4 -2 -8 53.15 4.61
-4 -2 -8 52.4 3.88
-4 -2 -8 48.01 3.87
4 -2 8 49.54 3.65
-4 -2 -8 54.44 3.57
-4 -2 -8 53.86 4.47
4 2 8 43.26 3.89
4 -2 8 50.64 5.19
-4 2 -8 55.21 4.51
4 -2 8 41.61 5.18
-4 2 -8 46.51 3.78
-4 2 -8 44.29 4.04
4 -2 8 34.7 4.51
4 2 8 48.54 4.19
4 -2 8 40.99 5.15
-4 2 -8 48.65 4.02
-4 2 -8 47.14 4.11
4 -2 8 45 5.44
4 -2 8 48.44 4.75
4 -2 8 45.84 5.04
4 -2 8 35.38 4.92
4 -2 8 50.59 4.69
4 -2 8 41.71 5.43
-4 2 -8 52.44 3.93
-4 -2 -8 50.75 4.52
-4 -2 -9 338.79 13.83
4 -2 9 449.79 16.61
-4 -2 -9 435.09 12.45
-4 -2 -9 413.24 13.09
4 -2 9 378.09 12.72
-4 -2 -9 391.64 12
-4 -2 -9 432.79 15.17
-4 -2 -9 422.05 13.68
-4 -2 -9 399.38 11.13
-4 -2 -9 410.41 11.96
-4 -2 -9 408.21 12.01
4 -2 9 424.8 11.85
4 2 9 357.12 12.28
-4 -2 -9 474.47 13.76
4 -2 9 371.83 14.5
-4 2 -9 438.78 13.52
-4 2 -9 435.58 12.63
4 -2 9 367.8 15.07
4 -2 9 420.59 16.26
4 2 9 414.32 13.13
4 -2 9 372.16 15.95
-4 2 -9 430.44 13.04
-4 2 -9 434.44 13.21
4 -2 9 402.84 16.63
-4 2 -9 412.74 12.71
4 -2 9 404.05 14.35
4 -2 9 352.72 15.1
4 -2 9 415.11 14.13
4 -2 9 371.92 16.06
-4 -2 -9 416.51 13.75
4 -2 9 436.35 16.03
-4 2 -9 445.24 12.64
-4 -2 -10 0.26 1.46
4 -2 10 2.33 2.39
-4 -2 -10 1.47 1.92
-4 -2 -10 -0.79 1.64
4 -2 10 0.41 1.43
-4 -2 -10 2.42 2.01
4 -2 10 6.28 2.48
-4 -2 -10 -0.31 1.09
4 2 10 0.98 1.45
-4 -2 -10 2.99 1.44
-4 2 -10 2.4 1.4
-4 2 -10 2.43 1.65
4 -2 10 0.83 2.18
4 -2 10 1.65 2.48
4 -2 10 1.68 2.44
-4 2 -10 0.85 1.21
4 2 10 7.88 2.27
-4 2 -10 2.46 1.47
4 -2 10 -0.21 2.13
-4 2 -10 2.06 1.58
4 -2 10 2.19 1.99
-4 2 -10 1.03 1.33
-4 2 -10 6.95 2
-4 2 -10 1.63 1.4
4 -2 10 2.85 2.62
-4 -2 -10 2.89 1.76
4 -2 10 0.47 2.59
4 -2 10 1.29 1.69
4 -2 10 1.04 2.42
-4 2 -10 0.93 1.23
-4 -2 -11 1116.19 24.13
-4 -2 -11 979.73 26.53
4 -2 11 1187.26 29.89
4 -2 11 1075.45 24.8
-4 -2 -11 1085.1 23.24
-4 -2 -11 1112.94 27.65
-4 -2 -11 1174.02 23.82
-4 -2 -11 1075.63 22.38
4 2 11 1021.22 24.65
-4 2 -11 1173.24 24.41
-4 -2 -11 1040.64 22.4
4 -2 11 988.67 26.11
-4 2 -11 1214.36 25.7
-4 2 -11 1172.39 25.04
4 -2 11 1314.15 29.81
-4 2 -11 1200.69 24.69
4 -2 11 1072.13 28.55
-4 2 -11 1176.31 24.84
4 2 11 1113.7 25.19
-4 2 -11 1072.91 22.2
4 -2 11 1147.14 30.83
-4 2 -11 1108.04 24.27
-4 2 -11 1098.69 24.41
-4 2 -11 1203.68 24.92
-4 2 -11 1085.25 22.98
-4 2 -11 1140.44 24.55
4 -2 11 1176.08 31.35
4 -2 11 1057.9 26.32
4 -2 11 1244.72 29.7
4 -2 11 1127.54 26.39
4 -2 11 1152.85 29.63
-4 -2 -11 1093.12 25.79
4 -2 11 1188.89 31.23
-4 2 -11 1197.66 24.46
4 -2 12 25.17 4.37
-4 -2 -12 26.22 4.15
-4 -2 -12 28.25 4.18
-4 -2 -12 32.97 3.61
-4 -2 -12 29.2 3.33
4 -2 12 31.48 3.87
-4 -2 -12 28.11 3.63
-4 -2 -12 34.09 3.5
4 2 12 24.01 3.51
-4 2 -12 31.18 3.39
-4 -2 -12 32.04 3.2
-4 -2 -12 29.42 3.09
-4 2 -12 30.61 3.7
-4 2 -12 32.04 3.54
-4 2 -12 25.17 3.04
-4 2 -12 30.16 3.43
4 -2 12 23.6 4.18
4 -2 12 25.15 4.03
-4 2 -12 22.54 3.12
-4 2 -12 23.6 3.08
4 2 12 22.74 3.43
4 -2 12 27.51 4.67
-4 2 -12 24.39 2.81
4 -2 12 28.52 3.94
4 -2 12 34.51 5.19
-4 2 -12 25.63 3.21
-4 2 -12 30.82 3.5
4 -2 12 26.45 4.44
4 -2 12 24.91 4.13
-4 -2 -12 30.7 3.89
4 -2 12 29.72 3.93
4 -2 12 26.11 4.73
-4 2 -12 30.91 3.44
-4 -2 -13 1051.86 22.69
-4 -2 -13 1042.3 26.46
4 -2 13 1057.6 24.52
-4 -2 -13 1121.97 22.68
-4 -2 -13 1077.55 24.41
-4 -2 -13 1095.46 23.04
-4 -2 -13 1009.54 20.97
-4 -2 -13 979.41 21.66
4 -2 13 1107.42 27.86
-4 2 -13 1163.95 24.87
-4 2 -13 1128.75 24.15
-4 2 -13 1071.75 22.39
4 -2 13 1191.64 26.14
-4 2 -13 1080.69 23.67
-4 2 -13 1117.65 23.77
4 2 13 1166.23 25.63
-4 2 -13 1051.95 23.29
4 -2 13 1253 30.44
4 -2 13 1194.73 30.91
4 -2 13 994.51 24.75
-4 2 -13 1106.32 23.51
-4 2 -13 1102.84 23.99
4 -2 13 1246.01 27.47
-4 -2 -13 1052.37 25.02
4 -2 13 998.45 24.59
-4 2 -13 1108.73 23.64
4 -2 13 1214.48 29.84
4 -2 13 1128.77 28.82
-4 -2 -14 383.35 11.39
-4 -2 -14 410.62 14.27
4 -2 14 379.24 12.86
-4 -2 -14 403.89 12.71
-4 -2 -14 367.24 10.31
-4 -2 -14 406.21 12.09
-4 2 -14 428.32 13.1
-4 2 -14 370.28 10.49
-4 2 -14 375.21 10.84
4 -2 14 393.65 14.59
-4 2 -14 401.16 12.35
-4 2 -14 394.89 12.47
-4 2 -14 371.66 11.82
4 -2 14 344.69 12.49
-4 2 -14 385.24 12.34
4 -2 14 438.28 16.71
-4 2 -14 392.58 11.92
-4 2 -14 394.94 12.44
4 -2 14 372.84 12.78
4 -2 14 432.96 15.76
4 -2 14 393.99 15.16
-4 -2 -15 233.86 8.03
-4 -2 -15 243.19 10.18
4 -2 15 225.24 9.39
-4 -2 -15 248.59 9.39
-4 -2 -15 219.4 7.08
-4 2 -15 258.2 9.57
4 -2 15 256.39 10.8
-4 2 -15 245.91 8.94
-4 2 -15 252.56 9.44
-4 2 -15 250.7 8.91
4 -2 15 272.83 12.33
-4 2 -15 242.71 8.55
-4 2 -15 261.8 9.54
4 -2 15 271.68 11.77
4 -2 15 280.24 11.55
-4 2 -15 232.31 9.04
-4 -2 -16 135.7 6.86
-4 -2 -16 129.74 5.21
4 -2 16 128.51 6.55
-4 -2 -16 130.61 6.98
-4 -2 -16 126.36 6.06
-4 2 -16 130.06 6.32
4 -2 16 122.01 6.77
-4 2 -16 131.96 5.87
-4 2 -16 137.87 6.42
-4 2 -16 121.69 5.59
-4 2 -16 128.14 6.18
-4 2 -16 132.55 6.31
4 -2 16 136.84 8.05
4 -2 16 128.8 7.55
-4 2 -16 132.7 6.31
4 2 16 121.54 6.37
4 -2 16 122.48 6.82
4 -2 17 518.87 13.22
-4 -2 -17 526.49 13.57
-4 -2 -17 504.52 12.19
-4 2 -17 514.18 12.83
-4 2 -17 504.69 12.46
4 -2 17 525.71 14.85
-4 2 -17 528.4 12.86
-4 2 -17 522.32 12.88
4 -2 17 523.27 14.58
4 2 17 475.66 12.64
4 -2 18 1.7 1.12
-4 -2 -18 2.4 0.97
-4 -2 -18 1.93 1.12
-4 2 -18 1.61 0.91
4 -2 18 3 1.38
4 2 18 1.64 1.11
-4 2 -18 3 1
-4 2 -18 2.68 0.98
4 -2 18 6.17 1.65
-4 2 -18 4.63 1.23
-4 2 -19 828.2 14.37
-4 2 -19 786.34 14.44
-4 -2 -19 806.51 14.53
4 -2 19 812.21 14.74
-4 2 -19 838.67 14.8
-4 -3 18 25.33 2.22
4 -3 -18 27.04 1.97
4 3 -18 29.36 2.05
4 -3 -18 37.29 2.34
4 -3 -18 29.04 1.99
-4 -3 18 35.53 3.37
4 3 -18 28.95 2.1
-4 3 18 25.97 2.4
4 3 -18 33.99 2.29
-4 -3 17 36.8 3.13
4 -3 -17 38.93 3.02
4 -3 -17 46.69 3.01
4 -3 -17 43.48 2.91
-4 -3 17 45.23 4.53
4 3 -17 36.76 2.3
4 3 -17 40.42 2.61
4 3 -17 39.32 2.89
4 3 -17 43.51 2.97
4 3 -17 38.35 2.77
-4 3 17 39.36 3.42
4 3 -17 43.18 2.96
-4 3 17 39.21 3.28
4 -3 -16 9.07 2.04
-4 -3 16 10.03 2.29
4 -3 -16 12.93 1.95
-4 -3 16 13.4 3.28
4 -3 -16 13.03 1.93
4 -3 -16 12.12 1.91
4 -3 -16 10.08 1.83
4 3 -16 8.47 1.37
4 3 -16 9.65 1.57
4 3 -16 10.32 1.89
4 3 -16 9.86 1.71
-4 -3 16 14.06 3.23
4 3 -16 11.82 1.93
-4 3 16 7.87 2.1
4 3 -16 10.17 1.8
-4 -3 16 16.18 3.16
4 3 -16 16.13 2.15
4 -3 -15 5.05 1.59
4 -3 -15 3.63 1.84
-4 -3 15 3.99 2.09
-4 -3 15 9.65 3.34
4 -3 -15 8.7 1.84
4 -3 -15 6.39 1.71
4 -3 -15 6.9 1.81
4 3 -15 5.45 1.29
4 3 -15 5.61 1.45
-4 -3 15 6.07 2.04
4 3 -15 5.8 1.61
-4 -3 15 10.53 3.18
4 3 -15 4.76 1.57
4 3 -15 7.4 1.76
4 -3 -15 7.47 1.81
-4 3 15 5.9 1.86
-4 -3 15 8.13 2.88
-4 -3 14 0.16 1.74
4 -3 -14 1.02 1.35
4 -3 -14 4.79 2.14
4 -3 -14 2.59 1.42
4 -3 -14 1.69 1.57
4 -3 -14 0.25 1.4
4 3 -14 0.65 0.92
4 3 -14 1.68 1.14
-4 -3 14 1.27 1.72
-4 -3 14 0.74 2.5
4 3 -14 0.23 1.25
4 -3 -14 0.11 1.38
-4 3 14 0.87 1.34
-4 -3 14 0.23 2.35
4 3 -14 0.54 1.22
4 -3 -13 177.6 8.07
4 -3 -13 148.9 8.53
-4 -3 13 150.31 8.73
4 -3 -13 178.61 7.65
4 3 -13 135.36 6.05
4 3 -13 166.53 7.05
-4 -3 13 173.11 9.42
-4 -3 13 152.33 10.98
4 3 -13 166.02 7.81
-4 -3 13 157.24 10.77
-4 3 13 160.21 8.31
4 3 -13 170.78 7.72
4 -3 -13 183.95 8.17
4 -3 -12 1.54 1.81
4 -3 -12 5.91 2.03
-4 -3 12 2.35 2.06
4 -3 -12 1.99 1.57
4 3 -12 2.1 1.12
4 3 -12 3.16 1.42
-4 -3 12 3.88 2.26
-4 -3 12 4.03 3.37
-4 -3 12 1.33 2.93
4 -3 -12 3.7 1.72
-4 3 12 3.5 1.88
4 -3 -12 2.11 1.76
4 3 -12 3.06 1.74
4 -3 -11 553.3 15.69
4 -3 -11 497.61 16.49
-4 -3 11 440.58 15.93
-4 -3 11 429.13 17.27
4 -3 -11 546.03 16.78
-4 -3 11 442.85 22.14
4 -3 -11 539.56 14.66
4 3 -11 499.72 13.6
4 3 -11 455.21 15.32
-4 -3 11 477.72 16.78
-4 3 11 549.89 15.45
-4 -3 11 367.6 18.23
4 3 -11 512.25 14.59
-4 -3 11 469.77 19.41
4 -3 -11 570.98 15.85
4 -3 -11 549.94 15.14
4 -3 -10 207.51 9.31
4 -3 -10 199.19 9.92
-4 -3 10 164.43 9.35
-4 -3 10 188.3 10.76
4 -3 -10 204.87 10.18
4 -3 -10 198.19 8.5
-4 3 10 195.84 9.63
-4 -3 10 167.32 13.35
4 -3 -10 193.21 8.35
-4 3 10 180.83 9.1
4 3 -10 198.12 7.99
-4 3 10 177.53 8.52
-4 -3 10 194.21 10.19
4 3 -10 194.18 9.6
-4 -3 10 152.68 11.31
4 -3 -10 215.11 9.42
4 -3 -10 206.21 8.9
-4 -3 10 185.88 11.76
4 -3 -9 344.85 12.77
4 -3 -9 359.59 12.49
-4 -3 9 331.41 13.03
4 3 -9 356 12.8
-4 -3 9 351.21 14.63
-4 -3 9 298.69 17.47
4 -3 -9 336.45 13.43
4 -3 -9 345.58 11.5
-4 3 9 311.6 12.2
-4 3 9 316.63 12.17
4 3 -9 344.47 10.8
4 -3 -9 390.14 11.98
-4 -3 9 371.86 13.92
-4 3 9 297.42 11.88
-4 -3 9 334.81 16.23
-4 -3 9 363.56 15.96
4 -3 -9 359.08 12.06
4 -3 -9 391.37 13.03
4 -3 -8 3.06 1.72
4 -3 -8 4.59 2.01
-4 -3 8 8.21 2.48
4 3 -8 8.55 2.23
-4 -3 8 7.17 3.7
-4 -3 8 8.79 2.64
4 -3 -8 2.12 1.56
-4 3 8 4.43 2.15
4 -3 -8 2.45 2.11
-4 -3 8 2.49 1.98
-4 3 8 1.45 1.44
4 -3 -8 3.74 1.75
4 3 -8 3.57 1.46
-4 -3 8 5.73 2.31
4 3 -8 3.04 1.92
-4 -3 8 3.16 2.79
4 -3 -8 2.82 1.79
4 -3 -8 2.97 1.72
4 -3 -8 4.09 2.01
-4 -3 8 7.55 2.74
4 3 -7 809.49 20.66
4 -3 -7 814.08 19.82
4 -3 -7 749.83 19.15
-4 -3 7 704.55 19.32
-4 -3 7 811.91 21.85
-4 3 7 685.93 18.72
4 -3 -7 760.08 20.95
4 -3 -7 733.8 17.95
-4 -3 7 740.44 22.49
-4 -3 7 759.33 26.48
-4 3 7 728.95 18.95
4 -3 -7 777.86 18.39
4 3 -7 729.4 16.82
4 3 -7 678.07 20.06
-4 3 7 652.68 17.99
-4 -3 7 777.29 20.12
-4 3 7 777.15 18.24
-4 -3 7 810.07 23.9
4 -3 -7 821.3 19.4
4 -3 -7 835.19 19.96
-4 -3 7 839.51 23.33
4 -3 -7 787.62 19.26
-4 -3 6 23.25 3.05
4 3 -6 25.09 3.41
4 -3 -6 21.39 3.13
4 -3 -6 17.85 2.73
-4 -3 6 17.27 4.38
-4 -3 6 23.11 3.57
4 -3 -6 18.5 3.29
4 -3 -6 15.81 2.54
4 -3 -6 21.13 3.18
-4 3 6 22.74 3.13
-4 -3 6 16.6 3.8
-4 3 6 15.82 2.73
4 -3 -6 22.13 3.03
4 3 -6 22.5 3.47
-4 -3 6 18.5 2.95
-4 -3 6 22.84 3.9
-4 3 6 22.32 2.88
4 -3 -6 19.29 3.01
-4 -3 6 20.79 3.65
4 -3 -6 15.45 2.7
4 -3 -6 22.02 3.14
4 3 -5 1194.4 26.34
4 -3 -5 1104.48 23.44
-4 -3 5 1193.12 24.06
4 -3 -5 1239.81 25.64
-4 -3 5 1227.15 26.84
-4 -3 5 1152.67 30.63
4 -3 -5 1253.37 26.65
-4 -3 5 1074.05 23.1
-4 -3 5 1162.94 30.43
-4 3 5 1116.56 24.12
-4 3 5 1122.76 24.34
4 -3 -5 1157.1 24.09
4 -3 -5 1184.08 24.82
4 3 -5 1063.84 26.38
-4 3 5 1079.84 23.68
-4 -3 5 1185.51 25.03
-4 -3 5 1191 27.95
-4 -3 5 1242.74 27.81
4 -3 -5 1227.92 25.05
4 -3 -5 1127.12 24.5
4 -3 -4 187.6 10.05
-4 -3 4 195.59 7.86
4 -3 -4 181.89 7.67
-4 -3 4 198.82 9.12
4 -3 -4 199.59 8.83
-4 -3 4 185.2 11.18
-4 -3 4 172.48 7.24
-4 3 4 208 8.37
4 -3 -4 194.92 8.58
-4 -3 4 173.74 10.31
-4 3 4 192.99 8.32
4 -3 -4 201.05 8.54
4 -3 -4 193.84 8.41
-4 -3 4 205.16 8.57
4 3 -4 184.91 9.43
-4 3 4 194.36 7.92
4 -3 -4 197.62 8.65
4 -3 -4 185.13 8.09
4 -3 -4 193.22 8.37
-4 -3 4 188.77 9.31
4 -3 -3 554.18 17.99
4 -3 -3 529.1 13.67
-4 -3 3 530.46 13.69
-4 -3 3 548.59 15.72
4 -3 -3 576.86 14.96
-4 -3 3 602.76 12.24
4 -3 -3 564.36 15.48
-4 3 3 497.96 13.71
-4 3 3 481.4 14.75
-4 -3 3 553.55 19.84
-4 -3 3 489.92 12.88
-4 3 3 501.19 14.16
-4 -3 3 522.15 17.53
4 -3 -3 503.03 14.78
4 -3 -3 539.8 15.1
-4 3 3 543.77 14.08
-4 -3 3 549.92 14.79
-4 -3 3 666.6 16.29
4 3 -3 472.53 15.96
-4 3 3 512.07 14.56
4 -3 -3 517.76 15.17
4 -3 -3 571.73 15.06
-4 -3 3 540.19 16.02
4 -3 -2 632.06 20.39
-4 -3 2 592.01 16.07
4 -3 -2 551.35 15.52
-4 3 2 487.78 14.97
-4 -3 2 534.53 19.33
-4 3 2 566.76 14.2
-4 -3 2 586.16 12.76
-4 3 2 564.9 14.76
-4 -3 2 515.42 16.67
-4 -3 2 476.69 12.56
-4 3 2 584.52 15.05
4 -3 -2 571.82 15.96
-4 3 2 608.44 15.03
4 -3 -2 562.41 15.53
4 -3 -2 568.27 13.92
-4 -3 2 620.93 15.82
4 3 -2 533.7 16.78
-4 -3 2 578.04 14.06
4 -3 -2 524.81 17.62
-4 -3 2 554.52 14.52
4 -3 -2 547.22 15.49
4 -3 -2 563.97 15.01
4 -3 -2 564.95 15.89
-4 -3 1 969.74 26.77
4 -3 -1 988.2 22.28
-4 -3 1 994.38 22.15
-4 3 1 876.4 21.56
-4 3 1 884.35 19.17
-4 -3 1 1045.45 19.13
-4 3 1 892.07 20.34
-4 -3 1 921.43 22.77
4 -3 -1 1123.6 27.88
4 -3 -1 947.98 21.89
4 -3 -1 944.32 22.51
-4 3 1 987.55 21.45
4 -3 -1 1059.26 20.32
4 3 -1 798.99 22
-4 -3 1 1053.09 22.05
4 -3 -1 1002.24 25.45
-4 -3 1 998.08 19.9
-4 -3 1 901.57 20.02
4 -3 -1 945.39 20.86
4 -3 -1 973.65 22.3
4 -3 -1 974.05 22.53
-4 -3 0 128.85 5.97
-4 -3 0 116.2 5.64
-4 -3 0 125.9 6.15
4 -3 0 117.34 7.95
-4 -3 0 128.21 6.91
-4 -3 0 120.9 5.59
-4 3 0 114.63 6.75
-4 -3 0 117.09 8.57
4 -3 0 108.53 6.54
-4 3 0 132.7 5.83
-4 3 0 127.67 6.32
-4 -3 0 106.94 6.55
4 -3 0 113.6 8.39
4 -3 0 112.41 6.67
-4 3 0 133.4 6.99
4 -3 0 123.14 7.1
4 -3 0 142.7 6.31
4 3 0 108.05 6.91
-4 -3 0 121.17 6.46
-4 3 0 129.67 6.25
-4 3 0 131.1 6.3
4 -3 0 126.33 7.23
4 -3 0 124.42 7.23
4 -3 0 129.74 7.23
4 -3 1 877.64 23.94
-4 -3 -1 899.44 18.64
-4 -3 -1 925.15 19.63
-4 -3 -1 855.98 19
-4 -3 -1 947.82 19.9
-4 -3 -1 895.15 20.48
-4 -3 -1 931.06 19.04
-4 3 -1 858.5 21.01
-4 -3 -1 874.23 24.53
-4 3 -1 813.04 17.37
4 -3 1 843.5 20.97
-4 3 -1 881.3 19.43
4 -3 1 943.09 25.51
-4 -3 -1 876.49 20.6
4 -3 1 873.87 21.42
-4 3 -1 849.89 19.66
4 -3 1 1170.11 20.98
4 -3 1 899.61 21.87
4 3 1 658.6 19.66
-4 3 -1 837.59 19.47
4 -3 1 886.19 21.87
-4 3 -1 901.28 20.02
4 -3 1 888.51 21.8
4 -3 1 894.77 22.05
-4 -3 -2 9.06 1.91
4 -3 2 9.78 2.75
-4 -3 -2 10.63 2.09
-4 -3 -2 7.08 1.92
-4 -3 -2 10.05 1.91
-4 -3 -2 12.11 2.5
-4 -3 -2 9.76 2.22
4 -3 2 13.96 3.52
4 -3 2 10.85 2.66
-4 3 -2 9.08 2.28
-4 -3 -2 11.7 2.12
-4 -3 -2 14.6 3.39
-4 3 -2 5.27 1.65
4 -3 2 7.06 2.35
4 -3 2 3.81 2.23
-4 3 -2 7.16 1.83
-4 3 -2 4.3 1.69
-4 3 -2 6.42 1.84
4 -3 2 5.64 2.21
4 3 2 3.45 1.55
4 -3 2 5.57 2.14
-4 3 -2 13.83 2.4
4 -3 2 8.18 2.54
4 -3 2 6.81 2.37
4 -3 3 751.7 21.76
-4 -3 -3 718.22 16.19
-4 -3 -3 700.99 18.21
-4 -3 -3 749.29 17.25
-4 -3 -3 667.81 16.25
-4 -3 -3 745.6 17.8
-4 -3 -3 724.35 18.24
-4 -3 -3 721.57 16.35
-4 -3 -3 739.86 17.18
-4 3 -3 674.01 18.29
4 -3 3 649.83 18.71
-4 3 -3 670.87 16.42
4 -3 3 718.17 22.32
4 -3 3 683.7 20.48
4 -3 3 705.15 19.69
-4 3 -3 684.45 17.28
-4 3 -3 659.01 17.44
-4 3 -3 653.75 17.44
4 -3 3 693.08 19.39
-4 3 -3 685.86 17.83
4 -3 3 719.94 20.24
-4 3 -3 661.03 16.39
4 -3 3 708.38 20.04
4 -3 3 713.93 20.28
-4 -3 -4 71.49 4.56
4 -3 4 60.27 5.98
-4 -3 -4 70.61 5.06
-4 -3 -4 63.92 5.3
-4 -3 -4 69.23 4.79
-4 -3 -4 69.04 5.39
-4 -3 -4 69.9 5.11
-4 -3 -4 72.9 4.76
-4 -3 -4 60.18 4.58
4 -3 4 54.24 5.21
-4 3 -4 59.71 5.07
-4 -3 -4 68.28 6.22
4 3 4 56.49 4.25
-4 3 -4 69.86 4.62
4 -3 4 57.77 6.24
4 -3 4 67.78 5.96
4 -3 4 78.46 6.76
-4 3 -4 71.65 5.17
-4 3 -4 80.08 5.58
-4 3 -4 76.19 5.43
4 -3 4 68.99 5.96
-4 3 -4 78.5 5.08
-4 3 -4 73.92 5.38
4 -3 4 74.97 6.44
-4 3 -4 71.02 4.56
4 -3 4 78.01 6.43
4 -3 4 69.9 6.26
-4 -3 -5 1359.33 27.43
-4 -3 -5 1260.15 27.86
-4 -3 -5 1329.37 27.95
-4 -3 -5 1361.36 24.88
-4 -3 -5 1346.27 25.57
-4 -3 -5 1377.31 26.87
-4 -3 -5 1332.32 26.55
-4 3 -5 1274.58 27.49
-4 -3 -5 1328.08 26
-4 -3 -5 1297.16 29.98
-4 3 -5 1241.86 24.67
4 -3 5 1318.98 32.37
-4 3 -5 1169.84 23.72
-4 3 -5 1323.81 27.04
4 -3 5 1162.16 30.44
4 -3 5 1266.39 30.02
-4 3 -5 1327.34 27.33
-4 3 -5 1269.16 26.99
4 -3 5 1255.72 29.71
4 -3 5 1278.11 31.12
-4 3 -5 1277.05 27.17
-4 3 -5 1294.19 25.23
-4 3 -5 1295.27 26
4 -3 5 1263.8 30.76
4 -3 5 1310.45 29.31
4 -3 5 1221.55 29.66
-4 -3 -6 646.84 18.01
-4 -3 -6 575.9 17.58
-4 -3 -6 645.76 17.98
-4 -3 -6 637.08 15.25
-4 -3 -6 642.9 15.89
4 -3 6 604.59 16.44
-4 -3 -6 646.58 16.78
-4 -3 -6 628.21 17.03
-4 -3 -6 581.8 15.69
-4 3 -6 589.03 17.05
-4 -3 -6 642.78 19
-4 3 -6 629.4 15.33
4 -3 6 565.41 20.16
-4 3 -6 540.36 14.51
4 -3 6 601.87 20.4
-4 3 -6 636.22 17.16
4 -3 6 599.97 19.74
-4 3 -6 672.21 17.63
4 -3 6 570.99 19.09
-4 3 -6 641.89 17.45
4 -3 6 591.25 20.25
-4 3 -6 668.36 17.76
-4 3 -6 637.43 16
-4 3 -6 661.54 16.82
4 -3 6 589.56 18.28
4 -3 6 585.02 19.19
4 -3 6 587.19 20.01
-4 -3 -7 377.74 13.89
-4 -3 -7 402.78 13.79
-4 -3 -7 427.21 12.56
-4 -3 -7 435.37 12.09
-4 -3 -7 429.37 13.28
-4 -3 -7 436.24 15.11
-4 -3 -7 406.59 13.65
-4 3 -7 403.26 13.46
-4 -3 -7 473.96 15.67
4 3 7 224.09 10.44
4 -3 7 405.28 16.4
4 -3 7 362.07 15.64
-4 3 -7 359.06 11.48
-4 3 -7 436.1 13.78
4 -3 7 371.45 15.49
-4 3 -7 405.19 13.31
-4 3 -7 377.91 13.09
4 -3 7 410.96 15.97
-4 3 -7 396.39 12.78
4 -3 7 354.52 16
-4 3 -7 409.22 12.5
-4 3 -7 422.63 13.69
4 -3 7 326.66 15.06
4 -3 7 426.47 15.1
4 -3 7 368.76 14.91
-4 -3 -8 49.79 5.14
-4 -3 -8 66.35 4.5
-4 -3 -8 63.35 5.05
-4 -3 -8 61.1 5.76
-4 -3 -8 56.86 5.13
-4 -3 -8 66.03 4.88
-4 -3 -8 55.31 3.84
-4 -3 -8 47.92 4.18
-4 3 -8 59.71 4.96
-4 -3 -8 76.59 6.09
4 3 8 33.31 4
4 -3 8 54.7 6.05
4 -3 8 64.76 6.42
-4 3 -8 66 5.25
-4 3 -8 52.8 4.21
4 -3 8 50.33 6.05
-4 3 -8 58.91 4.99
4 3 8 60.17 5
-4 3 -8 58.57 5
4 -3 8 66.33 6.62
-4 3 -8 63.55 4.89
4 -3 8 55.96 6.63
-4 3 -8 64.81 4.79
-4 3 -8 67.27 5.27
4 -3 8 49.45 5.99
4 -3 8 59.6 5.96
4 -3 8 53.06 5.34
-4 -3 -9 63.55 5.87
-4 -3 -9 73.6 6.21
-4 -3 -9 72.85 5.34
-4 -3 -9 73.67 5.8
-4 -3 -9 64 4.76
4 -3 9 73.76 6.77
-4 3 -9 74.27 4.97
4 -3 9 76.5 6.59
-4 3 -9 73.91 5.42
4 -3 9 56.94 6.34
-4 3 -9 79.09 5.65
4 3 9 56.38 4.92
-4 3 -9 75.31 5.56
4 -3 9 69.33 6.84
-4 3 -9 76.56 5.57
4 -3 9 69.21 7.34
-4 3 -9 68.63 4.98
-4 3 -9 71.42 5.2
4 -3 9 70.13 6.12
4 -3 9 76.07 6.21
-4 3 -9 80.3 4.77
4 -3 9 58.97 6.56
-4 -3 -10 56.26 5.57
-4 -3 -10 93.17 6.13
-4 -3 -10 85.05 6.53
-4 -3 -10 77.51 5.94
-4 -3 -10 83.5 5.24
4 -3 10 75.72 6.61
-4 3 -10 93.82 6.03
-4 3 -10 80.24 5.13
-4 3 -10 91.97 6.05
4 -3 10 68.25 6.62
4 -3 10 87.82 6.69
-4 3 -10 99.76 6.21
4 -3 10 85.83 7.46
-4 3 -10 85.82 5.6
-4 3 -10 91.17 5.84
-4 3 -10 88.74 5.77
-4 3 -10 93.97 6.11
4 -3 10 74.11 7.49
-4 3 -10 93.71 5.72
4 -3 10 70.35 5.87
4 -3 10 84.21 7.38
-4 3 -10 85.59 4.93
-4 -3 -11 216.61 9.02
-4 -3 -11 207.14 9.87
-4 -3 -11 209.26 9.34
-4 -3 -11 214.28 8.19
4 -3 11 202.23 10.24
-4 3 -11 215.49 8.37
-4 3 -11 211.33 8.89
-4 3 -11 230.12 9.2
4 -3 11 222.35 9.53
4 -3 11 212.69 10.82
-4 3 -11 207.11 8.89
-4 3 -11 204.56 8.19
4 -3 11 219.42 11.44
-4 3 -11 216.16 8.93
-4 3 -11 216.18 8.69
-4 3 -11 204.28 8.43
4 -3 11 207.15 11.92
4 -3 11 209.68 9.67
-4 3 -11 223.9 8.09
4 -3 11 214.76 10.94
-4 -3 -12 28.44 3.82
-4 -3 -12 36.51 3.61
-4 -3 -12 33.69 3.92
-4 -3 -12 32.89 3.7
-4 -3 -12 37.16 3.15
4 -3 12 33.28 3.97
4 -3 12 36.63 4.4
-4 3 -12 30.9 3.2
-4 3 -12 32.58 3.33
-4 3 -12 31.79 3.12
-4 3 -12 30.4 3.32
4 -3 12 27.53 4.17
-4 3 -12 29.19 3.01
4 -3 12 35.99 4.93
-4 3 -12 35.54 3.5
-4 3 -12 32.03 3.29
4 -3 12 30.54 3.61
4 -3 12 38.31 4.53
-4 3 -12 38.79 3.25
-4 -3 -13 13.28 2.51
-4 -3 -13 15.08 2.37
-4 -3 -13 12.23 2.47
-4 -3 -13 11.63 2.32
-4 -3 -13 13.18 1.88
-4 3 -13 11.03 1.92
-4 3 -13 14.04 2.04
-4 3 -13 10.4 1.92
-4 3 -13 7.41 1.82
4 -3 13 9.1 2.58
-4 3 -13 9.49 1.98
4 -3 13 11.51 3.01
-4 3 -13 9.42 1.95
-4 3 -13 12.1 2.08
-4 3 -13 11.53 1.79
4 -3 13 11.98 2.23
-4 -3 -14 39.24 3.67
-4 -3 -14 35.03 3.31
-4 -3 -14 39.71 3.11
-4 -3 -14 35.14 2.58
-4 3 -14 36.62 2.88
-4 3 -14 32.91 2.74
-4 3 -14 36.22 3.09
4 -3 14 33.23 3.75
-4 3 -14 30.31 2.88
-4 3 -14 35.16 3.03
4 -3 14 38.03 4.04
-4 3 -14 33.41 2.98
-4 3 -14 35.35 2.74
-4 -3 -15 6.01 1.42
-4 -3 -15 6.47 1.67
-4 -3 -15 3.67 0.96
-4 3 -15 5.66 1.33
-4 3 -15 5.06 1.14
-4 3 -15 5.78 1.31
4 -3 15 4.46 1.62
4 3 15 1.43 1
-4 3 -15 3.87 1.23
-4 3 -15 4.36 1.2
-4 3 -15 2.96 1.03
4 -3 15 5.87 1.71
-4 3 -15 7.85 1.26
4 -3 16 22.1 2.1
-4 3 -16 21.9 1.75
-4 3 -16 26 2.03
-4 3 -16 25.09 1.96
4 -3 16 24.46 2.38
-4 3 -16 24.33 2.05
-4 -3 -16 25.97 2.22
-4 -3 -17 59.25 2.57
4 4 -13 206.06 6.13
4 4 -13 195.34 6.15
4 -4 -13 191.72 5.25
4 4 -13 193.39 6.13
4 4 -13 201.06 5.86
4 4 -13 192.65 6.04
4 -4 -13 280.22 6.93
4 -4 -13 268.72 7.13
-4 -4 13 291.06 10.71
4 -4 -12 93.39 4.29
4 -4 -12 84.85 4.35
-4 -4 12 89.18 6.64
4 4 -12 80.89 3.98
4 -4 -12 83.86 3.84
4 4 -12 84.92 4.1
4 4 -12 79.52 3.78
4 4 -12 73.23 3.2
4 -4 -11 163.87 6.65
-4 -4 11 150.17 9.34
4 -4 -11 176.85 6.32
4 4 -11 122.26 5.32
4 -4 -11 161 5.86
4 4 -11 125.55 5.46
4 4 -11 126.78 5.2
-4 4 11 95.53 5.19
4 4 -11 127.21 4.66
4 -4 -10 58 3.78
4 -4 -10 50.51 3.96
-4 -4 10 41.06 5.49
4 -4 -10 60.42 3.92
4 4 -10 52.63 3.69
4 4 -10 49.89 3.39
4 4 -10 46.62 2.93
4 -4 -9 10.84 1.99
-4 -4 9 9.41 2.3
-4 4 9 6.39 1.59
-4 -4 9 4.62 2.9
4 -4 -9 5.48 1.71
4 -4 -9 6.2 1.86
4 4 -9 9.57 1.75
4 4 -9 7.27 1.39
-4 -4 8 238.42 9.58
-4 4 8 177.35 7.86
4 -4 -8 242.15 8.37
4 -4 -8 249.93 8.66
-4 -4 8 222.79 12.35
4 4 -8 198.57 7.38
4 4 -8 184.06 6.44
4 -4 -7 32.67 3.13
4 -4 -7 34.87 3.44
-4 -4 7 32.93 5.01
-4 -4 7 31.82 3.74
4 -4 -6 236.11 9.31
4 -4 -6 216.97 8.01
4 -4 -6 220.91 8.52
-4 -4 6 193.72 9.43
-4 -4 6 209.75 11.67
-4 -4 6 213.25 9.08
4 -4 -5 86.82 5.35
-4 -4 5 90.28 6.98
-4 -4 5 96.68 7.66
4 -4 -5 100.46 6.1
4 -4 -5 103.28 5.43
-4 4 5 68.67 5.08
-4 4 5 73.51 4.73
-4 4 5 79.92 4.66
-4 -4 5 89.99 5.86
-4 -4 4 9.76 2.32
4 -4 -4 8.58 1.95
-4 -4 4 8.99 2.87
4 -4 -4 5.73 1.92
-4 -4 4 9.37 3.13
4 -4 -4 11.4 2.62
-4 4 4 11.22 2.47
-4 4 4 6.97 1.78
-4 4 4 13.84 2.22
4 -4 -4 6.89 2.3
4 -4 -3 23.93 3.07
-4 -4 3 24.46 4.38
-4 -4 3 23 3.73
4 -4 -3 25.19 3.57
-4 4 3 16.45 2.74
4 -4 -3 28.95 3.01
-4 -4 3 24.28 3.11
4 -4 -3 28.29 3.71
-4 -4 2 30.12 3.32
4 -4 -2 24.42 3.13
-4 -4 2 30.28 4.73
-4 -4 2 27.29 3.8
-4 4 2 27.87 3.38
-4 4 2 25.58 2.94
4 -4 -2 26.34 3.63
4 -4 -2 27.06 3.7
-4 -4 1 87.46 5.4
-4 -4 1 100.9 6.71
4 -4 -1 79.66 5.3
-4 -4 1 100.9 8.29
4 -4 -1 89.16 6.18
-4 4 1 67.23 5.34
-4 4 1 73.54 5.09
4 -4 -1 88.52 6.26
4 -4 -1 97.45 6.49
-4 -4 0 26.4 3.1
4 -4 0 22.76 3.06
-4 -4 0 25.48 4.52
4 -4 0 24.2 3.44
-4 4 0 16.88 2.33
-4 4 0 19.54 2.54
4 -4 0 23.6 3.72
-4 -4 0 30.9 3.73
-4 4 0 19.9 3.2
-4 4 0 20.19 2.93
4 -4 0 23.54 3.54
4 -4 0 28.71 3.82
-4 -4 -1 138.69 6.65
-4 -4 -1 171.64 10.45
4 -4 1 150.53 8.1
4 -4 1 142.84 7.88
4 -4 1 142.16 8.32
-4 4 -1 127.49 6.52
-4 4 -1 127.88 6.39
-4 4 -1 118.14 7.22
-4 -4 -1 185.1 8.53
4 -4 1 163.28 8.8
-4 4 -1 133.32 7.23
4 -4 1 149.4 8.17
4 -4 1 156.3 8.47
-4 -4 -2 198.46 7.92
4 -4 2 180.4 9.1
-4 -4 -2 182.87 6.74
-4 -4 -2 199.37 11.2
4 -4 2 161.21 9.08
4 -4 2 181.28 8.94
-4 4 -2 158.41 7.45
-4 4 -2 150.11 7.18
-4 -4 -2 202.21 8.99
4 -4 2 179.73 9.43
-4 4 -2 159.75 8.01
4 -4 2 169.52 8.65
4 -4 2 169.71 8.97
-4 -4 -3 156.68 6.88
4 -4 3 190.54 11.25
-4 -4 -3 164.69 6.63
4 -4 3 151.3 8.29
-4 -4 -3 186 10.4
4 -4 3 147.67 8.05
-4 4 -3 133.56 6.92
4 -4 3 131.58 8.2
-4 4 -3 148.01 7.15
-4 4 -3 134.5 6.18
-4 -4 -3 173.88 8.29
-4 4 -3 138.09 7.34
-4 4 -3 129.61 6.04
4 -4 3 154.04 8.77
4 -4 3 141.78 7.72
4 -4 3 145.9 8.34
-4 -4 -4 46.9 3.74
4 -4 4 44.87 4.61
-4 -4 -4 44.68 3.54
4 -4 4 53.48 6.17
4 -4 4 42.63 4.44
-4 4 -4 41.3 3.82
-4 4 -4 41.41 3.89
4 -4 4 37.38 4.57
-4 -4 -4 43.23 4.25
-4 4 -4 41.51 3.49
-4 4 -4 41.88 4.24
-4 4 -4 36.76 3.3
4 -4 4 46.44 5.02
-4 4 -4 44.12 4.19
4 -4 4 42.19 4.58
-4 -4 -5 14.28 2.2
4 -4 5 17.71 3.93
-4 -4 -5 13.85 2.3
4 -4 5 11.72 2.69
-4 4 -5 13.25 2.35
4 -4 5 13.7 3.08
-4 4 -5 13.55 2.4
4 -4 5 11.77 2.58
-4 4 -5 17.43 2.4
4 -4 5 15.43 3.22
-4 -4 -5 15.93 2.9
-4 4 -5 14.82 2.61
-4 4 -5 13.48 2.48
-4 4 -5 15.02 2.21
4 -4 5 12.53 2.97
4 -4 5 11.81 2.83
4 -4 6 19.2 3.88
-4 -4 -6 19.1 2.47
4 -4 6 17.07 3.19
-4 4 -6 16.29 2.1
-4 4 -6 18.35 2.63
4 -4 6 16.66 3.03
-4 4 -6 18.35 2.63
-4 4 -6 18.31 2.42
4 -4 6 16.56 3.23
-4 -4 -6 25.26 3.36
-4 4 -6 17.63 2.39
-4 4 -6 17.57 2.75
4 -4 6 16.29 3.25
4 -4 6 17.69 3.05
-4 4 -7 616.54 15.34
4 -4 7 624.89 16.37
-4 4 -7 592.23 13.75
-4 4 -7 592.56 15.13
4 -4 7 632.2 18.3
-4 -4 -7 699.21 17.01
-4 4 -7 584.68 14.45
-4 4 -7 576.93 15.24
4 -4 7 521.03 16.85
-4 4 -7 608.09 15.4
-4 4 -7 589.71 14.45
-4 -4 -7 644.22 14.63
4 -4 7 642.55 17.83
4 -4 7 786.07 21.29
-4 4 -8 228.35 8.22
-4 4 -8 204.2 7.06
-4 4 -8 206.54 7.81
-4 4 -8 228.7 7.88
-4 4 -8 208.86 7.67
4 -4 8 226.8 9.97
-4 4 -8 228.67 8.29
-4 -4 -8 225.05 8.73
4 -4 8 179.53 8.85
-4 4 -8 210.85 6.8
-4 4 -8 226.32 7.81
-4 -4 -8 200 7.2
4 -4 8 208.98 9.23
4 -4 8 239.9 10.72
-4 4 -9 128.27 5.75
-4 4 -9 140.39 5.97
-4 4 -9 141.73 5.48
-4 4 -9 123.07 5.48
-4 4 -9 123.93 5.57
4 -4 9 150.37 7.6
-4 -4 -9 144.57 6.49
4 -4 9 130.78 6.88
-4 4 -9 133.8 5.85
-4 4 -9 123.01 5.46
-4 4 -9 119.44 4.83
-4 -4 -9 137.39 5.51
4 -4 9 149.62 7.25
-4 4 -10 199.46 6.35
-4 4 -10 210.51 6.98
-4 4 -10 199.74 6.66
4 -4 10 221 8.6
-4 -4 -10 206.63 7.31
-4 4 -10 192.98 6.38
-4 4 -10 198.94 6.63
-4 4 -10 183.06 5.84
-4 4 -10 205.01 6.78
-4 -4 -10 210.41 6.5
4 -4 10 213.23 8.16
4 -4 11 2.72 1.27
-4 4 -11 5.05 1.15
-4 4 -11 4.3 1
-4 4 -11 7.69 1.29
4 -4 11 8.47 1.85
-4 -4 -11 3.92 1.26
-4 4 -11 7.71 1.34
-4 4 -11 6.24 1.03
-4 4 -11 5.65 1.13
-4 4 -12 272.65 6.95
-4 4 -12 284.74 6.97
-5 0 23 565.47 11.25
5 0 -22 0.51 0.78
5 0 -22 -0.07 0.89
-5 0 22 -0.31 1.14
5 0 -22 0.53 0.83
-5 0 22 0.79 1.23
5 0 -21 112.92 5.37
5 0 -21 108.16 5.25
-5 0 21 118.79 6.66
5 0 -21 116.32 5.48
-5 0 21 117.1 5.91
-5 0 21 106.97 4.69
5 0 -20 0.52 1.1
5 0 -20 1.57 1.16
5 0 -20 -0.1 1.23
-5 0 20 0.87 1.36
-5 0 20 4.68 2.18
5 0 -20 0.63 1.19
-5 0 20 -0.24 1.62
-5 0 20 1.84 1.27
-5 0 19 504.78 15.18
-5 0 19 486.68 13.57
5 0 -19 476.74 13.51
5 0 -19 469.92 13.69
5 0 -19 472.76 13.77
-5 0 19 499.15 16.3
5 0 -19 465.2 13.74
-5 0 19 495.21 14.29
-5 0 18 -0.3 1.88
-5 0 18 0.13 1.29
5 0 -18 -0.38 1.49
5 0 -18 1.02 1.49
5 0 -18 3.85 1.41
5 0 -18 1.41 1.42
-5 0 18 1.08 1.71
5 0 -18 0.13 1.41
-5 0 18 0.37 2.17
-5 0 18 2.86 2.04
-5 0 17 3.57 2.13
-5 0 17 3.18 1.55
5 0 -17 2.22 1.38
-5 0 17 3.47 1.7
-5 0 17 2.53 1.65
5 0 -17 2.64 1.64
5 0 -17 2.6 1.68
5 0 -17 2.25 1.57
5 0 -17 2.29 1.28
-5 0 17 0.78 1.47
-5 0 17 0.98 1.87
5 0 -17 2.65 1.65
-5 0 17 4.35 2.57
-5 0 17 0.85 1.72
-5 0 17 1.17 2.04
5 0 -16 1.5 1.16
-5 0 16 0.61 1.86
-5 0 16 1.87 1.44
5 0 -16 -0.14 1.24
-5 0 16 0.42 1.31
-5 0 16 -0.31 1.52
5 0 -16 1.05 1.32
5 0 -16 -1.18 1.56
5 0 -16 1.07 1.21
-5 0 16 -0.61 1.51
5 0 -16 0.38 1.22
-5 0 16 -0.42 1.68
5 0 -16 8.52 2.24
-5 0 16 0.38 2.22
-5 0 16 -0.17 1.97
-5 0 16 0.17 1.76
-5 0 15 361.73 12.14
5 0 -15 344.59 11.41
-5 0 15 363.67 12.89
-5 0 15 367.57 12.87
-5 0 15 325.51 11.74
5 0 -15 372.05 12.13
5 0 -15 345.66 10.92
5 0 -15 383.13 12.3
5 0 -15 339.23 11.43
-5 0 15 353.94 12.55
5 0 -15 353.42 11.87
-5 0 15 376.46 14.45
-5 0 15 364.9 12.48
-5 0 15 376.81 13.76
-5 0 15 339.44 13.34
5 0 -14 0.46 1.09
-5 0 14 7.64 2.25
-5 0 14 1.95 1.53
5 0 -14 3.2 1.27
-5 0 14 -0.13 1.35
-5 0 14 5.94 1.91
5 0 -14 0.83 1.35
5 0 -14 0.94 1.29
5 0 -14 0.51 1.2
-5 0 14 0.51 1.62
5 0 -14 0.46 1.05
-5 0 14 -0.13 1.34
5 0 -14 1.3 1.44
-5 0 14 -0.17 1.72
-5 0 14 -0.15 1.81
-5 0 13 105.99 5.93
5 0 -13 104.15 5.73
-5 0 13 111.06 6.34
-5 0 13 105.65 6.21
-5 0 13 91.81 5.6
5 0 -13 104.08 4.9
5 0 -13 98.36 5.29
5 0 -13 106.25 5.87
5 0 -13 120.67 6.19
5 0 -13 100.26 5.51
-5 0 13 103.9 6.08
5 0 -13 100.83 5.59
-5 0 13 95.85 6.3
5 0 -13 106.88 5.9
-5 0 13 106.2 6.11
5 0 -13 103.18 4.82
5 0 -13 114.38 5.25
-5 0 13 116.26 7.05
-5 0 13 104.13 6.95
5 0 -12 -0.42 0.96
-5 0 12 1.12 1.3
-5 0 12 0.92 1.23
-5 0 12 1.8 1.23
-5 0 12 0.11 1.1
5 0 -12 0.79 1.11
5 0 -12 0.5 1.08
5 0 -12 1.19 1.06
-5 0 12 0.22 1.24
-5 0 12 1.86 1.42
-5 0 12 3.06 1.57
5 0 -12 -0.1 1.1
-5 0 12 1.04 1.66
5 0 -12 1.58 0.98
-5 0 12 0.91 1.66
-5 0 12 0.15 1.56
5 0 -12 0.94 0.83
5 0 -12 0.58 1.19
-5 0 11 175.94 7.18
5 0 -11 187.78 7.35
-5 0 11 159.56 6.94
-5 0 11 162.12 6.73
-5 0 11 168.5 5.39
5 0 -11 151.99 6.47
5 0 -11 156.13 6.56
5 0 -11 165.54 6.76
-5 0 11 153.53 7.1
-5 0 11 162.47 6.89
5 0 -11 171.59 6.78
-5 0 11 144.14 7.24
-5 0 11 143.13 7.21
-5 0 11 184.97 8.58
5 0 -11 164.85 6.65
-5 0 11 183.43 8.02
5 0 -11 155.71 6.04
-5 0 11 179.55 8.56
5 0 -10 0.9 0.97
-5 0 10 0.91 0.97
-5 0 10 0.31 0.75
5 0 -10 0.73 1.02
5 0 -10 3.89 1.23
-5 0 10 0.28 0.59
-5 0 10 -0.25 0.89
5 0 -10 1.05 0.61
5 0 -10 2.67 1.15
5 0 -10 0.41 0.93
-5 0 10 0.12 1.45
5 0 -10 0.96 0.99
-5 0 10 0.85 1.33
-5 0 10 1.43 1.53
5 0 -9 52.81 3.41
5 0 -9 53.78 3.48
5 0 -9 62.45 3.69
-5 0 9 61.13 3.61
-5 0 9 66.01 3.06
-5 0 9 57.34 3.6
5 0 -9 64.74 3.99
5 0 -9 66.36 3.05
-5 0 9 59.3 3.54
5 0 -9 60.77 3.63
-5 0 8 2.56 1
-5 0 8 1 0.92
5 0 -8 -0.08 0.88
-5 0 8 1.3 0.63
-5 0 8 0.24 0.85
5 0 -8 2.18 1.03
-5 0 7 5861.73 81.4
-5 0 7 5620.69 79.73
-5 0 7 5776.38 80.18
5 0 -7 5877.85 81.82
-5 0 6 4.11 0.97
-5 0 6 0.36 0.7
-5 0 6 6.68 0.99
-5 0 6 4.4 0.91
5 0 -6 2.18 1
5 0 -6 -0.16 0.72
-5 0 5 2265.54 34.97
-5 0 5 2344.98 34.28
-5 0 5 2351.34 33.98
-5 0 5 2592.48 34.8
-5 0 5 2485.92 35.36
5 0 -5 2449.33 36.27
5 0 -5 2500.12 35.76
-5 0 4 0.95 0.55
-5 0 4 0.17 0.54
5 0 -4 0.4 0.64
5 0 -4 1.16 0.7
-5 0 3 2641.09 36.9
-5 0 3 2461.44 36.09
-5 0 3 2661.05 36.53
-5 0 3 2726.19 37.72
5 0 -3 2556.22 37.77
5 0 -3 2821.09 37.99
-5 0 2 0.3 0.52
-5 0 2 0.6 0.5
-5 0 2 6.02 0.81
5 0 -2 0.08 0.53
-5 0 2 2.57 0.77
5 0 -2 4.19 0.59
5 0 -2 5.24 0.89
-5 0 1 3846.91 51.45
-5 0 1 3806.74 52.23
-5 0 1 3726.88 51.69
5 0 -1 3770.64 52.22
5 0 -1 3721.27 51.14
-5 0 0 0.99 0.47
-5 0 0 0.53 0.63
-5 0 0 0.02 0.37
-5 0 0 1.3 0.61
-5 0 0 1.14 0.62
5 0 0 0.06 0.43
-5 0 -1 4568.37 61.7
5 0 1 4535.42 62.17
5 0 1 4531.53 62.72
-5 0 -2 0.68 0.64
-5 0 -2 0.18 0.48
-5 0 -2 1.98 0.82
-5 0 -2 4.53 0.98
5 0 2 3.88 1.09
-5 0 -2 -0.28 0.71
5 0 2 0.39 0.59
5 0 2 0.95 0.61
-5 0 -3 295.24 7.52
-5 0 -3 281.1 6.31
-5 0 -3 312.98 7.57
5 0 3 290.88 7.92
-5 0 -3 302.22 7.49
5 0 3 288.28 7.12
5 0 3 287.15 7.36
-5 0 -4 2.35 0.96
-5 0 -4 0.6 0.65
-5 0 -4 2.16 1
5 0 4 0.71 0.93
5 0 4 0.65 0.96
5 0 4 3.16 0.96
-5 0 -4 0.2 0.81
-5 0 -5 260.23 7.61
-5 0 -5 260.11 6.51
5 0 5 253.98 7.44
5 0 5 262 7.59
-5 0 -5 260.77 7.84
5 0 5 259.32 7.51
5 0 5 257.97 7.61
-5 0 -6 0.15 0.81
-5 0 -6 0.46 0.64
5 0 6 1.81 1.01
5 0 6 -0.08 0.99
5 0 6 -0.08 1.04
5 0 6 1.33 1.07
-5 0 -6 0.69 0.89
-5 0 -7 5941.41 87.44
-5 0 -7 5896.56 87.43
5 0 7 6126.54 87.91
-5 0 -7 6035.55 87.98
5 0 7 6131.44 88.02
5 0 8 4.52 1.51
-5 0 -8 -0.09 0.89
-5 0 -8 0.99 0.72
-5 0 -8 0.1 0.87
5 0 8 0.58 1.22
5 0 8 0.97 1.16
-5 0 -8 0.09 0.84
-5 0 -8 -0.28 0.81
-5 0 -8 0.57 0.95
-5 0 -8 0.29 0.96
-5 0 -8 -0.1 0.84
5 0 9 2639.27 43.44
-5 0 -9 2501.16 42.29
-5 0 -9 2819.53 40.24
5 0 9 2766.17 43.79
-5 0 -9 2529.21 41.29
-5 0 -9 2491.78 40.92
-5 0 -9 2512.75 42.61
-5 0 -9 2871.34 43.26
5 0 9 2545.23 43.1
-5 0 -9 2742.95 42.34
5 0 9 2663.64 43.3
-5 0 -9 2498.71 42.33
-5 0 -9 2745.85 41.65
-5 0 -9 2504.36 42.55
5 0 9 2381.58 41.34
-5 0 -9 2511.02 42.58
5 0 10 2.41 1.6
5 0 10 -0.49 1.22
-5 0 -10 -0.33 0.95
-5 0 -10 0.74 0.75
-5 0 -10 -0.18 0.81
-5 0 -10 6.27 1.51
-5 0 -10 0.22 1.03
-5 0 -10 0.21 0.95
5 0 10 1.3 1.39
5 0 10 1.1 1.22
5 0 10 0.94 1.24
-5 0 -10 0.35 0.79
-5 0 -10 0.88 1.07
-5 0 -10 0.44 0.97
-5 0 -10 0.68 1.09
-5 0 -10 3.44 1.43
5 0 11 313.45 11.68
-5 0 -11 325.01 10.96
5 0 11 345.13 11.93
-5 0 -11 316.98 10.08
-5 0 -11 335.58 9.96
-5 0 -11 327.61 11.1
-5 0 -11 335.85 10.63
5 0 11 303.75 11.31
5 0 11 307.98 11.02
-5 0 -11 332.69 10.99
-5 0 -11 339.99 11.06
-5 0 -11 324.34 11.12
-5 0 -11 319.33 11.16
5 0 11 304.43 10.53
5 0 12 4.32 2.08
5 0 12 0.44 1.53
-5 0 -12 0.63 1.08
-5 0 -12 -0.1 1.01
-5 0 -12 3.55 1.5
-5 0 -12 0.53 0.91
5 0 12 0.15 1.33
5 0 12 -0.13 1.47
-5 0 -12 0.12 1.1
-5 0 -12 0.12 1.11
-5 0 -12 -0.52 1.37
-5 0 -12 -0.13 1.1
-5 0 -13 224.39 8.77
5 0 13 216.76 10.25
-5 0 -13 232.53 9.61
5 0 13 236.78 10.39
-5 0 -13 231.25 9.52
-5 0 -13 239.79 8.74
-5 0 -13 229.26 8.5
5 0 13 234.5 10.47
-5 0 -13 245.8 9.43
-5 0 -13 256.74 9.63
-5 0 -13 237.19 9.85
-5 0 -13 244.73 9.83
5 0 13 221.92 9.47
-5 0 -14 0.55 1.33
5 0 14 1.19 1.73
5 0 14 1.57 1.7
5 0 14 7.16 2.4
5 0 14 0.16 1.62
-5 0 -14 2.14 1.4
-5 0 -14 0.51 1.04
-5 0 -14 0.66 1.27
5 0 14 0.15 1.62
5 0 14 1.16 1.63
5 0 14 1.38 1.72
5 0 14 0.65 1.67
-5 0 -14 0.12 1.07
-5 0 -14 1.67 1.28
-5 0 -14 2.75 1.49
-5 0 -14 3.36 1.48
-5 0 -15 360.36 11.01
5 0 15 359.75 12.47
-5 0 -15 325.65 11.63
-5 0 -15 355.35 12.22
-5 0 -15 345.25 11.77
-5 0 -15 355.28 10.47
5 0 15 350.92 13.4
5 0 15 331.16 12.41
-5 0 -15 353.95 11.23
-5 0 -15 350.4 11.04
5 0 15 339.62 13.11
-5 0 -15 345.87 12.06
-5 0 -15 359.01 12
5 0 15 331.52 11.96
-5 0 -16 1.12 1.18
5 0 16 1.16 1.59
-5 0 -16 3.03 1.5
-5 0 -16 -0.25 0.79
-5 0 -16 0.97 1.15
5 0 16 1.07 1.57
-5 0 -16 2.43 1.22
5 0 16 0.16 1.67
-5 0 -16 0.24 1.06
-5 0 -16 0.13 1.12
5 0 17 109.5 6.04
-5 0 -17 107.7 4.97
-5 0 -17 116.73 6.19
-5 0 -17 108.92 5.79
5 0 17 104.84 6.66
5 0 17 102.62 6.1
-5 0 -17 105.08 5.9
5 0 17 104.58 6.63
-5 0 -17 106.16 5.74
5 0 18 1 1.21
-5 0 -18 0.38 0.98
-5 0 -18 6.93 1.53
5 0 18 3.32 1.6
5 0 18 2.55 1.72
5 0 18 1.41 1.46
5 0 18 0.93 1.52
-5 0 -18 0.86 1
-5 0 -18 1.97 1.14
-5 0 -19 17.63 2.07
5 0 19 17.38 1.96
5 0 19 18.41 2.54
-5 0 -19 18.34 1.95
-5 0 -19 15.64 2
5 0 19 18.27 2.62
5 0 19 17.66 2.3
5 0 19 21.07 2.64
-5 0 -19 13.26 1.72
-5 0 -20 0.46 0.7
5 0 20 0.14 0.99
5 0 20 -0.08 1.06
5 0 20 0.98 1.06
-5 0 -20 0.61 0.7
5 0 21 1.17 0.73
5 -1 -22 66.84 3.45
-5 -1 22 81.48 3.65
-5 1 22 82.33 3.64
-5 1 22 86.18 4.5
5 -1 -22 74.05 3.49
-5 -1 22 75.9 4.42
5 1 -22 79.04 3.59
-5 1 22 85.35 4.31
5 1 -22 89 3.73
5 -1 -22 79.24 3.59
5 -1 -21 663.39 15.43
-5 1 21 765.11 15.67
-5 -1 21 736.76 15.24
-5 -1 21 757.28 15.63
5 1 -21 742.44 15.45
5 -1 -21 691.05 14.33
5 -1 -21 703.6 15.02
5 1 -21 724.18 14.56
5 1 -21 712.86 14.46
5 1 -21 704.53 13.77
5 -1 -21 716.92 15.06
-5 1 21 744.47 17.34
-5 -1 21 706.73 17.54
5 1 -21 710.63 15.21
-5 1 21 705.4 15.08
5 -1 -21 670.43 14.46
-5 1 21 728.93 16.54
-5 -1 20 533.2 13.55
-5 1 20 555.59 14.01
-5 -1 20 542.66 13.81
5 1 -20 525.62 13.64
5 -1 -20 496.01 12.52
5 1 -20 508.05 12.63
5 1 -20 532.6 13.01
5 -1 -20 495.43 12.97
5 1 -20 487.41 11.59
5 -1 -20 505.65 11.71
5 -1 -20 502.14 12.95
5 1 -20 511.78 12.23
-5 1 20 530.42 15.24
-5 -1 20 528.76 16.05
-5 1 20 517.94 13.31
5 1 -20 523.11 13.46
5 -1 -20 499.63 12.82
-5 -1 19 1066.13 22.57
-5 1 19 1111.27 23.32
-5 -1 19 1070.04 22.88
5 -1 -19 1016.29 21.13
5 1 -19 1042.54 21.45
5 1 -19 1083.95 22.97
5 1 -19 1092.28 21.99
5 -1 -19 1010.02 21.66
5 1 -19 1013.16 20.37
5 -1 -19 1070.12 20.65
5 1 -19 1036.48 20.93
5 -1 -19 1015.58 21.67
-5 1 19 1051.84 24.53
-5 -1 19 1089.97 26.24
5 1 -19 1045.06 22.19
5 -1 -19 1001.12 21.49
-5 -1 19 950.17 22.66
-5 -1 19 1017.46 22.9
-5 1 19 1051.81 22.19
5 1 -19 1028.36 19.97
-5 1 18 49.16 4.5
-5 -1 18 44.67 4.28
-5 -1 18 43.97 4.26
5 -1 -18 42.93 3.4
5 -1 -18 45.64 3.74
5 -1 -18 39.81 3.65
5 1 -18 49.77 4.18
5 1 -18 42.92 3.83
5 -1 -18 41.49 3.85
5 1 -18 44.06 3.62
5 -1 -18 43.81 3.96
-5 1 18 51.4 5.09
-5 -1 18 60.48 6.05
5 1 -18 44.33 3.74
5 1 -18 41.75 3.95
5 -1 -18 45.42 3.66
-5 -1 18 48.89 5.36
-5 -1 18 49.33 4.98
-5 -1 18 46.42 4.62
5 -1 -18 45.69 4.04
-5 1 18 47.71 4.34
-5 1 18 43.2 4.29
5 1 -18 43.01 3.5
-5 -1 17 322.64 11.77
-5 1 17 345.99 12.4
-5 -1 17 327.55 11.98
5 -1 -17 305.03 10.11
5 -1 -17 328.85 10.82
5 -1 -17 318.65 9.77
5 1 -17 327.4 11.38
5 -1 -17 323.55 10.89
5 1 -17 328.29 11.05
5 -1 -17 306.76 11.1
5 1 -17 313.23 10.46
-5 1 17 327.01 12.55
5 -1 -17 313.62 11.11
5 1 -17 310.71 9.44
5 1 -17 317.03 10.71
-5 1 17 318.26 12.88
5 -1 -17 311.66 10.48
-5 -1 17 337.81 14.16
5 1 -17 321.15 11.42
-5 -1 17 329.82 13.55
5 -1 -17 316.64 11.17
-5 1 17 324.88 12.19
5 1 -17 325.75 10.47
-5 -1 17 327.73 12.66
-5 1 16 12.31 2.65
5 1 -16 11.64 2.04
-5 -1 16 10.95 2.59
-5 -1 16 13.63 2.74
5 -1 -16 23.44 2.81
-5 1 16 11.61 2.52
5 -1 -16 9.92 2.09
5 1 -16 9.17 2.12
5 -1 -16 10.39 2.15
-5 -1 16 12.7 2.58
5 -1 -16 14.58 2.44
-5 1 16 13.52 2.84
5 -1 -16 12.09 2.4
5 1 -16 10.7 2.14
5 -1 -16 12.8 2.12
5 1 -16 15.18 2.69
5 -1 -16 14.05 2.45
5 1 -16 10.95 2.27
5 1 -16 10.61 2.23
-5 1 16 15.15 2.97
-5 -1 16 12.8 2.76
-5 -1 16 13.31 3.1
5 -1 -16 13.08 2.42
5 1 -16 11.51 2.22
5 1 -16 10.83 1.98
-5 1 16 11.7 3.08
-5 -1 16 14.28 3.67
5 -1 -16 11.6 2.22
-5 1 16 14.12 2.86
-5 -1 16 13.05 3.35
5 1 -16 12.85 2.26
5 -1 -16 10.7 2.27
5 1 -16 18.1 2.86
-5 1 15 197.51 9.17
-5 -1 15 196.5 9.11
-5 -1 15 201.12 9.14
5 1 -15 186.34 7.92
-5 -1 15 200.32 9.09
-5 1 15 196.82 9.13
5 1 -15 205.29 8.74
5 -1 -15 190.16 8.34
5 -1 -15 210.35 8.23
-5 1 15 184.79 8.06
5 -1 -15 212.97 8.62
5 1 -15 206.05 8.59
5 1 -15 199.13 8.22
5 -1 -15 201.32 8.43
5 1 -15 208.17 9.07
5 -1 -15 192.76 8.56
-5 -1 15 222.93 10.16
-5 1 15 193.71 9.29
5 1 -15 198.31 8.66
5 1 -15 189.56 7.75
5 1 -15 204.35 8.51
5 -1 -15 198.45 8.59
-5 1 15 201.79 10.07
5 -1 -15 200.58 8.39
-5 -1 15 224.85 11.7
-5 1 15 198.55 9.57
-5 -1 15 207.24 10.06
5 1 -15 195.8 8.65
5 -1 -15 220.34 8.53
-5 -1 15 193.12 10.92
5 -1 -15 194.32 8.58
-5 1 15 217.82 9.73
5 1 -15 204.03 8.34
-5 1 14 1953.61 36.23
-5 -1 14 1936.92 35.88
-5 1 14 1896.25 35.87
-5 -1 14 1906.1 36.11
5 1 -14 1952.26 34.28
5 -1 -14 1918.47 36.94
-5 -1 14 1872.11 35.7
-5 -1 14 1867.32 33.46
-5 1 14 1934.05 34.78
-5 1 14 1874.14 36.58
5 -1 -14 1941.35 34.44
5 -1 -14 1868.36 33.55
5 1 -14 2080.72 36.47
5 -1 -14 1870.43 34.12
5 1 -14 1913.47 33.97
5 -1 -14 1822.7 34.48
5 1 -14 1922.09 34.48
-5 -1 14 2144.17 38.6
5 1 -14 1948.23 35.14
-5 1 14 1925.59 36.42
5 1 -14 1913.41 34.45
-5 1 14 1909.3 37.8
5 -1 -14 1854.1 34.71
-5 -1 14 2092.1 43.74
5 -1 -14 1880.07 34.39
-5 -1 14 2041.59 41.77
-5 -1 14 2070.68 38.73
5 1 -14 1975.41 35.42
5 -1 -14 1892.17 35
-5 -1 14 1981.13 41.74
5 1 -14 1927.18 34.42
-5 1 14 1892.25 37.15
5 -1 -14 1914.2 34.09
-5 1 13 1921.13 35.69
-5 -1 13 1892.08 35.36
-5 -1 13 1888.56 35.52
5 -1 -13 2041.58 38.23
-5 -1 13 1911.81 35.85
5 1 -13 1997.35 34.86
-5 1 13 1904.23 35.69
-5 1 13 2021.12 36.91
-5 -1 13 1925.36 33.66
-5 1 13 1983.34 35.16
5 -1 -13 1870.18 33.67
5 -1 -13 1967.02 34.36
5 -1 -13 1963.4 34.97
5 1 -13 1972.47 34.57
5 1 -13 2007.59 34.29
-5 1 13 2043.07 36.48
-5 -1 13 2149.12 38.47
-5 1 13 1953.2 32.65
5 1 -13 1897.33 33.12
5 1 -13 2038.91 35.36
5 -1 -13 1878.56 33.63
5 1 -13 2042.44 34.86
5 -1 -13 1939.53 34.84
-5 -1 13 2137.52 44.06
5 -1 -13 1927.77 34.73
-5 -1 13 2087.86 41.87
-5 -1 13 2096.46 38.64
5 1 -13 2016.4 35.46
-5 -1 13 2118.38 42.82
-5 1 13 1968.61 37.38
5 -1 -13 1939.07 34.25
5 -1 -13 1973.72 35.24
-5 -1 12 1555.92 30.04
-5 1 12 1616.74 30.25
-5 -1 12 1558.47 30.29
5 -1 -12 1748.75 33.85
-5 1 12 1656.73 30.36
-5 -1 12 1580.24 29.92
5 1 -12 1692.52 30.03
-5 1 12 1669.23 31.27
5 -1 -12 1526.31 28.43
-5 -1 12 1596.17 28.42
-5 1 12 1665.16 30.21
5 1 -12 1620 29.24
5 -1 -12 1567.91 28.86
5 -1 -12 1610.22 29.5
5 1 -12 1650.78 29.06
-5 1 12 1656.6 30.55
5 -1 -12 1608.72 28.82
5 1 -12 1636.24 29.94
5 1 -12 1623.61 29.12
-5 -1 12 1473.52 32.11
-5 -1 12 1806.25 33.09
5 -1 -12 1517.16 28.7
5 -1 -12 1603.83 29.61
5 1 -12 1645.73 29.43
-5 -1 12 1478.99 33.81
-5 -1 12 1954.97 39.43
-5 -1 12 1682.3 35.72
-5 -1 12 1726.83 32.77
-5 -1 12 1732.66 37.69
5 1 -12 1690.6 30.18
-5 1 12 1649.99 32.16
5 -1 -12 1576.09 29.1
5 -1 -12 1674.93 29.99
5 -1 -12 1543.45 29.35
-5 1 11 522.62 13.81
-5 -1 11 504.28 13.64
5 -1 -11 549.93 16.3
5 1 -11 533.61 13.76
-5 -1 11 510.05 13.48
-5 1 11 539.13 13.86
-5 -1 11 508.95 12.49
5 -1 -11 507.1 12.79
-5 1 11 536.16 13.84
-5 1 11 560.4 14.64
5 -1 -11 519.32 13.03
5 1 -11 543.79 13.13
5 1 -11 551.17 13.43
5 -1 -11 518.7 13.32
-5 1 11 607.61 14.51
-5 1 11 534.57 13.73
5 1 -11 553.74 13.81
5 -1 -11 537.36 12.86
-5 -1 11 513.24 16.06
5 1 -11 526.2 13.68
5 -1 -11 519.6 12.91
-5 -1 11 599.96 15.81
5 1 -11 537.32 13.24
-5 -1 11 494.69 16.74
-5 -1 11 545.34 18.57
5 1 -11 559.01 13.54
-5 -1 11 479.22 16.35
5 -1 -11 536.08 13.47
-5 -1 11 536.51 17.12
-5 -1 11 531.06 15.02
5 1 -11 557.38 13.99
5 -1 -11 565.68 13.81
-5 -1 11 556.87 18.93
-5 1 11 519.44 14.99
5 -1 -11 531.46 13.4
5 -1 -11 521.49 13.53
-5 1 10 422.7 11.2
-5 -1 10 407.3 11.03
5 1 -10 429.08 11.6
5 -1 -10 389 13.18
-5 -1 10 397.48 10.11
-5 1 10 426.36 11.83
5 -1 -10 355.78 10.09
-5 1 10 419.7 11.5
5 1 -10 412.53 10.89
5 1 -10 391.38 10.45
5 1 -10 400.68 10.7
5 -1 -10 400.73 10.88
5 -1 -10 382.66 10.42
-5 -1 10 376.34 13.4
5 1 -10 420.93 11.25
-5 -1 10 429.24 12.49
-5 1 10 408.48 11.49
5 1 -10 438.61 12.12
-5 -1 10 372.2 12.4
5 -1 -10 407.3 10.38
5 -1 -10 389.94 10.46
5 1 -10 407.29 10.76
-5 1 10 405.67 11.21
-5 -1 10 369.54 13.96
-5 -1 10 360.57 13.64
5 -1 -10 391.15 10.84
-5 -1 10 393.56 14.9
5 1 -10 410.69 11.29
5 -1 -10 440.81 11.33
-5 1 10 396.99 12.37
5 -1 -10 393.82 10.86
5 -1 -10 379.43 10.94
-5 -1 10 391.65 11.87
-5 -1 10 431.15 15.95
-5 -1 10 379.17 13.51
5 -1 -9 1218.55 27.67
-5 1 9 1512.13 25.27
-5 -1 9 1468.45 25.08
-5 1 9 1536.4 26.19
-5 -1 9 1505.17 24.14
5 -1 -9 1286.2 23.98
-5 1 9 1468.75 25.81
5 1 -9 1441.68 24.74
5 -1 -9 1393.33 24.92
5 -1 -9 1379.24 24.83
5 1 -9 1461.08 25.08
5 1 -9 1435.81 24.57
5 -1 -9 1394.77 24.5
-5 1 9 1362.46 25.93
-5 -1 9 1429.36 30
5 1 -9 1526.07 27.23
-5 -1 9 1424.53 26.44
5 1 -9 1495.55 25.55
5 -1 -9 1449.04 24.53
5 1 -9 1478.36 24.86
5 -1 -9 1463.84 24.38
-5 1 9 1361.84 26.92
-5 -1 9 1373.68 30.27
-5 -1 9 1341.02 29.8
-5 -1 9 1250.09 29.71
-5 -1 9 1354.87 28.51
5 -1 -9 1377.75 25.07
-5 -1 9 1439.91 32.42
5 -1 -9 1374.58 25.28
-5 -1 8 76.41 3.91
-5 1 8 84.05 4.07
5 -1 -8 60.73 4.8
5 1 -8 81.5 4.22
-5 -1 8 73.36 4.23
5 -1 -8 74.98 3.78
5 -1 -8 80.38 3.76
5 1 -8 82.53 3.99
-5 1 8 80.04 4.24
-5 -1 8 74.26 3.52
-5 1 8 68.09 4.02
-5 1 8 88.84 4.66
-5 -1 8 77.87 5.91
-5 -1 8 78.14 5.83
-5 -1 8 66.1 5.89
5 -1 -8 77.88 4.24
5 -1 -8 73.81 4.07
5 1 -7 877.77 16.62
5 -1 -7 840.63 15.37
-5 -1 7 673.08 15.35
5 -1 -7 810.26 15.59
5 1 -7 850.51 15.86
-5 -1 7 862.02 15.85
-5 1 7 872.17 15.88
5 -1 -7 726.28 18.48
5 1 -7 889.45 17.06
-5 1 7 883.72 16.64
-5 -1 7 897.04 15.35
-5 1 7 877.36 16.82
-5 1 7 895.61 17.23
5 1 -6 941.44 17.3
5 -1 -6 893.76 15.99
5 1 -6 905.35 16.46
5 -1 -6 907.73 16.43
-5 -1 6 814.35 15.81
5 1 -6 990.34 18.05
-5 1 6 987.05 17.3
-5 -1 6 993.66 16.17
-5 1 6 973.8 17.62
-5 1 6 977.11 17.92
5 1 -5 1646.33 25.92
5 -1 -5 1551.15 24.37
-5 -1 5 1551.89 23.4
5 -1 -5 1540 24.82
5 1 -5 1611.63 25.03
5 1 -5 1628.17 26.33
-5 1 5 1650.39 25.53
-5 -1 5 1637.33 24.46
-5 1 5 1613.5 26.02
-5 1 5 1628.35 26.27
-5 -1 5 1583.63 26
5 1 -4 660.15 9.63
5 -1 -4 591.66 7.79
5 1 -4 626 8.62
5 -1 -4 607.61 8.5
-5 -1 4 600.35 8.29
-5 1 4 619.93 8.57
5 -1 -4 555.69 3.19
5 -1 -4 624.07 12.19
5 1 -4 658.44 10.06
-5 1 4 639.19 9.11
-5 1 4 623.77 9.89
-5 -1 4 610.05 9.52
5 1 -3 66.37 3.13
-5 1 3 64.98 2.61
5 -1 -3 62.98 2.6
5 -1 -3 60.98 2.82
5 1 -3 63.89 2.85
-5 1 3 67.65 2.91
-5 -1 3 62.47 2.73
5 -1 -3 66.66 2.25
5 -1 -3 60.38 3.85
5 1 -3 65.15 3.18
-5 1 3 71.63 3.08
-5 1 3 66.59 3.29
-5 -1 3 65.35 3.31
5 1 -2 13.85 1.47
5 -1 -2 11.79 1.11
5 1 -2 13.26 0.64
5 1 -2 12.75 1.28
-5 1 2 13.13 1.28
5 -1 -2 10.93 1.18
5 1 -2 9.97 1.26
-5 -1 2 12.91 1.27
-5 1 2 12.92 1.29
-5 -1 2 9.17 1.42
-5 1 2 12.4 1.33
-5 1 2 9.9 1.37
-5 1 2 11.56 1.49
5 1 -1 2.77 0.53
5 -1 -1 3.15 1.02
-5 1 1 3.69 0.87
5 -1 -1 4.37 0.84
5 1 -1 4.83 0.86
-5 -1 1 3.25 0.77
5 1 -1 4.1 0.85
5 -1 -1 3.1 0.89
-5 -1 1 3.43 1.02
-5 1 1 3.77 0.84
-5 1 1 3.55 0.96
5 -1 0 1760.88 27.01
-5 1 0 1792.45 26.54
5 1 0 1743.06 25.51
5 1 0 1591.72 24.25
5 -1 0 1711.04 25.68
5 -1 0 1738.86 29.33
5 -1 0 1583.72 26.41
-5 -1 0 1679.65 25.37
5 1 0 1652.23 24.89
-5 1 0 1689.38 25.43
-5 -1 0 1707.9 26.78
-5 1 0 1728.53 25.99
5 1 1 457.13 9.11
-5 1 -1 505.74 10.65
5 -1 1 505.35 11.03
-5 -1 -1 477.62 9.65
5 -1 1 495.81 12.54
5 1 1 461.23 8.55
-5 1 -1 482.47 9.72
5 -1 1 456.53 10.8
-5 -1 -1 514.03 10.82
-5 1 -1 506.94 10.01
-5 1 -1 508 11.04
5 1 2 496.35 10.06
-5 1 -2 517.3 11.34
5 -1 2 544.2 11.99
5 -1 2 518.15 13.3
-5 -1 -2 497.89 10.28
5 1 2 488.43 8.29
-5 1 -2 505.19 10.32
5 -1 2 515.77 12.02
-5 -1 -2 539.85 11.42
-5 1 -2 513.63 10.49
-5 -1 -2 500.15 10.32
-5 1 -2 531.73 10.45
-5 1 -2 525.13 11.43
-5 1 -2 500.71 10.8
5 1 3 82.12 2.56
5 1 3 80.22 3.5
-5 1 -3 84.3 4.09
5 -1 3 88.65 4.58
5 -1 3 80.42 4.91
-5 -1 -3 81.26 3.64
5 -1 3 96.56 4.86
-5 1 -3 86.42 3.69
-5 -1 -3 85.18 3.68
-5 1 -3 86.78 4.13
-5 1 -3 92.03 3.69
-5 1 -3 83.88 3.71
-5 1 -3 84.75 3.92
5 1 4 167.5 5.63
-5 1 -4 170.35 6.29
5 -1 4 179.71 6.88
5 -1 4 184.94 7.11
5 1 4 181.02 4.75
5 -1 4 188.25 7.73
5 -1 4 175.15 7.08
-5 1 -4 187.27 6.05
-5 1 -4 179.83 5.59
-5 1 -4 179.03 6.22
-5 -1 -4 192.67 6
-5 1 -4 175.26 6.01
5 -1 5 22.38 2.62
5 1 5 23.14 2.21
-5 1 -5 23.25 2.42
5 1 5 22.99 1.81
5 -1 5 23.7 2.92
-5 -1 -5 17.82 1.92
-5 1 -5 21.94 2.14
-5 1 -5 20.74 2.21
-5 1 -5 23.03 2.08
-5 1 -5 25.2 2.37
5 1 5 23.25 2.24
5 -1 5 23.85 2.82
5 -1 5 21.3 2.8
5 -1 6 2021.36 35.09
5 1 6 2013.82 32.03
5 -1 6 2054.68 35.75
-5 -1 -6 1988.1 31.87
-5 1 -6 1909.63 31.79
-5 1 -6 1824.12 31.53
-5 -1 -6 1928.58 31.64
-5 1 -6 1944.34 31.93
-5 1 -6 2000.33 32.49
5 -1 6 1895.78 34.26
-5 1 -6 1873.64 32.28
5 1 6 1950.54 30.14
5 -1 6 1986.36 34.34
5 1 6 1863.23 31.35
5 -1 6 2031.67 35.14
5 -1 6 1889.92 34.66
-5 1 -6 1937.72 32.37
-5 1 -6 1891.74 32.11
-5 1 -6 1961.62 32.66
5 -1 6 1923.05 34.98
5 -1 6 1941.92 35
-5 1 -6 1882.41 31.67
-5 -1 -6 1895.93 33.59
5 -1 7 528.21 14.76
5 1 7 474.46 11.86
5 -1 7 477.2 13.99
-5 -1 -7 475.64 11.93
-5 -1 -7 429.34 10.63
-5 1 -7 459.22 11.87
-5 -1 -7 508.25 12.24
-5 1 -7 444.09 11.52
-5 1 -7 488.39 12.39
-5 -1 -7 485.03 12.19
-5 1 -7 458.02 12.18
-5 -1 -7 457.34 12.57
5 -1 7 447.62 13.54
-5 1 -7 539.08 12.92
-5 1 -7 439.19 11.66
5 1 7 462.64 10.97
5 -1 7 482.12 13.62
5 1 7 438.29 11.63
-5 1 -7 471.05 12.29
5 -1 7 471.68 14.09
-5 1 -7 466.72 12.32
-5 -1 -7 442.15 13.01
-5 1 -7 452.52 11.52
-5 1 -7 456.11 12.14
-5 -1 -7 408.24 12.98
-5 1 -7 461.24 12.16
-5 1 -7 446.76 12.01
5 -1 7 467.91 14.07
5 -1 7 447.86 13.92
-5 1 -7 442.76 11.75
-5 -1 -7 476 13.36
5 -1 7 446.38 12.72
5 1 8 47.91 3.61
-5 -1 -8 48.25 3.81
-5 -1 -8 42.82 3.39
-5 -1 -8 41.95 3.39
-5 1 -8 42.58 3.43
-5 -1 -8 44.36 3.47
-5 -1 -8 40.55 2.95
5 -1 8 47.14 3.6
-5 1 -8 43.55 3.33
-5 1 -8 43.79 3.61
-5 -1 -8 47.41 3.66
5 1 8 43.61 3.6
-5 -1 -8 46.67 3.81
-5 1 -8 44.01 3.41
-5 1 -8 49.84 3.82
-5 1 -8 44.1 3.52
-5 1 -8 50.1 3.8
-5 -1 -8 35.38 3.65
5 -1 8 69.99 5.08
-5 1 -8 43.61 3.51
5 1 8 44.91 3.29
5 1 8 47.51 3.66
-5 1 -8 42.96 3.15
-5 -1 -8 40.59 3.96
-5 1 -8 44.74 3.29
-5 1 -8 46.66 3.59
-5 -1 -8 34.36 3.55
5 -1 8 73.68 5.6
-5 1 -8 47.68 3.7
5 -1 8 48.69 4.16
-5 -1 -8 43.44 3.99
-5 1 -8 44.22 3.52
5 1 9 195.18 7.78
-5 -1 -9 197.47 8.19
-5 -1 -9 186.28 7.66
-5 -1 -9 208.45 7.75
-5 -1 -9 171.93 6.87
-5 -1 -9 189.19 7.57
-5 1 -9 179.15 7.47
-5 -1 -9 169.28 7.24
-5 -1 -9 166.29 6.23
5 -1 9 191.27 7.73
5 1 9 188.11 7.96
-5 1 -9 178.55 7.02
-5 -1 -9 182.89 7.64
-5 1 -9 192.08 8.07
-5 1 -9 171.71 6.87
-5 1 -9 172.53 6.69
-5 -1 -9 178.11 7.85
-5 1 -9 178.38 7.62
-5 1 -9 193.38 7.67
-5 1 -9 196.19 7.81
-5 1 -9 180.72 7.42
5 -1 9 193.61 8.94
5 1 9 175.37 7.52
5 1 9 191.28 7.38
-5 1 -9 192.23 7.58
-5 1 -9 203.69 7.1
-5 1 -9 178 7.63
5 -1 9 174.86 8.99
-5 -1 -9 165.25 7.91
-5 -1 -9 166.08 8.1
5 -1 9 175.84 8.32
-5 1 -9 183.31 7.54
-5 -1 -9 181.75 8.45
-5 -1 -10 6.34 1.93
-5 -1 -10 5.99 1.78
5 1 10 10.64 2.08
-5 -1 -10 6.87 1.69
-5 -1 -10 11.18 1.7
5 -1 10 6.28 1.77
5 1 10 8.2 2
-5 1 -10 7.78 1.82
-5 -1 -10 9.26 1.87
-5 1 -10 6.63 1.54
-5 -1 -10 8.49 1.91
-5 1 -10 9.47 2.07
-5 1 -10 8.36 1.56
-5 1 -10 7.32 1.6
-5 -1 -10 7.77 1.93
-5 1 -10 8.47 2.03
-5 1 -10 6.32 1.66
-5 1 -10 6.48 1.75
5 1 10 3.8 1.58
-5 1 -10 6.74 1.77
5 -1 10 8.05 2.2
5 1 10 8.12 1.85
5 -1 10 7.46 2.2
-5 1 -10 5.83 1.69
-5 1 -10 5.47 1.59
-5 -1 -10 4.76 1.71
5 -1 10 6.89 2.44
-5 -1 -10 6.93 1.91
-5 -1 -10 6.04 1.87
-5 1 -10 7.84 1.74
-5 1 -10 7.23 1.82
-5 -1 -11 222.74 9.16
-5 -1 -11 214.65 7.94
-5 -1 -11 230.58 8.68
5 -1 11 217.85 10.51
5 1 11 225.25 9.33
-5 1 -11 209.86 8.69
-5 -1 -11 200.7 8.46
5 -1 11 219.96 9.05
5 1 11 230.81 9.58
-5 1 -11 231 8.23
-5 1 -11 223.99 9.05
-5 -1 -11 210.9 8.8
-5 -1 -11 216.71 7.19
-5 1 -11 234.77 9.37
-5 1 -11 216.97 7.7
-5 -1 -11 197.35 8.8
-5 1 -11 213.8 8.47
-5 1 -11 218.2 9.06
5 1 11 216.35 9.05
5 1 11 218.37 8.94
-5 1 -11 229.31 8.79
5 -1 11 225.45 10.49
-5 1 -11 218.99 8.59
5 -1 11 239.26 11.04
5 -1 11 233.66 11.06
-5 1 -11 231.11 8.55
-5 1 -11 229.48 9.14
-5 -1 -11 229.64 9.51
-5 -1 -11 230.63 9.53
-5 1 -11 210.65 8.8
5 -1 11 248.96 11.19
5 -1 11 213.25 9.86
-5 1 -11 216.27 8.86
-5 1 -11 219.06 8.4
5 -1 11 237.41 11.09
-5 -1 -11 208.53 9.47
-5 -1 -12 138.1 7.19
-5 -1 -12 142.23 6.71
5 -1 12 132.95 8.4
5 1 12 142.78 7.61
-5 -1 -12 133.81 6.2
-5 -1 -12 124.6 6.85
5 -1 12 126.55 7.08
-5 1 -12 130.07 6.84
-5 -1 -12 122.3 6.65
-5 1 -12 136.76 6.29
5 1 12 138.79 7.64
-5 1 -12 144.27 7.34
5 -1 12 139.54 6.89
-5 1 -12 145.42 7.39
-5 -1 -12 130.96 7.08
-5 1 -12 143.24 6.85
5 -1 12 143.87 8.62
-5 1 -12 146.57 7.54
5 1 12 138.09 7.31
5 -1 12 152.79 8.72
5 1 12 163.56 7.94
-5 1 -12 154.78 7.15
-5 1 -12 145.08 6.96
5 -1 12 158.51 9.07
-5 -1 -12 138.56 7.27
-5 1 -12 150.63 6.81
-5 1 -12 153.18 7.48
5 -1 12 151.14 9.08
-5 1 -12 144.22 7.21
5 -1 12 149.35 8.73
5 -1 12 141.91 8.18
-5 1 -12 145.72 6.87
-5 -1 -12 129.46 7.46
-5 1 -12 139 7.24
-5 -1 -12 137.71 7.65
5 -1 12 155.01 9.1
-5 -1 -13 532.38 15.21
-5 -1 -13 505.91 13.71
5 -1 13 542.9 17.81
5 1 13 538.72 16.09
5 -1 13 523.6 15.99
-5 -1 -13 552.02 13.48
5 -1 13 518.47 15.71
5 1 13 566.97 16.63
-5 1 -13 528.33 15.04
-5 1 -13 531.91 13.78
5 1 13 579.2 17.77
-5 1 -13 565.11 15.62
-5 -1 -13 534.04 15.3
-5 -1 -13 519.04 14.89
-5 1 -13 593.52 15.96
-5 -1 -13 555.24 15.52
-5 1 -13 545.18 14.43
5 -1 13 516.55 17.42
-5 1 -13 540.49 15.59
-5 1 -13 559.75 14.78
5 1 13 550.6 15.99
5 -1 13 543.58 17.59
5 -1 13 566.21 17.99
-5 1 -13 480.5 13.84
-5 1 -13 553.33 14.04
-5 1 -13 560.63 15.36
5 -1 13 554.11 18.33
-5 1 -13 549.62 15.27
5 -1 13 582.82 17.73
5 1 13 538.9 15
-5 1 -13 560.61 15.6
5 -1 13 502.24 16.42
-5 -1 -13 536.33 16.29
5 -1 13 570.15 18.17
-5 -1 -13 577.2 16.47
-5 1 -13 556.31 14.69
-5 -1 -14 408.75 12.77
5 -1 14 392.39 13.56
-5 -1 -14 389.86 11.17
5 -1 14 401.88 15.14
-5 -1 -14 408.25 10.88
5 -1 14 382.76 13.23
5 1 14 404.99 13.9
-5 -1 -14 356.49 12.1
-5 1 -14 387.19 11.31
-5 1 -14 404.74 12.89
-5 -1 -14 395.57 12.72
5 1 14 436.45 15.16
-5 1 -14 369.51 12.32
-5 1 -14 440.27 13.29
-5 -1 -14 416.08 12.81
-5 1 -14 400.21 13.14
5 -1 14 393.31 14.66
-5 1 -14 409.23 11.83
-5 1 -14 420.95 12.17
5 -1 14 402.14 14.92
5 1 14 440.66 14.02
-5 1 -14 370.17 11.53
5 -1 14 448.75 15.51
-5 1 -14 415.28 11.5
-5 1 -14 434.11 13.05
5 -1 14 431.43 15.63
-5 1 -14 412.09 12.77
-5 -1 -14 398.2 13.72
5 -1 14 439.88 14.82
-5 1 -14 401.01 13.06
5 -1 14 418.26 14.58
5 1 14 392.05 12.63
5 -1 14 446.48 15.6
-5 -1 -14 402.44 13.31
-5 1 -14 403.55 12.09
-5 -1 -15 665.65 17.46
-5 -1 -15 699.32 18.47
5 -1 15 685.11 18.33
-5 -1 -15 656.02 16.57
-5 -1 -15 678.35 17.14
-5 1 -15 694.28 17.3
-5 1 -15 708.97 17.29
-5 -1 -15 646.42 16.37
-5 1 -15 675.18 17.54
5 -1 15 655.45 19.09
-5 1 -15 656.52 15.31
-5 1 -15 653.01 15.55
-5 1 -15 652.96 16.58
5 -1 15 689.47 20.11
-5 1 -15 673.43 16.92
5 -1 15 686.5 18.62
5 -1 15 634.98 18.45
-5 1 -15 676 16.16
-5 -1 -15 650.1 17.75
5 1 15 666.34 17.24
5 -1 15 689.36 19.82
-5 -1 -15 685.84 17.44
-5 -1 -16 412.38 13.24
5 -1 16 416.82 13.43
-5 -1 -16 409.3 11.82
-5 1 -16 381.71 12.4
-5 1 -16 419.07 12.16
5 -1 16 401.5 13.76
-5 1 -16 415.45 12.3
-5 -1 -16 396.31 12.03
-5 1 -16 406.03 11.88
-5 1 -16 412.07 12.1
5 -1 16 434.49 13.36
-5 1 -16 393.73 11.17
-5 -1 -16 396.46 12.89
5 -1 16 401.19 13.53
5 1 16 422.84 12.77
5 -1 16 422.89 14.34
-5 -1 -16 408.97 12.08
-5 -1 -17 285.1 9.93
5 -1 17 303.26 10.52
-5 -1 -17 276.4 8.79
5 -1 17 258.37 10.17
-5 1 -17 290.1 9.17
-5 1 -17 291.96 9.4
-5 -1 -17 277.81 9.18
-5 1 -17 285.37 9.15
5 1 17 292.83 10.92
-5 1 -17 269.99 8.75
5 1 17 271.55 9.56
-5 -1 -17 285.6 9.95
5 -1 17 285.89 10.69
5 -1 17 263.29 10.12
-5 -1 -18 61.54 4.05
5 -1 18 59.66 4.19
-5 -1 -18 52.66 3.22
-5 1 -18 50.15 3.26
5 -1 18 42.81 3.77
-5 1 -18 55.18 3.56
-5 -1 -18 51.31 3.41
-5 1 -18 51.49 3.33
5 1 18 64.66 4.71
5 -1 18 57.57 4.17
5 -1 18 48.53 3.97
-5 1 -18 57.32 3.88
5 1 18 55.48 3.85
-5 -1 -19 258.94 7.57
5 -1 19 279.69 8.15
-5 -1 -19 230.97 6.03
5 1 19 244.51 8.41
5 -1 19 217.65 7.33
-5 1 -19 251.09 7.6
-5 -1 -19 235.42 6.76
-5 1 -19 249.95 6.93
5 1 19 255.27 8.6
5 -1 19 235.78 7.6
5 -1 19 235.26 7.6
-5 1 -19 254.06 7.57
-5 -1 -20 536.82 10.3
5 1 20 507.69 11.33
-5 1 -20 528.25 10.5
5 -1 20 526.04 11.51
-5 -2 20 88.24 3.87
5 -2 -20 75.78 3.88
5 2 -20 84.32 4.07
5 -2 -20 88.56 3.92
-5 2 20 104.51 5.29
-5 -2 20 94.99 5.49
-5 -2 20 86.96 5.1
-5 2 20 99.41 4.45
5 2 -20 94.36 4
-5 2 20 93.88 4.87
5 -2 -19 45.75 3.64
-5 -2 19 50.69 3.71
-5 -2 19 48.82 3.51
5 2 -19 49.69 3.51
5 2 -19 49.99 3.59
5 -2 -19 52.19 3.42
5 -2 -19 43.95 2.89
-5 2 19 56.06 4.44
-5 -2 19 52.83 4.67
5 2 -19 46.39 2.85
-5 2 19 53.96 3.8
5 2 -19 50.39 3.38
-5 -2 18 343.23 10.87
5 -2 -18 302.95 10.93
5 -2 -18 332.99 9.8
5 2 -18 353.24 10.77
5 2 -18 326.32 10.32
5 -2 -18 296.93 9.23
5 -2 -18 336.94 10.11
-5 2 18 360.29 12.49
5 2 -18 348.37 9.77
5 -2 -18 329.28 10
-5 -2 18 350.94 13.43
-5 -2 18 297.69 11.25
5 2 -18 351.48 10.35
5 2 -18 331.65 9.3
5 -2 -17 195.25 6.96
5 -2 -17 193.65 9.35
-5 -2 17 208.82 8.77
5 2 -17 217.58 8.7
5 2 -17 201.79 8.38
5 -2 -17 192.97 7.71
5 -2 -17 173.76 7.43
5 -2 -17 191.97 7.85
5 -2 -17 194.08 7.94
5 -2 -17 206.78 7.91
5 2 -17 214.99 7.83
5 2 -17 212.96 8.1
-5 2 17 223.13 9.96
5 -2 -17 200.61 8.03
-5 -2 17 217.66 11.35
-5 -2 17 185.95 9.76
-5 -2 17 207.61 9.41
5 2 -17 221.67 8.52
-5 2 17 224.69 9.13
5 2 -17 201.19 7.52
5 -2 -16 135.81 6.22
5 -2 -16 125.45 7.96
-5 -2 16 139.86 7.39
5 -2 -16 121.41 6.49
5 -2 -16 121.91 6.51
5 -2 -16 126.31 6.72
5 2 -16 136.95 7.15
5 2 -16 153.45 7.52
5 -2 -16 134.37 6.63
5 2 -16 167.85 7.35
-5 2 16 161.15 8.76
5 2 -16 162.3 7.43
-5 -2 16 164.28 10.88
5 -2 -16 137.09 6.69
-5 -2 16 156.34 8.63
5 -2 -16 123.03 6.56
-5 -2 16 132.2 8.97
5 2 -16 148.36 7.29
-5 -2 16 150.53 10.06
5 2 -16 142.08 6.53
-5 2 16 157.87 8.1
5 -2 -15 710.12 16.9
5 -2 -15 652.07 20.22
-5 -2 15 690.57 18.39
5 -2 -15 665.55 17.67
5 -2 -15 702.93 17.66
5 -2 -15 747.16 18.14
5 2 -15 688.22 18.07
5 2 -15 750.44 18.85
5 -2 -15 688.87 17.26
5 -2 -15 705.47 16.24
-5 2 15 746.88 20.14
-5 -2 15 752.5 25.28
5 -2 -15 708.81 17.46
5 -2 -15 686.83 17.68
5 2 -15 692.72 16.77
-5 -2 15 763.95 24.59
-5 -2 15 712.58 23.12
-5 2 15 731.34 19.58
5 2 -15 737.21 18.45
-5 -2 15 765.53 21.23
5 -2 -14 303.35 10.41
5 -2 -14 282.7 12.81
-5 -2 14 318.97 10.78
-5 -2 14 297.44 11.33
5 2 -14 301.04 10.82
5 -2 -14 309.63 11.4
-5 2 14 276.4 11.52
-5 2 14 277.57 11.32
5 -2 -14 302.88 10.89
5 -2 -14 345.31 11.51
-5 2 14 302.36 12.68
-5 -2 14 316.41 13.95
5 2 -14 303.08 11.24
5 -2 -14 320.97 10.87
5 2 -14 312.95 11.47
5 -2 -14 329.68 10.15
-5 2 14 328.26 12.48
5 2 -14 273.9 9.57
5 2 -14 273.78 10.59
5 -2 -14 325.37 10.91
-5 -2 14 310.01 16.27
5 -2 -14 294.15 10.87
5 2 -14 296.67 10.16
-5 -2 14 322.38 15.8
-5 -2 14 316.02 15.37
5 2 -14 318.36 11.46
5 -2 -14 319.17 11.05
-5 -2 14 299.89 12.86
-5 2 14 285.83 11.82
-5 -2 13 27.24 3.16
5 -2 -13 33.24 3.48
5 -2 -13 24.13 3.94
-5 -2 13 28.78 3.54
5 2 -13 30.63 3.46
-5 2 13 27.49 3.58
5 -2 -13 33.03 3.83
-5 2 13 27.76 3.93
5 -2 -13 30.13 3.48
-5 2 13 29.51 4.05
-5 -2 13 27.98 4.33
5 2 -13 28.06 3.43
5 2 -13 32.46 3.75
5 -2 -13 28.04 2.95
5 -2 -13 28.8 3.27
5 2 -13 25.93 3.4
-5 2 13 31.42 3.9
5 2 -13 26.14 2.86
5 -2 -13 29.76 3.33
-5 -2 13 34.91 6.02
-5 2 13 32.89 4.12
5 2 -13 30.3 3.21
-5 -2 13 31.32 5.35
-5 -2 13 39.92 6
5 -2 -13 29.06 3.4
-5 -2 13 32.75 4.35
5 -2 -13 28.12 3.4
5 -2 -12 28.69 3.2
5 -2 -12 20.67 3.57
-5 -2 12 24.03 3.17
5 2 -12 23.14 3.1
5 -2 -12 26.79 3.31
-5 2 12 20.23 3.35
-5 2 12 20.66 3
-5 2 12 29.38 3.96
-5 -2 12 23.93 4.02
5 2 -12 24.98 3.2
5 -2 -12 25.18 3.06
5 -2 -12 24.94 2.72
-5 2 12 28.35 3.62
5 2 -12 24.57 3.4
5 2 -12 24.44 2.74
5 -2 -12 30.8 3.32
-5 -2 12 18.15 4.67
5 -2 -12 24.72 3.22
5 -2 -12 23.85 3.1
-5 -2 12 28.64 4.96
-5 -2 12 26.6 5.34
-5 -2 12 25.14 3.86
5 2 -12 25.35 3
-5 2 12 18.52 3.34
5 -2 -11 210.34 8.54
5 -2 -11 196.76 9.97
-5 -2 11 197.37 8.48
5 2 -11 216.37 9.12
5 -2 -11 210.02 8.55
-5 2 11 203.44 8.74
-5 2 11 219.18 9.76
-5 2 11 217.63 9.97
-5 -2 11 206.4 10.47
5 2 -11 205.88 8.7
5 -2 -11 224.15 8.52
5 2 -11 202.38 7.68
-5 2 11 196.38 8.46
5 2 -11 200.01 9.48
5 -2 -11 226.27 8.58
-5 -2 11 173.05 11.95
-5 -2 11 211.68 13.49
5 2 -11 221.71 8.28
-5 -2 11 204.35 11.93
5 -2 -11 201.28 8.56
-5 -2 11 192.42 9.52
5 -2 -10 57.79 4.38
5 -2 -10 60.67 5.19
-5 -2 10 58.93 4.39
-5 2 10 52.84 4.23
-5 -2 10 70.51 6.71
5 -2 -10 61.2 4.45
-5 2 10 60.45 5.03
-5 2 10 64.77 5.24
-5 -2 10 60.64 5.38
5 -2 -10 60.47 4.24
5 -2 -10 65.47 4.14
5 2 -10 57.47 3.86
-5 -2 10 52.7 5.95
-5 2 10 53.55 4.53
5 2 -10 56.97 5.02
-5 -2 10 48.08 6.24
5 -2 -10 63.26 4.33
5 2 -10 57.93 4.18
-5 -2 10 57.54 7.27
5 -2 -10 58.81 4.48
5 -2 -10 68.17 4.81
-5 -2 10 64.82 6.49
-5 -2 10 59.84 5.04
-5 -2 9 296.06 8.72
5 -2 -9 278.18 9.66
-5 -2 9 273.89 9.41
5 -2 -9 285.03 10.91
5 2 -9 290.25 10.44
5 -2 -9 287.5 9.65
-5 2 9 283.21 9.53
-5 -2 9 294.53 13.99
-5 2 9 299.24 10.91
-5 -2 9 309.91 11.71
5 -2 -9 308.98 9.16
5 -2 -9 307.98 9.55
-5 -2 9 280.92 13.41
-5 2 9 244.88 9.81
5 2 -9 283.31 8.78
5 2 -9 301.09 11.67
-5 2 9 296.9 9.69
-5 -2 9 273.55 13.46
5 2 -9 282.96 9.32
-5 -2 9 259.02 14.83
-5 -2 9 305.87 13.11
-5 -2 9 309.15 10.89
5 -2 -9 302.85 10.08
5 -2 -9 277.28 9.79
5 -2 -9 288.74 10.28
-5 -2 8 1046.98 18.98
5 -2 -8 988.96 20.88
5 -2 -8 989.01 21.99
-5 -2 8 1014.73 20.31
5 2 -8 1067.6 22.36
-5 2 8 1002.14 20.26
-5 -2 8 1011.19 28.29
-5 -2 8 1120.23 24.01
5 -2 -8 1018.44 19.99
5 -2 -8 1075.91 20.33
-5 2 8 914.01 20.25
5 2 -8 985.84 23.46
-5 2 8 867.79 21.35
-5 -2 8 1003.33 27.56
5 2 -8 1000.42 19.36
5 -2 -8 1026.74 18.91
-5 2 8 1033.61 20.98
-5 2 8 1048.98 20.78
-5 -2 8 1036.57 26.66
-5 -2 8 1072.58 25.35
-5 -2 8 1003.25 21.65
5 -2 -8 1034.9 21.24
5 -2 -8 1087.53 21.73
-5 -2 8 888.57 28.25
5 -2 -8 1007.19 21.7
-5 -2 7 4.51 1
5 -2 -7 6.69 1.64
5 2 -7 3.72 1.48
-5 -2 7 3.89 1.53
-5 2 7 4.43 1.21
5 -2 -7 7.28 1.95
-5 -2 7 5.4 2.54
5 -2 -7 6.12 1.7
5 -2 -7 4.1 1.3
5 -2 -7 4.56 1.08
5 2 -7 4.69 1.81
-5 -2 7 6.38 2.6
-5 2 7 3.13 1.35
5 2 -7 6.36 1.33
-5 -2 7 5.2 1.55
-5 -2 7 3.98 2.13
-5 2 7 6.55 1.66
5 -2 -7 6.4 1.7
-5 -2 7 10.49 2.43
5 -2 -7 4.97 1.58
5 -2 -7 6.32 1.67
-5 -2 6 933.53 20.23
5 2 -6 1118.65 22.1
-5 -2 6 1046.43 17.68
-5 2 6 1009.81 19.06
-5 -2 6 1003.78 27.95
-5 2 6 1031.89 21.32
5 -2 -6 1144.56 21.97
-5 2 6 1085.39 21.84
-5 -2 6 1083.63 22.28
5 -2 -6 1060.02 20.99
5 -2 -6 977.76 19.69
-5 -2 6 1027.48 27.68
5 2 -6 971.91 18.58
-5 -2 6 971.14 19.83
-5 2 6 908.92 20.69
5 -2 -6 1049.42 18.17
-5 2 6 1028.83 20.6
-5 -2 6 1089.37 24.19
5 -2 -6 1024.2 20.78
-5 -2 6 1009.36 22.55
-5 -2 6 936.12 26.88
5 -2 -6 992.38 20.67
5 -2 -6 1047.9 20.78
5 -2 -6 1060.45 21.51
-5 -2 5 0.98 0.55
5 2 -5 2.03 1.12
-5 -2 5 0.96 1.16
5 -2 -5 2.18 1.37
-5 2 5 0.51 0.7
-5 -2 5 3.94 2.42
-5 2 5 5.4 1.63
-5 2 5 0.5 1.04
5 -2 -5 1.18 0.97
5 -2 -5 1.29 1.15
5 2 -5 2.45 0.98
-5 -2 5 8.61 2.89
-5 2 5 1.47 1.05
5 -2 -5 1.06 0.63
5 -2 -5 2.01 1.3
-5 -2 5 1.06 1.32
5 -2 -5 1.99 1.29
-5 -2 5 2.88 1.39
5 -2 -5 0.9 1.06
5 -2 -5 1.41 1.11
5 -2 -5 4.26 1.41
-5 -2 5 1.73 2.17
5 2 -4 532.37 13.4
5 -2 -4 518.37 15.84
-5 -2 4 524.25 9.84
-5 -2 4 520.31 13.38
-5 2 4 501.31 10.97
-5 -2 4 586.53 11.46
-5 -2 4 478.27 17.54
5 -2 -4 529.61 13.19
-5 2 4 519.2 12.8
-5 2 4 536.98 13.16
5 -2 -4 497 12.7
5 -2 -4 479.9 12.34
-5 2 4 520.66 12.26
5 2 -4 491.6 10.88
5 -2 -4 499.38 10.2
-5 2 4 469.4 12.55
5 -2 -4 529.72 13.23
-5 2 4 496.91 12.26
5 -2 -4 468.3 12.56
-5 -2 4 463.9 12.67
5 -2 -4 479.03 12.6
-5 -2 4 517.59 16.76
5 -2 -4 478.39 12.51
5 -2 -4 514.25 13.22
5 2 -3 548.44 13.47
5 -2 -3 554.38 16.2
-5 -2 3 558.81 10.07
-5 -2 3 539.52 13.46
-5 -2 3 598.54 11.89
5 -2 -3 515.41 13.07
-5 -2 3 526.21 17.88
-5 2 3 543.46 12.82
-5 2 3 525.84 10.98
-5 2 3 541.42 13.29
5 -2 -3 509.87 13
-5 2 3 541.81 12.81
5 -2 -3 490.19 12.85
-5 -2 3 531.65 17.84
5 2 -3 502.69 10.92
-5 2 3 550.96 10.92
5 -2 -3 524.84 10.29
5 -2 -3 531.41 13.35
-5 2 3 529.29 13.07
5 -2 -3 517.57 13.18
-5 -2 3 539.31 16.24
5 -2 -3 524.75 13.16
5 -2 -3 511.5 12.99
5 -2 -3 543.29 13.51
5 2 -2 381.33 10.53
5 -2 -2 365.46 12.8
-5 -2 2 397.13 7.84
-5 -2 2 365.67 10.57
-5 2 2 390.42 10.18
-5 -2 2 367.47 14.24
-5 -2 2 404.5 9.53
-5 2 2 392.27 10.7
5 -2 -2 364.08 10.48
5 -2 -2 410.81 13.62
-5 2 2 401.49 10.7
-5 2 2 388.22 10.48
5 -2 -2 363.51 10.75
5 -2 -2 355.81 10.49
5 2 -2 360.99 8.57
5 -2 -2 400.48 10.84
-5 2 2 367.78 9.02
5 -2 -2 373 7.92
-5 -2 2 373.69 14.19
5 -2 -2 373.82 10.81
-5 2 2 356.65 10.54
5 -2 -2 358.58 10.74
5 -2 -2 364 10.59
-5 -2 2 360.47 12.4
5 -2 -2 357.99 10.52
5 2 -1 589.15 13.22
5 -2 -1 531.18 15.88
-5 -2 1 555.58 10.31
-5 -2 1 551.12 13.5
-5 -2 1 558.12 12.28
-5 -2 1 545.08 17.43
-5 2 1 628.46 13.21
5 -2 -1 501.89 13.1
-5 2 1 592.04 13.66
5 -2 -1 569.25 16.39
-5 2 1 562.58 13.73
5 -2 -1 579.66 14.34
-5 2 1 601.98 13.97
5 -2 -1 528.28 13.59
5 2 -1 540.18 11.11
5 -2 -1 557.32 13.53
-5 2 1 592.14 12.62
-5 -2 1 504.16 16.53
5 -2 -1 568.53 10.45
5 -2 -1 533.49 13.81
5 -2 -1 555.57 13.82
5 -2 -1 580.73 14.11
5 2 0 3165.55 46.82
5 -2 0 3035.08 52.08
5 -2 0 3267.4 44.86
-5 -2 0 3092 43.57
-5 -2 0 3123.39 48.07
-5 -2 0 3212.66 46.48
5 -2 0 2828.34 47.51
-5 2 0 3203.99 46.59
-5 2 0 3248.05 47.81
5 -2 0 3144.48 52.19
5 -2 0 3157.25 49.79
-5 2 0 3243.1 48.86
5 -2 0 2906.44 48.23
5 2 0 2805.22 44.19
-5 2 0 3146.84 46.93
5 -2 0 3188.79 43.56
5 -2 0 2962.97 47.69
5 -2 0 2938.24 48.58
-5 2 0 3294.43 47.88
5 -2 0 3090.69 48.49
5 -2 0 3041.03 48.99
5 2 1 1017.01 18.39
5 -2 1 1002.69 23.23
5 -2 1 1089.69 19.32
-5 -2 -1 981.11 20.12
-5 -2 -1 1059.9 19.26
5 -2 1 880.43 19.61
-5 -2 -1 971.34 23.5
-5 2 -1 972.04 18.42
-5 2 -1 1045.95 19.92
5 -2 1 996.08 23.09
-5 2 -1 1083.48 19.74
5 -2 1 965.95 21.77
-5 2 -1 1031.18 19.84
-5 2 -1 959.51 19.44
5 -2 1 950.42 20.02
5 -2 1 1005.76 16.5
-5 2 -1 962.64 19.36
-5 2 -1 982.21 19.88
5 -2 1 957.34 21
5 -2 1 974.08 21.39
5 -2 1 1017.24 20.69
5 -2 1 955.26 20.96
5 -2 2 3217.81 47.16
5 2 2 2822.04 42.76
-5 -2 -2 2933.79 46.44
-5 -2 -2 2941.76 44.95
-5 -2 -2 2686.6 49.19
-5 2 -2 2992.99 43.92
-5 2 -2 2966.75 45.76
5 -2 2 2818.55 49.42
-5 2 -2 3094.48 45.72
5 -2 2 2988.22 49.55
-5 2 -2 3082.88 46.16
-5 2 -2 2920.05 45.83
5 -2 2 3012.88 48.62
5 -2 2 2709.16 46.03
-5 2 -2 2881.29 45.67
5 -2 2 2948.85 41.8
5 -2 2 2823.56 47.64
-5 2 -2 2995.4 46.29
-5 2 -2 2886.58 44.87
5 -2 2 2908.75 46.92
5 -2 2 2975.27 48.75
5 -2 2 2792.69 47.71
5 -2 2 2676.29 45.63
5 -2 3 321.63 10.98
-5 -2 -3 302.36 11.35
5 -2 3 310.87 7.87
-5 2 -3 289.89 8.26
-5 2 -3 314.81 9.5
5 -2 3 312.69 11.67
-5 2 -3 346.21 10.07
-5 2 -3 329.75 10.14
-5 2 -3 301.37 9.74
-5 2 -3 298.31 9.62
5 -2 3 305.31 7.58
5 -2 3 321.32 11.37
5 -2 3 293.83 10.08
-5 2 -3 300.77 9.29
-5 2 -3 301.17 9.89
5 -2 3 313.13 11.22
-5 2 -3 307.09 9.12
5 -2 3 315.81 11.56
5 -2 3 306.17 9.82
5 -2 3 322.75 10.56
-5 -2 -4 941.88 18.06
-5 -2 -4 872.77 17.68
-5 -2 -4 883.49 20.18
5 -2 4 812.03 20.88
-5 -2 -4 826.62 18.5
-5 2 -4 888.13 18.46
-5 -2 -4 863.96 16.6
-5 -2 -4 826.61 17.66
5 -2 4 844.16 16.13
-5 -2 -4 758.35 19.65
-5 2 -4 919.78 16.9
5 -2 4 766.1 20.7
-5 2 -4 924.54 19.13
5 -2 4 851.72 22.43
-5 2 -4 887.06 19.14
5 -2 4 814.67 20.31
-5 2 -4 885.72 19.11
-5 2 -4 874.7 19.05
5 -2 4 801.11 19.36
-5 2 -4 867.15 19.14
-5 2 -4 868.93 18.55
5 -2 4 878.33 21.32
-5 2 -4 849.51 17.95
5 -2 4 880.43 21.96
5 -2 4 757.42 18.15
5 -2 4 827.08 19.5
5 -2 5 691.66 20.07
5 -2 5 799.23 20.8
-5 -2 -5 785.55 18.59
-5 -2 -5 798.7 18.87
-5 -2 -5 820.2 17.07
-5 -2 -5 746.71 18.1
-5 -2 -5 771.96 18.98
5 2 5 799.63 16.87
-5 -2 -5 807.45 16.98
-5 -2 -5 715.77 17.17
-5 -2 -5 790.65 16.1
-5 -2 -5 750.94 16.72
5 -2 5 781.55 15.59
-5 -2 -5 765.31 14.95
-5 2 -5 771.38 15.44
-5 2 -5 811.3 17.46
5 -2 5 715.65 19.82
-5 -2 -5 724.97 18.85
-5 2 -5 836.98 18.28
5 -2 5 666.63 20.73
5 -2 5 719.58 19.58
-5 2 -5 779.36 18.02
-5 2 -5 752.06 17.74
-5 2 -5 714.43 17.41
-5 2 -5 768.68 17.16
-5 2 -5 749.25 17.95
-5 2 -5 753.04 17.36
5 -2 5 772.52 20.77
5 -2 5 736.79 20.87
5 -2 5 727.82 17.57
-5 2 -5 771.15 16.25
5 -2 5 719.8 18.74
5 -2 5 747.89 20.77
-5 -2 -6 789.96 19.32
5 -2 6 842.29 21.76
5 2 6 846.12 17.51
-5 -2 -6 744.84 19.38
-5 -2 -6 834.9 17.65
5 -2 6 737.51 21.46
-5 -2 -6 758 18.81
-5 -2 -6 756.61 16.37
-5 -2 -6 748.83 17.16
5 -2 6 757.81 15.99
-5 -2 -6 727.35 15.35
-5 2 -6 752.05 18.57
-5 2 -6 810.51 15.9
-5 -2 -6 709.55 18.7
-5 2 -6 816.14 17.89
5 -2 6 690.69 19.78
-5 2 -6 841.38 18.83
5 -2 6 677.19 21.59
-5 2 -6 793.47 18.62
5 -2 6 701.02 20.03
-5 2 -6 786.43 17.16
-5 2 -6 803.51 18.56
-5 2 -6 766.28 18.29
5 2 6 742.53 17.53
-5 2 -6 789.86 18.56
-5 2 -6 781.65 18.12
5 -2 6 768.89 21.53
-5 2 -6 792.12 17.85
5 -2 6 740.32 19.08
5 -2 6 744.27 21.76
5 -2 6 719.14 17.94
5 -2 6 762.32 19.75
-5 2 -6 787.05 16.94
5 -2 6 747.89 21.69
5 -2 7 7.47 2.77
-5 -2 -7 7.07 2.03
-5 -2 -7 5.7 2.15
5 -2 7 18.89 3.33
5 2 7 9.76 1.91
-5 -2 -7 6.37 2.02
-5 -2 -7 5.27 1.73
-5 -2 -7 4.39 2.03
-5 -2 -7 4.69 1.95
5 -2 7 3.46 1.82
-5 -2 -7 4.78 1.43
-5 -2 -7 8.47 1.92
5 -2 7 4.68 1.33
-5 -2 -7 6.84 1.39
-5 2 -7 8 2.06
-5 -2 -7 5.39 1.82
-5 2 -7 7.56 1.85
-5 2 -7 6.49 1.61
5 -2 7 10.15 2.87
-5 2 -7 5.86 1.82
5 -2 7 5.26 2.84
-5 2 -7 3.93 1.67
5 2 7 25.47 2.96
-5 2 -7 8.46 2.06
5 -2 7 6.24 2.22
-5 2 -7 8.11 1.93
5 -2 7 6.5 2.63
-5 2 -7 7.93 1.9
-5 2 -7 8.68 2.09
5 -2 7 5.9 2.75
5 -2 7 15.79 2.83
-5 2 -7 8.97 1.98
-5 2 -7 4.85 1.45
5 -2 7 3.41 1.6
5 -2 7 5.09 2.71
5 -2 7 8.39 2.92
-5 -2 -8 1547.22 31.41
5 2 8 1676.09 28.89
-5 -2 -8 1601.06 32.16
-5 -2 -8 1216.43 30.88
-5 -2 -8 1496.48 30.64
5 -2 8 1614.36 35.74
-5 -2 -8 1626.62 29.37
-5 -2 -8 1487.25 28.93
-5 -2 -8 1583.94 28.52
5 -2 8 1523.98 27.9
-5 -2 -8 1405.26 27.62
-5 -2 -8 1529.29 27.36
-5 2 -8 1599.2 30.6
5 -2 8 1500.31 32.51
-5 -2 -8 1591.42 30.13
-5 2 -8 1635.03 29.52
-5 2 -8 1635.81 30.85
5 -2 8 1409.44 35.31
-5 2 -8 1612.04 30.64
5 -2 8 1411.59 33.57
-5 2 -8 1582.26 30.41
-5 2 -8 1529.8 29.98
-5 2 -8 1523.89 29.31
5 2 8 1483.58 29.58
5 -2 8 1505.84 36.02
-5 2 -8 1624.43 30.36
-5 2 -8 1540.32 29.63
5 -2 8 1501.66 31.18
-5 2 -8 1608.06 29.98
5 -2 8 1390.55 34.84
5 -2 8 1596.85 33.59
5 -2 8 1507.3 35.93
-5 2 -8 1606.57 29.05
5 -2 8 1466.09 30.14
-5 -2 -9 86.68 6.31
-5 -2 -9 91.85 6.1
-5 -2 -9 65.66 6.08
-5 -2 -9 88.8 5.56
-5 -2 -9 80.4 5.26
5 -2 9 91.54 7.61
-5 -2 -9 89.16 6.24
5 2 9 69.27 5.17
-5 -2 -9 76.32 4.94
-5 -2 -9 80.65 4.91
-5 2 -9 85.4 5.66
-5 -2 -9 87.38 5.57
-5 2 -9 93.64 6.05
-5 2 -9 91.73 5.62
-5 2 -9 92.41 5.8
5 -2 9 75.77 6.93
5 -2 9 95.67 8.15
5 -2 9 92.14 8.09
5 2 9 98.92 6.14
-5 2 -9 91.91 5.51
-5 2 -9 91.7 5.89
-5 2 -9 93.59 5.91
-5 2 -9 88.9 5.52
-5 2 -9 92.05 5.79
5 -2 9 80.81 5.98
5 -2 9 85.16 7.61
5 -2 9 93.67 7.05
5 -2 9 85.77 7.87
5 -2 9 84.03 5.78
-5 2 -9 85.82 5.32
5 -2 10 589.63 16.74
5 -2 10 627.73 20.65
-5 -2 -10 441.07 16.9
-5 -2 -10 593.84 16.47
-5 -2 -10 589.69 15.55
-5 -2 -10 597.54 17.95
-5 -2 -10 608.91 17.47
-5 -2 -10 625.99 15.63
-5 -2 -10 562.83 14.44
-5 2 -10 594.3 16.24
5 2 10 511.41 15.83
-5 -2 -10 593.5 15.01
-5 2 -10 629.31 17.05
-5 2 -10 588.19 15.95
5 -2 10 662.42 21.44
-5 2 -10 633.1 16.3
5 -2 10 579.84 19.74
5 -2 10 598.56 21.35
-5 2 -10 591.68 16.36
5 2 10 582.63 16.52
-5 2 -10 567.54 14.93
-5 2 -10 591.58 16.27
-5 2 -10 594 15.47
-5 2 -10 615.85 16.5
-5 2 -10 624.48 16.74
-5 2 -10 624.78 16.58
5 -2 10 571.75 17
5 -2 10 599.78 19.23
5 -2 10 611.39 20.65
5 -2 10 561.49 16.36
5 -2 10 638.49 21.9
-5 2 -10 627.08 16.04
-5 -2 -11 200.79 9.9
-5 -2 -11 188.88 8.6
5 -2 11 209.58 11.52
-5 -2 -11 183.63 10.16
5 -2 11 197.51 9.19
-5 -2 -11 204.17 8.43
-5 -2 -11 205.96 8.41
-5 -2 -11 200.61 7.8
5 2 11 178.07 8.86
-5 2 -11 203.13 8.71
-5 -2 -11 187.35 7.83
-5 2 -11 215.91 9.39
5 -2 11 219.99 11.63
-5 2 -11 203.14 8.52
5 -2 11 190.27 10.92
-5 2 -11 217.25 9.23
-5 2 -11 206.5 8.86
-5 2 -11 198.96 8.78
-5 2 -11 205.7 8.95
5 2 11 207.92 9.4
-5 2 -11 197.67 7.65
5 -2 11 221.28 12.47
-5 2 -11 211.62 9
-5 2 -11 202.91 8.99
-5 2 -11 209.02 9
-5 2 -11 193.71 7.97
5 -2 11 191.35 9.17
5 -2 11 230.89 11.95
5 -2 11 199.28 10.75
-5 2 -11 212.24 8.81
5 -2 11 218.84 12.33
-5 -2 -12 64.78 5.95
-5 -2 -12 66.73 5.01
-5 -2 -12 63.95 5.57
5 -2 12 68.94 6.59
5 -2 12 71.16 5.48
-5 -2 -12 68.63 4.77
5 2 12 55.6 5.03
-5 2 -12 73.51 5.04
-5 -2 -12 68.68 4.25
-5 -2 -12 64.13 4.48
-5 2 -12 77.26 5.6
5 -2 12 73.14 6.44
-5 2 -12 70.55 4.68
-5 2 -12 72.37 4.89
5 -2 12 79.94 6.98
-5 2 -12 74.35 5.28
-5 2 -12 69.87 5.09
-5 2 -12 67.38 5.03
-5 2 -12 61.93 4.8
5 2 12 67.99 5.41
5 -2 12 75.38 7.15
-5 2 -12 64.77 4.29
-5 2 -12 68.21 5.01
-5 2 -12 74.06 5.32
5 -2 12 73.5 6.58
5 -2 12 81.49 7
5 -2 12 70.18 7.08
-5 2 -12 69.07 5
-5 -2 -13 89.13 6.29
-5 -2 -13 96.52 6.97
5 -2 13 87.64 6.02
-5 -2 -13 100.38 5.52
-5 -2 -13 91.02 5.46
-5 -2 -13 99.64 6.27
-5 -2 -13 88.95 4.71
-5 -2 -13 84.66 4.99
-5 2 -13 94.18 5.84
5 -2 13 100.71 6.92
-5 2 -13 96.24 6.06
-5 2 -13 92.54 5.01
-5 2 -13 89.08 5.11
5 -2 13 85.24 7.04
-5 2 -13 92.37 5.82
-5 2 -13 98.71 5.91
-5 2 -13 94.93 5.66
5 -2 13 103.74 8.13
-5 2 -13 93.63 5.88
5 -2 13 92.04 7.06
5 -2 13 103.62 7.31
5 -2 13 99.07 7.92
-5 2 -13 92.34 5.72
-5 -2 -14 449.05 14.11
-5 -2 -14 488.27 15.53
5 -2 14 471.96 14.25
-5 -2 -14 497.1 12.72
-5 -2 -14 470.87 12.71
-5 -2 -14 496.43 14.22
-5 -2 -14 444.81 11.02
-5 2 -14 496.44 13.94
-5 2 -14 527.84 14.48
5 -2 14 448.29 15.63
-5 2 -14 493.14 13.65
-5 2 -14 477.48 13.48
-5 2 -14 465.34 13.77
-5 2 -14 484.69 13.18
5 -2 14 504.35 17.67
5 -2 14 529.38 15.43
5 -2 14 470.95 15.92
5 -2 14 520.64 17.29
-5 2 -14 491.52 13.95
-5 -2 -15 135.93 5.77
-5 -2 -15 138.69 6.72
5 -2 15 125.73 6.66
-5 -2 -15 136.53 6.57
-5 -2 -15 132.65 4.86
-5 2 -15 137.82 6.6
-5 2 -15 147.83 6.84
-5 2 -15 135.05 6.23
5 -2 15 132.9 7.6
-5 2 -15 131.46 6.14
5 -2 15 139.33 8.41
-5 2 -15 136.13 6.62
-5 2 -15 135.46 6.01
5 -2 15 136.9 7.64
5 -2 15 148.87 8.15
5 2 15 119.31 6.09
-5 2 -15 138.04 6.63
-5 -2 -16 206.9 6.42
5 -2 16 211.66 8.05
-5 -2 -16 205.65 7.48
-5 2 -16 214.28 7.78
5 -2 16 204.71 8.47
-5 2 -16 215.64 7.24
-5 2 -16 203.81 7.1
5 -2 16 219.61 9.65
-5 2 -16 209.8 7.72
-5 2 -16 215.35 7.88
5 -2 16 212.83 8.73
5 -2 16 202.13 8.64
-5 2 -16 210.87 7.75
5 -2 17 21.98 2.44
-5 -2 -17 19.83 2.11
-5 2 -17 19.95 2.2
5 -2 17 20.72 2.42
5 -2 17 17.74 2.39
5 -2 17 22.72 2.94
5 2 17 23.16 2.66
-5 2 -17 22.32 2.28
-5 2 -17 21.8 2.29
-5 2 -17 22.4 2.33
-5 -2 -18 29.9 2.34
5 -2 18 30.64 2.43
-5 -2 -18 29.57 2.05
-5 2 -18 31.09 2.24
-5 2 -18 24.08 2.06
5 -2 18 26.62 2.58
5 2 18 19.68 2.11
-5 2 -18 28.58 2.21
-5 2 -18 24.18 1.98
-5 2 -18 32.5 2.41
5 -2 18 27.42 2.33
-5 -2 -19 59.32 2.55
5 -2 19 62.84 2.68
-5 -3 18 193.53 5.75
5 -3 -18 209.65 5.73
5 -3 -18 190.09 5.36
-5 -3 18 205.55 7.99
5 3 -18 199.53 5.54
-5 -3 18 210.6 7.4
-5 -3 18 214.5 7.16
5 -3 -17 21.14 1.92
-5 -3 17 32.48 2.77
5 3 -17 23.74 1.74
5 3 -17 29.44 2.25
5 3 -17 32.39 2.59
5 -3 -17 27.73 2.32
5 -3 -17 25.9 2.27
-5 -3 17 23.63 3.52
-5 3 17 31.18 3.03
5 3 -17 33.09 2.55
5 3 -17 33.68 2.5
-5 -3 17 32.98 3.6
-5 -3 17 24.59 3.02
5 3 -17 29.52 2.44
5 -3 -16 1070.31 21.15
-5 -3 16 1155.93 22.87
5 3 -16 935.9 18.78
5 3 -16 1109.4 20.59
5 -3 -16 1223.66 21.77
5 -3 -16 1195.02 22.01
5 -3 -16 1258.39 21.84
5 3 -16 1184.76 21.69
5 3 -16 1199.07 21.88
-5 3 16 1259.67 24.17
-5 -3 16 1265.8 27.51
-5 -3 16 1283.88 26.92
5 3 -16 1203.45 21.85
-5 3 16 1131 21.42
5 -3 -15 16.46 2.4
-5 -3 15 23.17 3.11
5 3 -15 14.19 1.75
5 3 -15 19.25 2.25
5 -3 -15 15.2 2.32
5 -3 -15 16.59 2.45
5 -3 -15 17.81 2.36
-5 -3 15 20.57 3.83
5 3 -15 22.69 2.7
5 -3 -15 18.15 2.48
-5 3 15 19.49 2.7
-5 -3 15 19.28 3.61
5 3 -15 21.28 2.6
5 -3 -14 434.69 12.1
5 -3 -14 360.87 11.87
-5 -3 14 360.65 12.62
5 -3 -14 397.57 11.51
5 -3 -14 402.7 11.67
5 3 -14 380.26 10.78
-5 -3 14 373.29 15.95
5 -3 -14 405.72 12.05
-5 3 14 376.59 12.51
-5 -3 14 411.11 16.01
5 3 -14 392.54 11.71
5 -3 -13 177.05 7.76
5 -3 -13 152.46 7.76
-5 -3 13 176.57 8.91
-5 -3 13 143.23 11.68
5 -3 -13 171.16 7.54
5 -3 -13 157.08 7.17
5 3 -13 123.61 5.58
5 3 -13 158.78 6.86
-5 -3 13 169.9 8.3
-5 -3 13 153.61 10.64
5 -3 -13 170.14 7.85
5 3 -13 178.94 7.8
-5 -3 13 158.7 10.34
-5 3 13 175.18 8.69
5 -3 -12 345.69 11.56
5 -3 -12 319.05 11.65
-5 -3 12 293.71 12.08
5 -3 -12 347.64 12.79
5 -3 -12 328.26 11.01
-5 -3 12 278.13 16.87
5 -3 -12 329.5 10.96
5 3 -12 298.31 10.04
-5 -3 12 316.2 11.97
-5 3 12 291.06 11.92
-5 -3 12 272.75 14.76
5 -3 -12 340.79 11.73
5 3 -12 331.34 11.24
5 -3 -12 350.22 11.52
-5 -3 12 301.33 14.69
5 -3 -11 362.18 12.04
5 -3 -11 313.76 11.69
-5 -3 11 301.48 12.34
5 -3 -11 353.39 13.34
-5 -3 11 244.81 16.16
5 -3 -11 312.19 10.9
5 3 -11 329.37 10.61
-5 -3 11 318.98 12.16
-5 3 11 314.77 11.25
-5 -3 11 283.23 15.07
5 -3 -11 358.62 12.29
-5 -3 11 309.64 14.9
5 -3 -11 340.42 11.61
5 -3 -10 459.53 13.96
5 -3 -10 394.76 13.2
-5 -3 10 356.75 13.59
5 3 -10 423.66 13.79
-5 -3 10 418.96 16.34
5 -3 -10 433.57 15.29
-5 3 10 373.97 13.53
-5 -3 10 328.9 18.62
-5 3 10 379.87 13.62
5 3 -10 402.37 11.98
-5 3 10 358.6 12.85
5 3 -10 370 13.83
-5 -3 10 399.3 13.66
-5 -3 10 390.3 17.41
5 -3 -10 454.72 14.13
-5 -3 10 435.49 17.42
5 -3 -10 437.76 13.5
5 -3 -9 189.35 8.7
5 -3 -9 172.65 8.24
-5 -3 9 154.83 8.48
5 3 -9 160.04 8.35
-5 -3 9 175.82 10.15
5 -3 -9 179.12 9.87
-5 -3 9 166.6 9.74
-5 3 9 149.28 8.2
-5 -3 9 162.18 12.65
-5 3 9 154.12 8.31
5 3 -9 152.4 7.04
5 -3 -9 196.62 8.12
-5 -3 9 178.4 8.62
-5 3 9 132.66 7.93
-5 -3 9 178.13 11.24
5 -3 -9 201.72 9.22
5 -3 -9 186.74 8.51
-5 -3 9 185.26 10.86
5 -3 -9 185.27 8.6
5 -3 -8 1080.91 23.48
5 -3 -8 947.2 21.67
-5 -3 8 935.17 23.08
5 3 -8 995.87 23.58
-5 -3 8 1036.5 26.3
5 -3 -8 952.44 25.13
-5 -3 8 938.18 26.75
5 -3 -8 919.21 21.42
-5 3 8 930.44 22.87
-5 -3 8 942.95 30.82
-5 3 8 947.09 23.09
5 -3 -8 1027.79 21.71
-5 -3 8 1014.57 22.95
-5 3 8 901.69 21.49
5 3 -8 879.04 23.75
-5 3 8 1034.64 22.04
-5 -3 8 1039.46 27.89
5 -3 -8 1084.97 24.11
-5 -3 8 1073.12 27.15
5 -3 -8 1068.55 23.25
5 -3 -8 1015.18 22.88
5 -3 -7 431.73 13.13
-5 -3 7 475.95 14.45
-5 -3 7 481.61 14.89
5 3 -7 514.66 15.59
-5 -3 7 527.42 17.09
5 -3 -7 537.23 15.82
5 -3 -7 440.6 15.85
5 -3 -7 403.98 12.98
-5 -3 7 445.7 18.04
-5 3 7 511.96 15.14
-5 -3 7 439.06 19.34
-5 3 7 464.56 14.56
5 -3 -7 511.99 14.02
-5 -3 7 484.02 14.24
5 3 -7 457.25 15.91
-5 3 7 474.7 14.63
-5 3 7 499.37 14.32
-5 3 7 507.3 14
-5 -3 7 502.24 17.52
5 -3 -7 500.45 15.27
-5 -3 7 479.85 16.72
5 -3 -7 480.65 14.52
5 -3 -7 474.5 14.33
-5 -3 6 643.47 16.68
-5 -3 6 596.93 16.59
5 -3 -6 586.43 15.14
5 3 -6 662.08 17.96
-5 -3 6 675.25 19.17
5 -3 -6 625.82 18.61
-5 -3 6 595.8 15.03
-5 -3 6 605.07 21.73
5 -3 -6 716.93 18.23
-5 3 6 569.91 16.21
-5 -3 6 626.33 22.12
-5 3 6 605.09 16.87
5 -3 -6 598.53 15.94
-5 -3 6 635.31 16.34
-5 3 6 560.42 16.84
5 3 -6 530.73 17.66
-5 3 6 649.26 16.67
-5 -3 6 663.42 19.45
5 -3 -6 669.82 17.79
5 -3 -6 665.47 17.34
-5 -3 6 638.11 18.74
5 -3 -6 640.36 17.02
5 -3 -6 614.42 16.86
-5 -3 5 392.65 13.73
5 -3 -5 403.95 13.01
5 -3 -5 386.78 13.56
-5 -3 5 358.62 16.6
-5 3 5 397.84 12.44
-5 -3 5 340.47 14.97
-5 3 5 359.74 12.17
5 -3 -5 362.6 12
-5 -3 5 369.58 11.62
5 3 -5 341.03 13.41
-5 3 5 357.71 11.8
5 -3 -5 319.39 14.5
5 -3 -5 355.17 10.87
-5 -3 5 370.74 12.17
-5 -3 5 362.19 11.63
5 3 -5 407.51 13.38
5 -3 -5 353.67 12.34
-5 -3 5 372.3 13.3
5 -3 -5 366.02 12.4
5 -3 -5 366.53 12.35
5 3 -4 98.83 6.29
-5 -3 4 103.22 5.8
5 -3 -4 94.56 7.63
-5 -3 4 85.17 5.44
-5 -3 4 90.15 6.27
5 -3 -4 98.12 6.19
-5 -3 4 89.96 8.29
-5 3 4 83.29 5.86
-5 3 4 79.21 5.23
5 -3 -4 119.89 6.81
-5 3 4 79.48 5.44
-5 -3 4 88.11 7.02
5 -3 -4 77.93 5.55
-5 -3 4 99.26 5.59
-5 3 4 81.16 5.76
5 3 -4 73.66 6.09
5 -3 -4 105.87 6.53
-5 3 4 90.57 5.5
5 -3 -4 96.25 6.04
5 -3 -4 102.28 6.31
-5 -3 4 101.17 6.54
5 -3 -4 96.71 6.11
5 3 -3 134.85 7.22
-5 -3 3 124.17 6.21
5 -3 -3 128.44 8.89
-5 -3 3 124.26 6.47
-5 -3 3 137.52 7.53
5 -3 -3 130.29 6.64
-5 -3 3 141.32 5.53
5 -3 -3 109.63 6.64
-5 3 3 108.65 6.7
-5 -3 3 109.94 9.12
-5 3 3 135.9 6.63
-5 3 3 124.78 6.75
-5 -3 3 108.8 7.35
5 -3 -3 124.45 7.01
-5 3 3 137.92 6.7
-5 3 3 130.38 7.44
-5 -3 3 162.58 7.68
5 3 -3 123.43 7.73
5 -3 -3 136.75 7.41
-5 3 3 137.67 7.02
5 -3 -3 126.35 7.05
5 -3 -3 130.95 7.13
5 3 -2 363.98 12.05
5 -3 -2 328.53 14.47
-5 -3 2 327.52 10.39
-5 -3 2 337.13 12.07
5 -3 -2 328.61 11.85
-5 -3 2 358.42 9.7
-5 3 2 307.84 11.67
-5 -3 2 332.24 15.69
-5 3 2 347.41 10.73
-5 3 2 328.16 11.14
-5 -3 2 310.27 12.03
5 -3 -2 332.88 11.87
5 -3 -2 338.3 12.24
-5 3 2 356.19 11.29
-5 3 2 358.94 11.58
-5 -3 2 390.64 12.02
5 3 -2 293.07 12.31
-5 3 2 359.73 12.15
5 -3 -2 353.17 12.39
5 -3 -2 333.41 12.26
5 -3 -2 347.05 11.9
5 -3 -1 380.74 15.51
5 3 -1 393.12 12.41
-5 -3 1 406.89 11.51
5 -3 -1 462.91 17.38
-5 -3 1 389.73 12.93
5 -3 -1 375.94 12.72
-5 -3 1 425.34 10.96
-5 3 1 361.09 12.74
-5 -3 1 371.2 16.22
-5 3 1 364.78 10.91
-5 3 1 372.47 11.88
-5 -3 1 356.55 12.37
5 -3 -1 373.46 12.85
-5 3 1 402.03 12.72
-5 3 1 405.71 12.57
5 -3 -1 373.73 13.35
-5 -3 1 421.09 12.52
5 3 -1 313.46 12.75
-5 3 1 380.88 12.99
5 -3 -1 368.07 13.05
5 -3 -1 393.72 12.71
5 -3 -1 387.61 13.42
-5 -3 0 10.86 2.4
5 -3 0 13.19 3.12
-5 -3 0 10.77 2.06
-5 -3 0 10.78 2
-5 -3 0 15.33 2.55
5 -3 0 12.22 3.43
-5 -3 0 9.3 2.26
-5 -3 0 11.3 2.02
-5 3 0 20.6 3.08
-5 3 0 11.13 1.95
5 -3 0 13.03 2.63
-5 -3 0 7 2.9
-5 3 0 10.71 2.27
5 -3 0 10.2 2.65
5 -3 0 10.49 2.85
-5 3 0 13.96 2.61
-5 3 0 10.17 2.32
5 3 0 9.38 2.37
5 -3 0 25.91 3.47
-5 3 0 16.1 2.44
5 -3 0 10.48 2.36
5 -3 0 11.75 2.67
5 -3 1 6.67 2.41
-5 -3 -1 7.92 2.08
-5 -3 -1 6.87 1.78
-5 -3 -1 9.17 2.11
-5 -3 -1 8.16 2.19
5 -3 1 6.11 2.67
-5 -3 -1 8.51 1.92
5 -3 1 5.5 2.14
-5 3 -1 6.52 2
-5 3 -1 6.68 1.59
-5 -3 -1 11.16 3.27
-5 3 -1 7.93 1.93
-5 3 -1 6.85 1.73
5 -3 1 8.02 2.42
-5 3 -1 10.69 2.37
5 3 1 6.61 2.1
-5 3 -1 8.2 1.94
-5 3 -1 8.47 1.93
5 -3 1 6 2.09
-5 3 -1 11.69 2.18
5 -3 1 9.14 2.8
5 -3 1 6.08 2.36
5 -3 2 0.82 1.87
-5 -3 -2 3 1.62
-5 -3 -2 3.57 1.46
-5 -3 -2 4.77 2.09
-5 -3 -2 10.32 2.47
5 -3 2 2.17 2.3
5 -3 2 3.7 2
-5 -3 -2 2.02 1.55
-5 3 -2 4.11 1.89
-5 3 -2 4.48 1.65
5 -3 2 2.14 1.89
-5 3 -2 6.85 2.28
-5 3 -2 2.15 1.41
5 3 2 1.22 1.3
-5 3 -2 2.89 1.59
5 -3 2 9.11 2.34
-5 3 -2 0.97 1.21
-5 3 -2 4.33 1.72
5 -3 2 3.56 2.27
5 -3 2 2.93 2.21
5 -3 3 364.96 14.88
-5 -3 -3 363.99 10.97
-5 -3 -3 338.43 11.89
-5 -3 -3 341.73 10.68
-5 -3 -3 362.05 11.21
-5 -3 -3 365.74 12.55
-5 -3 -3 354.34 11.99
-5 -3 -3 354.07 11.13
-5 3 -3 344.18 12.45
5 -3 3 320.59 12.46
-5 -3 -3 345.98 14.38
-5 3 -3 318.15 10.91
5 -3 3 367.27 15.39
5 -3 3 336.27 14.36
-5 3 -3 362.03 11.76
-5 3 -3 329.5 12.35
5 -3 3 342.55 13.58
-5 3 -3 336 11.63
-5 3 -3 331.35 11.61
5 -3 3 332.76 12.77
-5 3 -3 339.56 11.76
-5 3 -3 330.55 10.69
5 -3 3 345.89 14.02
5 -3 3 349.58 14.17
5 -3 4 163.4 9.91
-5 -3 -4 169.21 7.68
-5 -3 -4 156.79 8.34
-5 -3 -4 163.31 7.12
-5 -3 -4 162.7 8.07
-5 -3 -4 169.59 7.44
-5 -3 -4 174.76 8.22
-5 -3 -4 161.1 7.4
-5 -3 -4 160.53 7.4
-5 3 -4 155.65 8.26
5 -3 4 151.98 8.53
-5 -3 -4 157.73 9.3
-5 3 -4 154.9 7.26
5 -3 4 159.04 10.07
-5 3 -4 144.73 6.55
5 -3 4 150.99 9.98
-5 3 -4 162.76 8.43
-5 3 -4 164.65 7.87
5 -3 4 164.78 9.6
5 -3 4 162.28 8.9
-5 3 -4 154.58 7.8
-5 3 -4 156.88 7.8
-5 3 -4 171.5 8.26
-5 3 -4 167.06 7.48
5 -3 4 153.68 9.59
5 -3 4 158.4 9.73
-5 -3 -5 244 9.77
-5 -3 -5 237.9 10.48
-5 -3 -5 248.27 8.93
-5 -3 -5 247.64 9.16
-5 -3 -5 244.5 9.86
-5 -3 -5 240.07 10.01
-5 -3 -5 230.06 9.5
-5 -3 -5 243.24 9.26
5 -3 5 217.64 10.39
-5 3 -5 227.59 10.05
-5 -3 -5 235.35 11.06
-5 3 -5 230.14 8.96
5 -3 5 250.93 12.48
-5 3 -5 213.6 8.32
5 -3 5 216.74 12.31
5 -3 5 229.36 11.72
-5 3 -5 234.63 10.25
-5 3 -5 257.52 10.12
-5 3 -5 248.78 10.07
5 -3 5 228.82 10.87
-5 3 -5 242.89 9.99
5 3 5 205.69 8.66
-5 3 -5 250.33 9.51
-5 3 -5 249.26 10.16
5 -3 5 225.35 11.82
-5 3 -5 244.01 8.92
5 -3 5 233.88 12.19
5 -3 5 219.51 11.75
-5 -3 -6 48.9 4.59
-5 -3 -6 60.87 5.15
-5 -3 -6 55.31 4.98
-5 -3 -6 55.88 5.2
-5 -3 -6 53.24 4.16
-5 -3 -6 57.43 4.48
-5 -3 -6 54.94 4.73
5 -3 6 50.08 5.09
-5 3 -6 52.48 4.8
-5 -3 -6 54.57 5.35
-5 3 -6 54.8 4.33
5 -3 6 51.81 5.81
-5 3 -6 50.72 4.06
-5 3 -6 49.74 4.73
-5 3 -6 62.85 4.99
5 -3 6 57.33 6.18
5 -3 6 46 5.92
-5 3 -6 50.78 4.63
-5 3 -6 50.89 4.63
5 -3 6 53.91 5.49
5 3 6 47.89 4.25
5 -3 6 51.72 6.15
-5 3 -6 58.63 4.94
-5 3 -6 60.05 4.71
-5 3 -6 54 4.26
5 -3 6 47.03 5.78
5 -3 6 44.38 5.89
-5 -3 -7 8.34 2.45
-5 -3 -7 10.14 2.28
-5 -3 -7 6.67 2.28
-5 -3 -7 7.25 2.6
-5 -3 -7 7.26 2.4
-5 -3 -7 9.67 2.14
-5 -3 -7 17.7 3.01
5 -3 7 7.29 2.74
-5 -3 -7 6.68 2.36
-5 3 -7 8.68 2.3
5 -3 7 4.74 2.87
5 -3 7 6.7 3.28
-5 3 -7 7.18 1.81
-5 3 -7 5.83 2.06
-5 3 -7 7.02 2.12
5 3 7 4.41 1.67
-5 3 -7 4.32 1.87
5 -3 7 6.76 2.67
-5 3 -7 6.54 2.04
-5 3 -7 8.94 2.42
-5 3 -7 5.89 2.1
-5 3 -7 6.22 1.72
5 -3 7 6.23 3.26
-5 3 -7 13.8 2.49
-5 3 -7 12.77 2.62
5 -3 7 6.97 3.11
5 -3 7 6.55 3.15
-5 -3 -8 42.16 4.66
-5 -3 -8 50.2 4.03
-5 -3 -8 52.22 4.54
-5 -3 -8 49.03 4.82
-5 -3 -8 42.61 4.45
-5 -3 -8 44.93 3.95
-5 -3 -8 56.98 5.17
5 -3 8 50.12 5.48
-5 3 -8 46.78 4.01
-5 3 -8 58.07 4.79
5 -3 8 44.68 5.75
5 -3 8 44.32 5.79
5 3 8 39.84 4
-5 3 -8 48.8 4.53
-5 3 -8 52.49 4.66
-5 3 -8 48.53 4.48
5 -3 8 46.85 5.35
-5 3 -8 59.46 4.96
5 -3 8 47.23 6.07
-5 3 -8 52.25 4.47
-5 3 -8 51.32 4.63
-5 3 -8 62.59 4.64
5 -3 8 38.56 5.7
5 -3 8 48.14 4.71
5 -3 8 40.95 5.31
-5 -3 -9 41.97 4.41
-5 -3 -9 45.36 4.22
-5 -3 -9 33.13 4.27
-5 -3 -9 39.84 4.37
-5 -3 -9 43.67 3.77
5 -3 9 38.22 4.74
-5 3 -9 41.79 3.78
5 -3 9 45.95 5.51
-5 3 -9 48.28 4.45
-5 3 -9 47.2 4.31
5 -3 9 37.69 5.36
-5 3 -9 54.53 4.63
5 -3 9 43.5 5.14
-5 3 -9 43.69 4.17
-5 3 -9 53.64 4.49
5 -3 9 51.36 6.33
-5 3 -9 55.21 4.65
-5 3 -9 47.8 4.35
-5 3 -9 49.92 4.15
5 -3 9 43.25 5.14
5 -3 9 40.89 4.27
5 -3 9 39.02 5.59
-5 -3 -10 538.71 16.16
-5 -3 -10 593.37 16.42
-5 -3 -10 516.18 15.97
-5 -3 -10 550.92 14.29
5 -3 10 558.91 17.37
-5 3 -10 567.62 14.87
5 -3 10 607.58 18.48
-5 3 -10 607.46 16.01
-5 3 -10 595.24 16.03
-5 3 -10 622.97 16.33
5 -3 10 561.78 19.21
-5 3 -10 594.2 16.2
5 -3 10 577.14 18.61
-5 3 -10 559.9 15.05
-5 3 -10 598.11 15.69
-5 3 -10 607.43 16.33
5 -3 10 608.62 20.89
-5 3 -10 597.95 15.84
-5 3 -10 598.95 15.48
5 -3 10 598.15 17.63
5 -3 10 573.97 19.77
-5 3 -10 610.37 14.18
5 -3 10 568.34 15.98
-5 -3 -11 1.18 1.47
-5 -3 -11 1.44 1.53
-5 -3 -11 1.78 1.78
-5 -3 -11 -0.15 1.69
-5 -3 -11 3.37 1.9
5 -3 11 2.03 1.63
-5 -3 -11 -0.73 1.46
5 -3 11 2.59 1.89
-5 3 -11 1.89 1.32
-5 3 -11 0.72 1.13
-5 3 -11 1.04 1.19
5 -3 11 3.31 2.27
-5 3 -11 0.59 1.22
-5 3 -11 4.9 1.71
-5 3 -11 1.53 1.2
5 -3 11 1.73 1.83
-5 3 -11 3.69 1.5
-5 3 -11 0.98 1.21
5 -3 11 2.14 2.31
-5 3 -11 3.34 1.46
5 -3 11 2.09 2.4
-5 3 -11 1.12 0.95
-5 -3 -12 180.64 8.53
-5 -3 -12 184.93 7.98
-5 -3 -12 201.23 7.92
-5 -3 -12 190.27 8.22
-5 -3 -12 194.94 6.89
-5 3 -12 190.6 7.36
-5 3 -12 204.11 8.13
-5 3 -12 189.39 7.43
-5 3 -12 192.32 7.68
5 -3 12 215.27 9.81
5 -3 12 187.81 9.23
-5 3 -12 193.92 7.91
-5 3 -12 190.87 7.17
5 -3 12 212.16 10.75
-5 3 -12 204.61 7.91
5 -3 12 202.82 9.64
-5 3 -12 194.68 6.95
-5 -3 -13 452.87 11.52
-5 -3 -13 427.97 12.74
-5 -3 -13 421.21 11.69
-5 -3 -13 424.56 12.05
-5 -3 -13 396.1 10.01
-5 3 -13 439.51 11.03
-5 3 -13 425.44 11.12
-5 3 -13 442.98 11.33
-5 3 -13 460.7 12.14
5 -3 13 427.23 13.43
-5 3 -13 458.11 12.12
-5 3 -13 467.06 12.05
5 -3 13 461.16 14.94
-5 3 -13 449.69 11.78
-5 3 -13 418.09 10.42
-5 -3 -14 403.45 11.1
-5 -3 -14 428.49 10.1
-5 -3 -14 415.96 10.7
5 -3 14 361.8 10.51
-5 -3 -14 381.01 8.74
-5 3 -14 385.37 9.77
-5 3 -14 398.74 10.46
5 -3 14 388.32 11.51
-5 3 -14 383.43 10.18
5 -3 14 446.42 12.92
-5 3 -14 386.1 10.47
-5 3 -14 414.38 10.56
-5 3 -14 392.22 9.31
-5 -3 -15 62.84 2.58
5 -3 15 60.97 3.38
-5 3 -15 66.17 3.21
-5 3 -15 72.69 3.61
-5 3 -15 76.55 3.67
5 -3 15 69.84 3.98
-5 3 -15 70.4 3.45
-5 3 -15 75.2 3.8
5 -3 15 79.99 4.42
-5 3 -15 70.84 3.57
-5 -3 -15 71.91 3.76
-5 -3 -16 108.09 3.81
-5 -4 14 7.22 1.18
-5 -4 13 1.4 1.52
5 -4 -13 0.26 0.79
5 4 -13 0.3 0.66
5 4 -13 0.9 0.76
5 4 -13 1.23 0.82
5 4 -13 0.9 0.79
5 4 -13 0.93 0.66
-5 -4 13 1.43 1.05
-5 -4 12 107.59 5.16
5 -4 -12 121.79 4.82
5 -4 -12 99.96 4.46
-5 -4 12 106.16 6.81
5 4 -12 91.17 4.13
5 4 -12 89.38 3.92
5 4 -12 80.02 3.35
-5 4 12 70.17 3.99
5 4 -12 83.95 3.93
-5 -4 11 25.89 3.86
5 -4 -11 29.75 2.68
-5 4 11 16.19 2.36
5 4 -11 18.47 1.79
5 4 -11 18.47 2.12
5 4 -11 18.33 1.98
5 4 -10 192.22 6.75
5 4 -10 194.63 6.18
5 -4 -9 203.01 7.35
-5 -4 9 184.61 10.33
5 4 -9 140.51 5.88
5 4 -9 133.5 5.23
-5 4 9 132.65 6.16
-5 4 8 100.76 5.85
5 -4 -8 133.43 6.19
-5 -4 8 130.58 8.76
5 4 -8 98.78 4.54
5 -4 -7 47.95 4.06
-5 4 7 26.32 3.36
5 -4 -7 50.03 3.97
-5 -4 7 46.99 4.54
-5 -4 7 58.73 5.96
5 4 -7 33.26 2.75
5 -4 -6 150.56 6.92
-5 -4 6 138.81 8.3
-5 -4 6 139.02 8.62
5 -4 -6 151.49 7.14
-5 4 6 109.84 6
-5 4 6 103.67 6.61
-5 4 6 110.99 5.53
5 4 -6 95.56 4.64
-5 -4 5 215.37 8.86
-5 -4 5 211.87 11
5 -4 -5 226.58 8.79
-5 -4 5 222.37 10.66
5 -4 -5 236.21 9.34
-5 4 5 185.53 8.43
-5 4 5 194.21 7.92
-5 4 5 196.95 7.65
5 -4 -5 241.82 9.91
-5 -4 4 407.23 12.47
5 -4 -4 437.74 12.62
-5 -4 4 392.39 15.81
5 -4 -4 478.79 14.02
5 -4 -4 413.27 13.1
-5 4 4 301.33 11.72
-5 4 4 319.55 10.42
-5 4 4 343.92 11.41
-5 4 4 339.67 11
5 -4 -4 440.53 13.76
-5 -4 3 288.81 10.14
5 -4 -3 269.61 9.99
5 -4 -3 297.45 11.1
-5 -4 3 270.5 13.4
5 -4 -3 289.56 11.03
-5 4 3 236.85 9.32
-5 4 3 251.36 10.64
-5 4 3 248.85 9.51
5 -4 -3 293.84 11.38
5 -4 -3 305.38 11.41
-5 -4 2 299.91 10.31
5 -4 -2 343.8 11.85
-5 -4 2 296.74 14.21
5 -4 -2 312.04 10.74
5 -4 -2 278.65 11.32
-5 4 2 239.23 9.72
-5 4 2 243.46 9.01
5 -4 -2 314.63 11.85
5 -4 -2 312.29 11.83
-5 -4 1 513.92 13.79
5 -4 -1 493.55 14.1
-5 -4 1 523.49 19.09
5 -4 -1 533.84 15.61
5 -4 -1 515.54 15.52
-5 4 1 417.31 11.95
-5 4 1 425.7 13.81
-5 4 1 449.78 13.21
5 -4 -1 525.97 16.02
5 -4 -1 505.38 15.65
-5 -4 0 5.09 1.65
-5 -4 0 2.51 2.59
5 -4 0 2.83 1.88
-5 4 0 2.68 1.33
5 -4 0 3.71 1.98
-5 4 0 4.74 1.48
-5 4 0 6.45 2.06
5 -4 0 5.12 2.29
-5 4 0 3.97 1.67
5 -4 0 3.58 2.13
5 -4 0 3.09 2.03
-5 -4 -1 269.52 9.34
-5 -4 -1 282.2 8.23
5 -4 1 277.83 11.02
-5 -4 -1 294.27 13.52
5 -4 1 277.94 11.27
5 -4 1 255.8 11.44
-5 4 -1 233.4 8.95
-5 4 -1 232.56 8.78
-5 -4 -1 323.35 11.15
-5 4 -1 234.58 10.03
-5 4 -1 235.74 9.58
5 -4 1 286.44 11.78
5 -4 1 233.47 10.62
5 -4 1 267.42 11.26
-5 -4 -2 199.31 7.83
-5 -4 -2 220.4 7.36
5 -4 2 206.93 9.39
-5 -4 -2 225.55 11.63
5 -4 2 185.56 9.21
-5 4 -2 164.03 7.47
5 -4 2 158.49 9.07
-5 4 -2 169.11 7.51
-5 -4 -2 236.77 9.37
-5 4 -2 165.58 8.3
5 -4 2 196.52 9.81
-5 4 -2 163.49 7.92
5 -4 2 168.32 8.81
5 -4 2 182.44 9.38
-5 -4 -3 468.48 12.44
-5 -4 -3 487.94 11.86
5 -4 3 465.25 14.64
5 -4 3 409.67 14.14
5 -4 3 371.18 14.4
-5 4 -3 416.81 12.58
-5 4 -3 415.46 12.46
-5 -4 -3 541.58 14.59
-5 4 -3 426.3 13.66
-5 4 -3 373.59 10.77
-5 4 -3 437.24 13.36
5 -4 3 468.56 15.73
5 -4 3 381.39 13.68
5 -4 3 402.32 14.48
-5 -4 -4 525.28 13.16
5 -4 4 554.83 15.9
-5 -4 -4 571.18 12.99
5 -4 4 385.83 14.66
5 -4 4 448.5 14.82
-5 4 -4 477.14 13.49
-5 4 -4 457.63 13.16
-5 4 -4 414.86 11.66
-5 -4 -4 600.09 15.27
-5 4 -4 463.3 14.09
5 -4 4 484.6 16.2
-5 4 -4 477.24 13.97
-5 4 -4 430.27 11.87
5 -4 4 440.06 15.2
-5 -4 -5 304.84 9.45
5 -4 5 295.95 11.24
-5 -4 -5 313.4 9.23
5 -4 5 234.31 10.29
-5 4 -5 287.85 9.96
-5 4 -5 282.67 9.78
5 -4 5 243.6 10.93
-5 4 -5 281.34 9.01
-5 4 -5 281.34 10.27
-5 -4 -5 347.93 11.04
5 -4 5 267.51 11.7
-5 4 -5 266.2 8.83
-5 4 -5 291.21 10.25
5 -4 5 233.8 10.56
-5 -4 -6 0.88 1.59
5 -4 6 0.93 1.59
-5 -4 -6 1.53 1.4
-5 4 -6 0.89 0.89
-5 4 -6 0.72 1.2
-5 4 -6 1.75 1.24
5 -4 6 0.85 1.7
-5 4 -6 3.35 1.51
-5 4 -6 1.93 1.14
5 -4 6 2.92 2.03
-5 4 -6 1.41 1.34
-5 4 -6 1.77 1.1
5 -4 6 1 1.78
5 -4 7 267.83 10.01
-5 4 -7 284.78 9.31
-5 4 -7 268.18 8.05
-5 4 -7 285.13 9.28
-5 4 -7 263.12 8.49
-5 -4 -7 313.64 9.93
-5 4 -7 260.75 8.88
-5 4 -7 280.29 9.37
5 -4 7 252.43 10.85
-5 4 -7 270.77 8.62
5 -4 7 304.75 10.69
-5 -4 -7 294.78 8.71
-5 4 -8 154.96 5.69
-5 4 -8 153.55 6.36
-5 4 -8 165.53 6.52
-5 -4 -8 182.23 7.01
-5 4 -8 148.56 6.28
-5 4 -8 142.07 5.84
-5 4 -8 144.69 5.89
5 -4 8 155.25 7.86
5 -4 8 188.29 7.9
-5 -4 -8 162.51 5.97
-5 4 -9 285 7.75
-5 4 -9 296.75 8.65
-5 4 -9 296.12 8.52
-5 4 -9 272.38 8.06
-5 -4 -9 298.27 8.66
-5 4 -9 283.73 8.25
5 -4 9 298.39 10.18
-5 4 -9 298.18 8.56
-5 4 -9 282.83 8.2
5 -4 9 307.67 9.69
-5 -4 -9 290.83 7.9
-5 4 -10 50.97 3.1
-5 4 -10 54.74 2.91
-5 4 -10 45.95 2.87
-5 4 -10 52.77 3.04
-5 4 -10 49.57 2.96
-5 4 -11 48.64 2.63
-5 4 -11 51.31 2.69
-5 4 -11 49.35 2.67
-6 0 23 0.63 0.72
-6 0 22 95.45 4.56
6 0 -22 97.29 4.28
-6 0 22 85.55 4.96
-6 0 22 99.3 4.97
6 0 -22 98.55 4.3
6 0 -22 97.11 4.19
-6 0 21 -0.1 1.28
-6 0 21 0.25 0.85
-6 0 21 1.97 1.64
6 0 -21 0.08 0.97
-6 0 21 0.76 1.49
6 0 -21 1.4 1.05
6 0 -21 0.67 1.07
-6 0 20 93.82 4.97
-6 0 20 109.14 6.08
6 0 -20 101.23 5.23
6 0 -20 100.26 5.46
6 0 -20 98.69 5.36
6 0 -20 97.93 5.42
-6 0 20 93.78 6.41
-6 0 20 96.18 6.06
-6 0 19 0.95 1.87
-6 0 19 1.29 1.31
6 0 -19 1.04 1.27
6 0 -19 0.12 1.31
6 0 -19 4.24 1.63
-6 0 19 1.23 1.45
-6 0 19 2.34 2.16
6 0 -19 -0.12 1.3
-6 0 19 1.47 1.78
-6 0 19 1.16 1.66
-6 0 18 1284.17 27.39
-6 0 18 1236.66 25.43
6 0 -18 1284.55 26.24
6 0 -18 1254.52 25.68
6 0 -18 1153.82 22.85
6 0 -18 1233.56 25.58
-6 0 18 1191.45 28.62
6 0 -18 1211.18 25.6
-6 0 18 1134.6 27.24
-6 0 18 1194.82 25.23
-6 0 18 1230.74 27.72
-6 0 17 1.69 1.88
-6 0 17 -0.26 1.37
6 0 -17 1.25 1.19
6 0 -17 0.4 1.28
6 0 -17 0.26 1.44
6 0 -17 7.12 1.68
-6 0 17 1.56 1.77
-6 0 17 0.9 1.53
6 0 -17 -0.4 1.36
-6 0 17 3.57 2.05
-6 0 17 0.66 1.85
-6 0 16 1257.41 27.45
-6 0 16 1241.53 27.29
-6 0 16 1243.36 26.09
6 0 -16 1162.41 25.36
6 0 -16 1221.26 26.36
-6 0 16 1182.76 25.87
6 0 -16 1261.04 26.11
6 0 -16 1231.04 25.9
6 0 -16 1189.76 24.04
-6 0 16 1203.24 26.68
6 0 -16 1136.67 25.04
6 0 -16 1212.21 25.88
-6 0 16 1214.65 28.95
-6 0 16 1246.8 26.11
6 0 -16 1158.58 25.25
-6 0 16 1266.12 28.61
6 0 -15 0.26 1.19
-6 0 15 1.05 1.51
-6 0 15 -0.15 1.61
-6 0 15 -0.15 1.34
-6 0 15 0.27 1.23
6 0 -15 2.2 1.53
6 0 -15 1.03 1.49
6 0 -15 -0.11 1.13
-6 0 15 1.15 1.8
-6 0 15 0.43 1.39
6 0 -15 4.28 1.83
6 0 -15 5.43 1.79
-6 0 15 2.22 2.3
-6 0 15 -0.32 2.14
-6 0 14 474.51 14.69
6 0 -14 481.46 14.18
-6 0 14 467.74 13.99
-6 0 14 483.88 14.68
-6 0 14 457.63 13.91
6 0 -14 479.53 13.12
6 0 -14 490.83 13.99
6 0 -14 484.74 13.98
6 0 -14 462.5 13.52
-6 0 14 481.28 14.43
-6 0 14 452.81 15.34
6 0 -14 488.72 14.12
-6 0 14 498.41 16.8
6 0 -14 460.18 12.16
6 0 -14 467.14 13.73
-6 0 14 514.94 14.37
-6 0 14 487.7 16.56
-6 0 14 520.17 16.1
6 0 -13 0.62 1.14
-6 0 13 -0.23 1.12
-6 0 13 1.02 1.41
6 0 -13 0.95 0.94
-6 0 13 -0.51 1.49
-6 0 13 0.48 1.18
6 0 -13 0.8 1.35
6 0 -13 2.96 1.54
6 0 -13 0.11 1.12
-6 0 13 1.69 1.51
6 0 -13 1.56 1.29
-6 0 13 0.12 1.23
-6 0 13 1.74 1.55
6 0 -13 0.69 1.32
-6 0 13 2.63 1.61
-6 0 13 1.51 2.12
6 0 -13 0.62 1.11
-6 0 13 0.52 1.87
6 0 -13 2.21 1.38
-6 0 13 1.15 1.83
-6 0 12 1885.62 34.54
-6 0 12 1893.92 33.73
-6 0 12 1942.07 34.46
6 0 -12 2015.92 34.85
-6 0 12 1843.4 33.68
-6 0 12 1800.21 31.43
6 0 -12 1956.25 33.95
6 0 -12 1943.07 33.99
6 0 -12 1913.12 33.54
-6 0 12 1863.49 33.92
-6 0 12 1798.69 35.18
6 0 -12 1939.51 33.78
-6 0 12 1844.32 36.37
-6 0 12 2038.1 38.22
6 0 -12 1939.17 33.93
-6 0 12 1772.47 35.97
6 0 -12 1925.05 33.52
-6 0 12 2045.31 38.68
-6 0 12 2099.86 34.34
-6 0 12 2114.34 36.9
6 0 -12 1912.12 32.28
6 0 -11 0.77 1.1
-6 0 11 1.04 1.19
-6 0 11 0.48 0.92
-6 0 11 2.26 1.16
-6 0 11 0.1 1.02
-6 0 11 0.27 0.77
-6 0 11 1.44 0.9
6 0 -11 1.83 1.22
6 0 -11 0.87 1.22
6 0 -11 1.94 1.11
-6 0 11 -0.18 1.18
6 0 -11 -0.38 1
-6 0 11 0.13 1.26
-6 0 11 -0.1 0.97
-6 0 11 1.1 1.33
6 0 -11 1.37 1.2
-6 0 11 0.57 1.59
-6 0 11 0.95 1.33
6 0 -11 2.38 1.19
-6 0 11 0.77 1.67
6 0 -11 5.92 1.59
-6 0 11 1.33 1.55
-6 0 10 3439.7 51.09
6 0 -10 3696.81 52.78
-6 0 10 3266.36 50.37
-6 0 10 3275.77 47.28
-6 0 10 3266.98 48.24
6 0 -10 3268.09 50.72
6 0 -10 3312.98 50.81
6 0 -10 3315.54 50.66
-6 0 10 2941.47 51.97
6 0 -10 3216.98 50.19
-6 0 10 3328.46 53.44
-6 0 10 3167.75 50.31
6 0 -10 3385.93 50.73
-6 0 10 3496.93 54.83
-6 0 10 3193.54 53.24
-6 0 10 3204.28 53.35
-6 0 10 3585.59 53.29
6 0 -10 3207.08 50.23
-6 0 10 3562.26 56.3
6 0 -10 3197.27 49.47
-6 0 9 0.97 0.96
-6 0 9 4.91 1.24
-6 0 9 0.15 0.75
-6 0 9 3.58 0.97
6 0 -9 1.39 1.07
6 0 -9 -0.24 0.96
-6 0 9 1.66 1.43
6 0 -9 4.3 1.23
-6 0 9 5.68 1.36
6 0 -9 -0.08 0.82
-6 0 9 0.7 1.35
-6 0 9 -0.46 1.04
6 0 -9 7.91 1.61
-6 0 9 1.71 1.27
-6 0 9 0.13 1.47
6 0 -9 7.41 1.54
6 0 -8 3984.12 59.34
6 0 -8 3996.87 59.03
-6 0 8 4127.39 58.55
-6 0 8 4122.46 58.94
-6 0 8 3982.32 56.79
-6 0 8 4074.82 56.92
6 0 -7 1.02 0.91
-6 0 7 2.34 0.91
-6 0 7 3.19 1.03
-6 0 7 1.99 0.97
-6 0 7 0.36 0.73
-6 0 7 3.35 0.85
6 0 -7 0.7 0.91
6 0 -6 683.43 14.04
6 0 -6 720.22 14.32
-6 0 6 693.37 13.72
-6 0 6 739.1 13.05
-6 0 6 693.51 12.42
-6 0 6 760.81 13.36
6 0 -6 763.76 15.1
6 0 -5 0.4 0.85
6 0 -5 0.52 0.78
-6 0 5 0.62 0.66
-6 0 5 0.31 0.73
-6 0 5 1.48 0.81
-6 0 5 0.62 0.56
6 0 -5 2.82 1.02
6 0 -4 206.28 5.95
-6 0 4 185.11 5.16
-6 0 4 169.57 4.53
-6 0 4 176.43 4.84
-6 0 4 192.13 5.63
6 0 -4 190.67 5.96
6 0 -3 7.63 1.2
-6 0 3 0.39 0.57
-6 0 3 0.17 0.65
-6 0 3 2.26 0.71
-6 0 3 6.81 1.11
6 0 -3 1.06 0.76
6 0 -2 3197.43 43.79
6 0 -2 3390.2 46.28
-6 0 2 3156.95 44.42
-6 0 2 3210.05 45.31
-6 0 2 3132.66 44.53
6 0 -2 3168.16 45.74
-6 0 2 3314.44 45.81
6 0 -1 0.13 0.49
-6 0 1 1.09 0.57
-6 0 1 0.18 0.64
-6 0 1 0.31 0.59
-6 0 1 2.47 0.84
6 0 -1 0.53 0.66
6 0 0 3213.31 44.96
-6 0 0 3166.8 44.47
-6 0 0 3144.25 44.02
-6 0 0 3383.94 46.16
-6 0 0 3192.74 45.53
6 0 0 3192.46 45.25
-6 0 0 3427.42 46.33
6 0 1 -0.04 0.67
-6 0 -1 0.44 0.75
-6 0 -1 2.28 0.62
-6 0 -1 1.92 0.84
-6 0 -1 0.79 0.74
6 0 1 1.51 0.69
6 0 1 0.57 0.72
6 0 2 15.48 1.65
-6 0 -2 16.33 1.3
-6 0 -2 19.1 1.84
-6 0 -2 17.33 1.81
6 0 2 17.37 2.1
6 0 2 20.88 1.95
-6 0 -2 15.28 1.71
6 0 3 0.66 0.89
6 0 3 0.84 0.81
-6 0 -3 2.96 1.04
-6 0 -3 0.6 0.58
-6 0 -3 0.91 1.01
-6 0 -3 1.82 0.95
6 0 3 0.22 1.09
6 0 4 1185.6 20.98
6 0 4 1204.87 21.21
-6 0 -4 1221.92 21.48
-6 0 -4 1202.68 19.26
6 0 4 1158.03 21.56
-6 0 -4 1199.9 21.24
-6 0 -5 0.34 0.91
6 0 5 -0.08 1.02
6 0 5 2.56 1.06
-6 0 -5 0.16 0.8
-6 0 -5 0.57 0.61
6 0 5 0.08 0.98
-6 0 -5 1.82 1.06
6 0 5 4 1.28
6 0 6 405.37 10.69
6 0 6 456 11.6
-6 0 -6 418.3 11.21
-6 0 -6 463.9 9.69
-6 0 -6 438.07 11.66
-6 0 -6 414.52 11.74
-6 0 -6 405.68 11.35
6 0 6 435.45 11.42
6 0 6 437.89 11.3
-6 0 -6 437.87 12.05
-6 0 -6 411.7 11.68
-6 0 -6 416.59 11.37
-6 0 -6 423.02 11.57
6 0 7 1.48 1.23
-6 0 -7 1.69 1.1
-6 0 -7 0.17 0.62
-6 0 -7 0.79 1.01
-6 0 -7 0.16 0.8
-6 0 -7 0.81 0.92
6 0 7 0.48 1.13
-6 0 -7 0.41 1
-6 0 -7 0.21 1.04
-6 0 -7 1.41 1.07
-6 0 -7 0.37 0.84
-6 0 -7 0.29 0.96
-6 0 -7 0.4 0.9
6 0 8 1146.56 23.05
-6 0 -8 1036.22 21.74
-6 0 -8 1221.81 19.87
-6 0 -8 1109.42 22.66
-6 0 -8 1095.75 21.24
-6 0 -8 1016.28 21.25
-6 0 -8 1147.83 22.93
6 0 8 1095.46 22.45
6 0 8 1110.29 22.67
-6 0 -8 1053.8 22.66
-6 0 -8 1078.77 21.67
-6 0 -8 1066.13 22.42
-6 0 -8 1004.64 22.03
-6 0 -8 1100.01 22.53
6 0 9 0.12 1.33
6 0 9 1.6 1.28
-6 0 -9 3.55 1.31
-6 0 -9 1.21 0.79
-6 0 -9 3.36 1.43
-6 0 -9 0.49 0.98
-6 0 -9 0.28 0.84
-6 0 -9 0.35 1.05
6 0 9 0.48 1.34
6 0 9 5.96 1.62
-6 0 -9 0.23 0.98
6 0 9 1.18 1.22
-6 0 -9 1.67 1.2
-6 0 -9 0.47 1.07
-6 0 -9 0.49 0.97
-6 0 -9 0.69 1.08
-6 0 -10 540.16 13.38
6 0 10 527.62 15.46
-6 0 -10 490.59 14.17
6 0 10 553.08 15.52
-6 0 -10 549.52 12.28
-6 0 -10 514.69 14.66
-6 0 -10 482.78 14.42
-6 0 -10 501.8 13.32
-6 0 -10 519.11 13.5
-6 0 -10 584 15.07
6 0 10 500.55 14.96
6 0 10 539.23 15.24
-6 0 -10 577.12 14.05
-6 0 -10 554.76 15.17
-6 0 -10 539.27 14.89
6 0 10 492.49 13.5
-6 0 -10 501.27 14.56
6 0 11 0.61 1.6
-6 0 -11 0.25 1.04
-6 0 -11 0.52 1.29
6 0 11 2.47 1.58
-6 0 -11 0.1 0.95
-6 0 -11 0.3 0.86
-6 0 -11 0.79 1.25
6 0 11 4.42 1.77
-6 0 -11 -0.12 1.14
6 0 11 -0.14 1.55
6 0 11 1.15 1.32
-6 0 -11 -0.13 1.1
-6 0 -11 -0.25 1.28
6 0 11 3.04 1.9
-6 0 -11 0.1 0.85
-6 0 -11 0.13 1.24
-6 0 -11 0.67 1.31
6 0 12 9.51 2.64
6 0 12 10.52 2.6
-6 0 -12 11.72 2.35
-6 0 -12 11.44 2.45
-6 0 -12 11.5 2.4
-6 0 -12 13.45 2.2
-6 0 -12 11.69 1.95
-6 0 -12 12.62 2.29
6 0 12 11.6 2.63
6 0 12 12.31 2.62
6 0 12 10.09 2.28
6 0 12 10.31 2.53
-6 0 -12 13.36 2.49
-6 0 -12 11.88 2.4
-6 0 -12 13.04 2.53
-6 0 -13 2.53 1.54
6 0 13 0.34 1.75
6 0 13 0.32 1.5
-6 0 -13 1.21 1.23
-6 0 -13 1.38 1.39
-6 0 -13 1.36 1.34
-6 0 -13 0.62 0.95
6 0 13 0.15 1.64
-6 0 -13 0.11 1.01
6 0 13 0.64 1.43
6 0 13 0.51 1.4
-6 0 -13 -0.13 1.15
-6 0 -13 0.26 1.15
6 0 13 2.71 2.03
-6 0 -13 0.28 1.32
-6 0 -13 0.14 1.35
-6 0 -14 55.24 4.27
6 0 14 52.37 5.17
6 0 14 48.55 4.62
6 0 14 52.23 5.06
6 0 14 57.5 5.22
-6 0 -14 42.87 4.18
-6 0 -14 47.33 4.4
-6 0 -14 53.44 4.6
-6 0 -14 51.01 3.79
6 0 14 45.53 4.77
-6 0 -14 48.94 4.2
-6 0 -14 52.21 4.3
6 0 14 46.7 4.83
-6 0 -14 55.62 4.65
-6 0 -14 56.28 4.71
6 0 14 54.8 4.58
-6 0 -15 0.51 1.3
6 0 15 1.48 1.75
-6 0 -15 0.13 1.23
6 0 15 0.15 1.7
-6 0 -15 1.3 0.98
6 0 15 -0.51 1.38
-6 0 -15 0.77 1.14
6 0 15 -0.16 1.72
-6 0 -15 0.45 1.08
-6 0 -15 2.17 1.4
-6 0 -15 -0.13 1.29
-6 0 -16 1225.5 23.02
6 0 16 1297.41 25.6
-6 0 -16 1209.52 24.79
-6 0 -16 1199.23 24.62
6 0 16 1158.69 26.03
-6 0 -16 1211.07 23.56
6 0 16 1225.51 26.95
6 0 16 1161.19 24.51
-6 0 -16 1209.28 24.8
-6 0 -16 1206.59 24.86
-6 0 -17 1.48 1.07
6 0 17 0.91 1.4
-6 0 -17 1.82 1.22
6 0 17 0.51 1.52
-6 0 -17 0.78 1.01
6 0 17 0.21 1.19
6 0 17 2 1.82
6 0 17 -0.11 1.53
-6 0 -17 1 1.03
-6 0 -18 434.15 11.13
6 0 18 433.92 10.72
-6 0 -18 379.31 10.3
6 0 18 378.5 11.73
6 0 18 406.74 12.34
6 0 18 392.38 11.22
6 0 18 401.99 12.05
6 0 18 398.31 10.64
-6 0 -18 398.4 10.61
-6 0 -18 420.68 10.98
6 0 19 0.14 0.72
-6 0 -19 0.12 0.8
6 0 19 -0.09 1.15
6 0 19 1.01 1.27
-6 0 -19 -0.06 0.8
-6 0 -20 138.66 4.17
-6 -1 22 229.45 6.18
-6 1 22 232.84 6.1
6 -1 -22 223.15 6.14
-6 -1 22 226.58 7.58
-6 1 22 242.66 7.62
-6 1 22 245.12 7.25
6 1 -22 223.19 6.23
-6 -1 22 220.38 7.12
6 1 -22 230.25 6.26
6 -1 -22 221.58 6.15
6 -1 -21 204.13 7
-6 -1 21 230.14 7.26
-6 1 21 245.71 7.63
-6 -1 21 238.11 7.54
6 1 -21 240.6 7.61
6 -1 -21 215.34 6.71
6 -1 -21 223.52 7.24
6 1 -21 235.84 6.92
6 1 -21 222.66 6.79
6 1 -21 210.16 6.24
-6 -1 21 223.97 8.8
6 -1 -21 227.06 7.19
-6 1 21 248.08 8.95
6 -1 -21 220.21 6.82
6 1 -21 224.12 7.32
-6 -1 21 239.3 8.71
-6 1 21 231.06 8.16
-6 1 20 162.69 6.9
-6 -1 20 155.6 6.76
-6 -1 20 156.36 6.65
6 1 -20 168.55 7.06
6 1 -20 152.5 6.19
6 1 -20 157.9 6.29
6 -1 -20 145.78 6.02
6 -1 -20 152.4 6.48
6 1 -20 148.89 5.58
6 -1 -20 150.57 5.46
6 -1 -20 150.87 6.37
6 1 -20 149.78 5.87
-6 1 20 176.7 8.24
-6 -1 20 153.1 7.72
6 1 -20 167.18 6.86
6 -1 -20 154.31 6.26
-6 1 20 159.09 7.3
-6 -1 19 55.84 4.35
-6 1 19 61.12 4.67
-6 -1 19 58.48 4.53
6 1 -19 53.37 3.99
6 1 -19 53.82 4.39
6 -1 -19 54.14 3.94
6 1 -19 48.76 3.52
6 -1 -19 53.3 4.08
6 1 -19 61.59 4.3
6 -1 -19 54.1 3.66
6 -1 -19 47.72 3.27
6 1 -19 50.26 3.72
6 -1 -19 53.64 4.05
-6 1 19 59.21 5.13
6 -1 -19 51.26 3.5
-6 -1 19 54.88 5.06
6 -1 -19 51.21 3.91
6 1 -19 59.02 4.35
-6 1 19 62.54 4.83
-6 -1 19 45.53 4.52
-6 1 19 57.75 4.21
-6 1 19 59.33 4.85
-6 -1 18 187.02 8.46
-6 1 18 194.59 8.75
-6 -1 18 195.57 8.76
6 1 -18 193.37 7.99
6 1 -18 203.32 8.38
6 -1 -18 173.58 7.62
6 1 -18 182.08 7.39
6 -1 -18 173.65 7.84
6 -1 -18 171.47 7.01
6 -1 -18 186.78 7.46
6 1 -18 183.54 7.67
6 -1 -18 185.87 8.02
-6 1 18 189.37 9.54
6 -1 -18 184.16 7.39
-6 -1 18 207.96 10.37
-6 1 18 189.64 9.02
-6 -1 18 171.48 9.41
-6 1 18 200.15 9.13
-6 1 18 201.14 8.24
6 -1 -18 181.97 7.85
-6 -1 18 196.7 8.61
6 1 -18 190.19 7.17
6 1 -18 192.05 8.36
-6 -1 17 50.41 4.57
-6 1 17 51.41 4.69
-6 -1 17 47.64 4.51
6 -1 -17 41.88 3.68
6 -1 -17 43.06 3.79
6 -1 -17 45.29 3.61
6 -1 -17 40.07 3.81
6 1 -17 53.79 4.53
6 1 -17 45.29 4.01
6 -1 -17 52.1 4.41
6 1 -17 43.58 3.75
6 1 -17 49.82 4.17
6 -1 -17 44.61 4.05
-6 1 17 47.62 5.17
-6 -1 17 56.09 6.21
6 -1 -17 49.13 3.98
-6 1 17 59.6 5.31
-6 -1 17 52.61 5.66
6 1 -17 48.05 4.35
-6 -1 17 59.8 5.02
-6 -1 17 49.39 5.56
-6 1 17 56.13 4.56
6 1 -17 52.71 3.97
6 -1 -17 49.69 4.25
-6 1 17 54.72 5.01
-6 -1 16 97.73 6.35
-6 1 16 111.14 6.83
-6 -1 16 104.77 6.59
-6 1 16 98.59 6.5
-6 -1 16 105.43 6.6
6 1 -16 112.04 6.18
6 1 -16 99.54 6.13
6 -1 -16 95.92 5.93
6 -1 -16 94.6 5.33
6 -1 -16 100.64 5.86
-6 1 16 112.61 6.96
-6 -1 16 124.39 7.8
6 -1 -16 98.89 6.06
6 1 -16 99.76 5.76
6 1 -16 101.74 6.72
6 1 -16 106.24 6.12
6 -1 -16 102.68 5.98
6 1 -16 115.3 6.64
6 1 -16 101.83 6.2
-6 1 16 101.91 6.81
6 -1 -16 96.18 5.99
6 1 -16 112.11 6.26
6 1 -16 108.42 5.47
-6 1 16 110.04 7.53
-6 -1 16 124.77 9.12
6 -1 -16 100.48 5.87
-6 -1 16 112.53 8.23
6 1 -16 103.51 6.39
6 -1 -16 104.97 6.18
-6 1 16 114.1 7.42
-6 -1 16 105.48 8.2
-6 -1 16 114.36 7.04
6 1 -16 116.68 6.05
-6 1 16 112.19 6.99
-6 -1 15 347.26 12.35
-6 1 15 341.38 12.37
-6 -1 15 353.36 12.47
-6 1 15 361.77 12.69
6 -1 -15 368.62 13.33
-6 -1 15 373.14 12.91
6 1 -15 373.18 11.89
6 -1 -15 335.82 10.75
6 -1 -15 326.5 11.5
6 -1 -15 347.33 11.45
-6 1 15 366.27 13.01
-6 -1 15 437.01 14.9
6 -1 -15 347.6 11.56
6 1 -15 409.08 13.14
6 1 -15 347.57 11.62
6 1 -15 350.06 11.35
6 -1 -15 343.73 11.82
-6 -1 15 394.7 13.43
-6 1 15 378.45 13.2
6 1 -15 354.91 12.1
6 1 -15 359.36 11.81
6 -1 -15 351.93 11.92
-6 -1 15 405.17 16.84
6 -1 -15 355.72 11.63
-6 1 15 393.06 14.08
-6 -1 15 393.97 15.59
6 1 -15 388.36 11.8
6 1 -15 385.03 12.54
-6 -1 15 382.35 15.96
-6 -1 15 418.12 13.81
6 -1 -15 374.14 11.49
-6 1 15 386.06 13.24
6 -1 -15 379.1 12.25
-6 -1 14 148.82 7.67
-6 1 14 155.17 7.87
-6 -1 14 174.79 8.25
-6 1 14 161.04 8.06
6 -1 -14 178.49 9.26
-6 -1 14 160.58 8.08
6 1 -14 168.64 7.62
-6 1 14 174.54 7.62
-6 1 14 174.93 8.6
6 -1 -14 155.87 6.95
-6 -1 14 195.83 9.53
6 1 -14 160.99 7.49
6 -1 -14 149.91 7.21
6 -1 -14 152.11 7.5
6 1 -14 161.28 7.35
-6 -1 14 173.93 8.59
-6 -1 14 147.18 8.41
6 -1 -14 155.1 7.11
-6 1 14 170.94 8.33
6 1 -14 172.87 7.98
6 1 -14 165.24 7.63
6 -1 -14 160.26 7.61
-6 -1 14 195.67 11.61
-6 -1 14 180.64 10.36
6 1 -14 170.75 7.6
6 1 -14 180.79 8.22
-6 -1 14 186.94 8.89
-6 -1 14 182.59 11.12
6 -1 -14 165.14 7.32
-6 1 14 180.56 9.27
6 -1 -14 180.09 8.01
6 -1 -14 154.85 7.4
6 -1 -13 4.33 1.95
6 1 -13 3.6 1.5
-6 -1 13 3.27 1.74
-6 1 13 4.94 1.85
-6 -1 13 4.69 1.8
-6 -1 13 1.99 1.72
-6 1 13 3.14 1.5
6 -1 -13 7.81 1.87
-6 1 13 4.02 1.73
-6 -1 13 4.62 1.68
-6 1 13 3.09 1.72
-6 -1 13 4.41 1.5
-6 1 13 4.4 1.87
6 -1 -13 5.54 1.75
6 -1 -13 5.1 1.65
6 1 -13 5.93 1.71
6 1 -13 8.13 1.97
-6 1 13 3.53 1.69
6 -1 -13 7.69 1.71
6 1 -13 3.85 1.56
-6 -1 13 5.47 2.26
-6 -1 13 5.97 2.1
-6 -1 13 5.7 2.03
-6 -1 13 5.48 2.98
-6 -1 13 9.24 2.84
6 1 -13 6.01 1.8
6 -1 -13 5.84 1.91
-6 -1 13 3.32 2.64
6 1 -13 4.84 1.84
-6 -1 13 8.66 3.25
6 -1 -13 6.59 1.89
-6 1 13 3.43 2
6 -1 -13 15.83 2.47
6 -1 -13 15.8 2.5
6 -1 -12 2.42 1.87
6 1 -12 3.48 1.44
-6 1 12 3.94 1.65
-6 -1 12 2.66 1.58
-6 -1 12 5.31 1.71
6 -1 -12 4.16 1.52
-6 -1 12 1.4 1.53
-6 1 12 4.81 1.61
-6 -1 12 5.26 1.44
-6 1 12 2.29 1.46
-6 1 12 4.17 1.67
-6 -1 12 3.43 1.51
-6 1 12 4.97 1.83
6 -1 -12 3.97 1.55
6 1 -12 3.5 1.47
6 -1 -12 3.66 1.44
6 1 -12 4.97 1.66
6 -1 -12 3.05 1.31
6 1 -12 2.67 1.29
6 1 -12 3.51 1.44
-6 1 12 2.24 1.42
-6 -1 12 3.67 1.75
-6 1 12 4.36 1.6
6 1 -12 4.31 1.55
-6 -1 12 3.99 2.03
-6 -1 12 4.26 1.79
6 -1 -12 4.2 1.44
-6 -1 12 3.49 2.6
-6 -1 12 4.18 2.29
-6 1 12 3.84 1.62
-6 -1 12 5.71 2.55
6 1 -12 4.62 1.6
6 -1 -12 2.56 1.44
-6 -1 12 4.2 2.34
6 -1 -12 3.21 1.46
6 -1 -12 4.09 1.66
-6 -1 12 2.79 2.67
6 1 -12 5.38 1.82
-6 1 12 8.12 2.28
-6 -1 11 68.35 4.54
-6 1 11 72.99 4.66
-6 -1 11 66.9 4.59
-6 1 11 68.88 4.65
6 -1 -11 66.69 5.77
6 1 -11 72.37 4.7
-6 -1 11 62.35 3.99
-6 1 11 63.11 4.58
6 -1 -11 75.6 4.39
-6 1 11 64.4 4.41
-6 1 11 80.12 5.16
-6 -1 11 72.61 5.16
6 1 -11 76.09 4.58
6 1 -11 77.6 4.7
6 -1 -11 68.47 4.33
6 1 -11 76.99 4.58
6 -1 -11 68.59 4.5
-6 1 11 76.5 5.01
-6 -1 11 63.15 5.23
6 1 -11 85.28 5.09
-6 -1 11 78.15 5.23
6 -1 -11 65.89 4.12
-6 -1 11 69.32 5.97
6 1 -11 62.67 4.44
6 -1 -11 69.6 4.36
6 1 -11 79.52 4.65
6 -1 -11 72.38 4.58
-6 1 11 72.76 4.89
-6 -1 11 70.54 6.25
-6 -1 11 67.12 6.07
-6 1 11 75.11 4.95
-6 -1 11 69.32 6.54
-6 -1 11 73.17 6.04
-6 1 11 73.88 5.51
6 1 -11 73.44 4.85
-6 -1 11 68.54 4.75
6 -1 -11 65.45 4.35
-6 -1 11 75.05 7.12
6 -1 -11 69.66 4.67
6 -1 -11 71.84 4.52
6 -1 -10 4.65 2.15
-6 -1 10 11.15 1.84
-6 1 10 11.64 1.9
-6 -1 10 10.48 1.87
-6 1 10 11.27 1.94
-6 -1 10 2.26 1.42
6 -1 -10 1.45 1.09
-6 -1 10 3.33 1.09
-6 1 10 2.8 1.37
-6 1 10 4.07 1.46
-6 1 10 1.49 1.2
6 -1 -10 2.76 1.13
6 1 -10 0.96 1
6 1 -10 2.24 1.16
6 -1 -10 2.74 1.28
-6 -1 10 0.43 1.22
6 1 -10 1.96 1.16
-6 1 10 2.53 1.37
6 -1 -10 2.17 1.02
6 1 -10 4.42 1.59
-6 -1 10 2.1 1.85
-6 -1 10 2.93 1.44
6 1 -10 2.97 1.19
6 -1 -10 5.55 1.37
-6 1 10 2.38 1.18
-6 -1 10 4.1 2.45
-6 1 10 2.44 1.3
6 -1 -10 2.09 1.24
-6 -1 10 2.99 2.12
6 1 -10 3.02 1.4
-6 -1 10 1.98 1.72
-6 -1 10 8.17 2.36
-6 1 10 17.35 2.77
6 -1 -10 3.06 1.46
6 -1 -10 2.85 1.22
6 -1 -10 2.21 1.23
6 1 -10 2.5 1.4
-6 1 9 70.53 4.08
-6 -1 9 70.66 4.08
6 -1 -9 68.14 5.46
6 1 -9 73.88 4.44
-6 1 9 76.17 4.48
6 -1 -9 56.19 3.58
-6 -1 9 78.76 4.03
-6 1 9 78.15 4.46
-6 1 9 83.38 4.81
-6 -1 9 79.98 4.83
6 1 -9 65.12 3.91
6 -1 -9 60.44 3.78
6 1 -9 67.09 3.99
6 -1 -9 64.96 4.03
6 -1 -9 65.77 4.04
6 1 -9 69.52 4.19
-6 1 9 62.56 4.45
6 1 -9 73.7 4.38
6 -1 -9 69.43 3.85
-6 -1 9 60.75 5.58
-6 -1 9 62.24 4.08
-6 -1 9 58.42 4.96
6 -1 -9 65.8 3.88
6 1 -9 71.04 4.07
-6 1 9 69.44 4.44
-6 -1 9 62.66 5.74
-6 -1 9 66.26 5.84
-6 1 9 72.81 4.47
-6 -1 9 67.55 5.82
-6 -1 9 61.07 4.86
6 -1 -9 80.42 4.34
-6 1 9 69.53 4.98
-6 -1 9 64.15 6.32
6 -1 -9 66.02 4.14
6 -1 -9 65.52 3.72
6 -1 -9 72.26 4.44
6 -1 -8 0.28 1.39
6 1 -8 1.75 1.01
-6 -1 8 2.52 1.27
-6 1 8 0.99 0.93
-6 1 8 0.97 1.15
-6 1 8 1.48 1.04
6 1 -8 1.48 0.93
6 -1 -8 0.51 0.86
6 1 -8 0.3 0.9
6 -1 -8 1.47 0.94
-6 1 8 7.4 1.7
-6 -1 8 1.73 1.85
-6 -1 8 1.98 1.14
-6 -1 8 0.71 1.31
6 1 -8 0.59 1.03
6 -1 -8 0.13 0.81
6 -1 -8 0.59 0.84
6 1 -8 0.59 0.79
-6 -1 8 1.02 1.65
-6 1 8 0.91 0.97
-6 -1 8 1.92 1.69
6 1 -8 4.82 1.35
6 -1 -8 2.22 1.1
-6 1 8 3.03 1.13
-6 -1 8 2.86 1.69
6 -1 -8 1.48 1.22
6 -1 -8 1.41 1.13
6 1 -7 90.91 4.66
6 1 -7 101.99 4.79
6 -1 -7 89.09 3.99
-6 1 7 92.79 5.21
-6 -1 7 83.94 6.49
-6 -1 7 93.65 6.22
6 -1 -7 88.53 4.2
6 1 -7 94.28 4.35
-6 -1 7 78.58 3.77
-6 1 7 102.85 4.71
-6 -1 7 101.99 4.19
-6 1 7 99.79 4.73
-6 1 7 93.86 4.68
-6 -1 7 97.61 4.76
-6 -1 7 80.48 5.41
-6 -1 7 96.82 6.87
-6 -1 7 85.95 6.43
-6 -1 7 66.43 6.06
6 -1 -7 85.74 4.59
6 -1 -7 120.28 5.22
6 1 -6 875.84 16.9
6 -1 -6 812.09 15.32
-6 -1 6 795.34 14.1
6 1 -6 861.1 16.11
6 -1 -6 836.58 15.94
6 1 -6 847.14 16.94
-6 1 6 879.27 16.49
-6 -1 6 856.06 15.43
-6 1 6 816.6 16.42
-6 1 6 868.5 16.9
-6 -1 6 882.11 16.98
6 1 -5 952.3 17.31
6 -1 -5 859.84 15.7
6 -1 -5 846.52 16.14
6 1 -5 879.88 16.26
-6 -1 5 911.56 16.28
-6 1 5 901.84 16.39
6 -1 -5 857.63 19.58
6 1 -5 887.68 17.08
-6 1 5 931.06 16.75
-6 1 5 874.31 16.78
-6 1 5 909.96 17.15
-6 1 5 910.91 13.2
-6 -1 5 887.68 17.11
6 1 -4 2038.82 30.71
6 -1 -4 1900.69 28.83
6 1 -4 1966.56 29.67
6 -1 -4 1935.14 29.57
-6 -1 4 1918.33 29.27
-6 1 4 2008.07 29.62
6 -1 -4 1901.91 33.28
6 1 -4 1883.53 30.23
6 -1 -4 1851.96 26.93
-6 1 4 1991.76 29.92
-6 1 4 1776.72 29.8
-6 1 4 1862.62 30.19
-6 -1 4 1927.3 30.55
6 1 -3 1260.77 20.53
6 -1 -3 1155.24 18.8
6 1 -3 1206.36 19.59
6 -1 -3 1142.59 19.44
6 -1 -3 1135.62 22.35
6 1 -3 1172.22 19.87
-6 -1 3 1163.59 19.14
-6 1 3 1199.8 19.4
-6 -1 3 1178.08 20.46
-6 1 3 1225.44 19.83
-6 1 3 1147.95 20.07
-6 1 2 2.57 0.87
6 1 -2 7.37 1.31
6 -1 -2 2.37 0.75
6 1 -2 8.73 1.26
6 -1 -2 4.19 0.97
-6 1 2 4.42 0.97
6 1 -2 3.74 0.92
6 -1 -2 3.12 0.98
-6 -1 2 6.61 1.11
-6 -1 2 6.43 1.3
-6 1 2 3.54 0.93
-6 1 2 2.77 1.04
6 1 -1 194.98 5.64
6 -1 -1 196.13 5.72
6 1 -1 184.08 3.99
6 -1 -1 194.77 6.22
-6 1 1 198.55 5.91
6 -1 -1 167.47 5.69
6 1 -1 188.75 5.27
-6 -1 1 185.02 5.43
-6 1 1 195.78 5.65
-6 -1 1 193.26 6.18
-6 1 1 186.55 5.75
-6 1 1 189.02 5.98
6 -1 0 485.39 11.24
-6 1 0 508.73 11.01
6 -1 0 513.39 10.65
6 1 0 505.25 10.4
6 1 0 474.81 8.85
6 -1 0 511.87 13.4
6 1 0 461.07 9.31
-6 -1 0 505.64 10.35
-6 1 0 522.22 10.49
6 -1 0 463.1 11.07
-6 -1 0 528.94 11.36
-6 1 0 504.19 10.59
-6 1 0 489.64 10.86
6 1 1 694.92 11.96
-6 1 -1 670.92 13.73
6 -1 1 674.02 14.22
6 -1 1 628.77 15.85
6 1 1 631.21 10.98
-6 -1 -1 641.01 12.73
-6 1 -1 658.78 12.83
6 -1 1 645.18 14.22
-6 -1 -1 686.06 13.83
-6 1 -1 661.96 13.86
-6 1 -1 683.96 13.03
6 1 2 1678.52 26.81
-6 1 -2 1781.98 29.03
6 -1 2 1791.84 29.9
6 -1 2 1824.94 32.38
-6 -1 -2 1737.66 27.79
-6 1 -2 1765.3 27.86
6 -1 2 1816.5 30.23
-6 -1 -2 1877.09 29.3
-6 1 -2 1762.2 28.19
-6 -1 -2 1729.64 27.88
-6 1 -2 1734.78 28.74
-6 1 -2 1732.2 27.66
6 1 3 689.75 13.17
-6 1 -3 687.04 14.6
6 -1 3 697.92 15.56
-6 1 -3 652.7 13.64
-6 -1 -3 630.06 13.38
-6 1 -3 631.09 13.89
-6 1 -3 696.68 13.49
6 -1 3 666.73 16.74
-6 -1 -3 640.85 13.41
-6 1 -3 644.06 13.52
6 -1 3 693.33 15.72
-6 1 -4 1265.48 22.46
6 -1 4 1346.55 26.57
6 1 4 1379.64 23.39
-6 -1 -4 1263.59 22.41
6 -1 4 1321.38 25.22
-6 1 -4 1292.23 22.84
-6 -1 -4 1305.73 22.63
-6 1 -4 1270.92 22.86
-6 1 -4 1260.26 22.02
-6 1 -4 1222 22.6
-6 1 -4 1441.08 24.36
-6 1 -4 1261.7 23.46
6 -1 4 1192.87 24.15
-6 1 -4 1310.82 23.76
6 1 4 1208.56 21.91
-6 1 -4 1286.03 23.59
-6 1 -4 1299.58 23.8
6 -1 4 1319.46 25.08
-6 1 -4 1320.46 23.62
-6 1 -4 1281.55 23.23
6 -1 4 1263.07 25.35
6 -1 4 1253.81 25.01
-6 -1 -4 1272.92 24.65
6 -1 5 1007.08 22.08
6 -1 5 1008.85 21.29
6 1 5 1053.37 19.43
-6 -1 -5 889.36 17.53
-6 -1 -5 925.04 18.32
-6 1 -5 980.37 18.78
-6 1 -5 924.66 18.44
-6 1 -5 986.23 17.99
-6 1 -5 968.44 19.13
-6 -1 -5 965.93 18.84
-6 1 -5 986.86 18.78
-6 1 -5 920.51 18.66
-6 1 -5 909.51 18.95
-6 1 -5 1030.15 19.62
6 -1 5 924.71 20.47
-6 -1 -5 909.98 19.5
-6 1 -5 976.46 19.63
-6 -1 -5 759.53 20.32
6 1 5 948.2 18.15
-6 1 -5 923.03 19.15
-6 1 -5 964.59 19.26
6 -1 5 1002.74 21.23
-6 1 -5 980.45 19.45
-6 -1 -5 890.87 20.53
6 -1 5 936.52 20.58
-6 1 -5 924.97 19.24
-6 -1 -5 834.66 20.61
-6 1 -5 945.51 19.13
-6 1 -5 922.06 18.89
6 -1 5 945.19 21.05
-6 1 -5 948.39 18.67
-6 -1 -5 914.94 20.24
6 -1 6 2342.66 39.53
6 -1 6 2219.8 38.69
6 1 6 2257.82 35.7
-6 -1 -6 2049.74 33.5
-6 1 -6 2150.47 35.22
-6 -1 -6 2132.08 34.87
-6 1 -6 2040.71 34.46
-6 1 -6 2207.72 35.87
-6 -1 -6 2211.49 35.55
-6 1 -6 2256.66 35.48
-6 1 -6 2085.99 35.2
-6 -1 -6 2082.59 36.3
6 -1 6 2081.98 37.74
-6 1 -6 2089 35.62
-6 1 -6 1997.21 34.69
-6 1 -6 2235.4 36.21
-6 -1 -6 1719.9 36.89
6 -1 6 2221.12 37.67
6 1 6 2111.81 34.56
-6 1 -6 2194.22 35.39
6 -1 6 2246.63 38.69
-6 1 -6 2133.85 35.71
-6 1 -6 2152.24 36.04
-6 -1 -6 2033.82 37.69
6 -1 6 2085.08 37.94
-6 -1 -6 1979.3 37.98
-6 1 -6 2118.32 35.27
-6 1 -6 2086.94 35.53
6 -1 6 2174.5 38.76
-6 1 -6 2108.43 35.14
-6 -1 -6 2103.38 37.54
6 -1 7 40.65 4.12
6 1 7 35.36 3.2
-6 -1 -7 37.48 3.16
-6 -1 -7 36.89 3.5
6 -1 7 35.64 3.93
-6 -1 -7 35.13 3.07
-6 -1 -7 32.55 2.67
-6 1 -7 34.06 3.1
-6 -1 -7 38.22 3.23
-6 1 -7 32.4 2.92
-6 1 -7 34.98 3.25
-6 -1 -7 37.6 3.29
-6 1 -7 33.96 3.01
-6 -1 -7 39.14 3.62
-6 1 -7 37.79 3.39
-6 1 -7 37.96 3.25
6 -1 7 36.97 3.91
-6 1 -7 38.65 3.38
6 -1 7 33.08 3.59
-6 1 -7 59.63 4.19
-6 -1 -7 26.64 3.48
-6 1 -7 43.33 3.36
6 1 7 38.7 3.26
6 -1 7 37.88 4.03
-6 -1 -7 30.92 3.56
-6 1 -7 41.51 3.5
6 -1 7 36.63 3.99
-6 1 -7 40.29 3.26
-6 1 -7 32.91 3.18
-6 -1 -7 32.7 3.72
-6 1 -7 34.65 3.26
6 -1 7 37.45 4.14
6 -1 7 33.7 3.29
-6 -1 -7 34.27 3.46
6 -1 7 41.9 4.32
-6 1 -7 33.77 3.11
-6 -1 -7 35.13 3.7
6 1 8 368.93 11.24
-6 -1 -8 350.13 10.56
-6 -1 -8 347.83 11.17
6 -1 8 352.33 12.71
-6 -1 -8 349 10.33
6 -1 8 360.43 11.05
6 1 8 354.15 11.24
-6 1 -8 350.94 10.92
-6 -1 -8 332.55 9.32
-6 -1 -8 357.31 10.89
-6 1 -8 354.37 10.26
-6 1 -8 375.09 11.39
-6 -1 -8 351 11.02
-6 1 -8 348.53 11.28
-6 -1 -8 346.88 11.63
-6 1 -8 356.04 10.5
6 -1 8 343.47 12.55
-6 1 -8 347.37 10.95
-6 1 -8 340.78 10.11
-6 1 -8 361.19 11.44
-6 1 -8 350.94 11.02
-6 1 -8 361.94 10.21
6 -1 8 373.86 12.63
-6 -1 -8 333.67 12.17
6 1 8 330.36 10.53
-6 1 -8 363.8 11.26
6 -1 8 366.03 13.09
6 -1 8 345.71 12.79
-6 -1 -8 327.57 11.91
-6 1 -8 355.62 10.3
-6 1 -8 336.82 10.75
-6 -1 -8 318.49 12.08
-6 1 -8 344.77 11.01
6 -1 8 371.27 13.35
-6 -1 -8 348.79 11.73
6 -1 8 326.32 11.13
6 -1 8 368.66 13.25
-6 1 -8 336.32 10.8
-6 -1 -8 352.03 12.31
6 1 9 453.59 13.16
-6 -1 -9 417.64 12.64
-6 -1 -9 428.59 12.75
-6 -1 -9 406.86 12.03
-6 -1 -9 409.27 11.65
6 -1 9 457.87 13.04
6 1 9 447.75 13.28
-6 1 -9 407.67 12.31
-6 -1 -9 392.45 12.11
-6 -1 -9 408.99 10.64
-6 1 -9 401.79 11.43
-6 1 -9 438.28 12.94
-6 -1 -9 406.72 12.47
-6 1 -9 440.79 13.15
-6 -1 -9 426.24 13.37
6 -1 9 425.89 14.56
-6 1 -9 439.61 11.9
-6 1 -9 441.8 12.73
-6 1 -9 425.4 11.46
-6 1 -9 439.39 13.11
6 -1 9 447.38 14.57
-6 -1 -9 433.93 13.93
6 1 9 431.88 12.64
-6 1 -9 426.94 12.53
6 -1 9 458.83 15.26
-6 1 -9 466.54 13.11
-6 -1 -9 394.35 13.6
-6 1 -9 451.71 12.74
6 -1 9 446.14 15.03
-6 1 -9 447.49 11.66
-6 1 -9 423.42 12.74
-6 -1 -9 398.62 13.82
6 -1 9 468.3 15.56
6 -1 9 427.29 13.34
-6 -1 -9 422.61 13.55
-6 1 -9 434.36 12.75
6 -1 9 460.89 15.55
-6 -1 -9 415.17 13.93
-6 -1 -10 1008.12 21.93
-6 -1 -10 1108.5 23.4
-6 -1 -10 1008.25 20.8
6 1 10 1033.19 23.03
6 -1 10 1036.92 22.69
6 1 10 1105.74 23.73
-6 -1 -10 967.22 19.01
-6 1 -10 1038.84 20.75
-6 1 -10 1078.76 22.88
-6 -1 -10 989.31 22.29
-6 1 -10 1011.93 22.24
-6 -1 -10 959.26 21.74
-6 1 -10 1074.94 23.02
-6 1 -10 1041.9 20.78
6 -1 10 983.73 24.74
-6 1 -10 1062.32 22.24
-6 -1 -10 958.51 22.73
-6 1 -10 1071.42 23.15
-6 1 -10 1010.22 20.06
-6 1 -10 1044.93 22.37
6 -1 10 1010.8 24.67
6 1 10 984.04 22.26
-6 1 -10 1020.13 22.04
-6 -1 -10 1011.13 23.84
-6 1 -10 1049.48 22.83
6 -1 10 997.05 25.41
-6 1 -10 1090 22.26
-6 -1 -10 1033.6 24.21
6 -1 10 1070.6 25.9
6 -1 10 999.02 23.3
-6 -1 -10 986.32 23.43
-6 1 -10 1026.36 22.5
-6 -1 -10 986.24 23.97
-6 -1 -11 1696.75 31.72
-6 -1 -11 1490 30.43
-6 -1 -11 1549.63 29.77
-6 -1 -11 1582.05 28.58
6 1 11 1638.3 32.1
6 -1 11 1574.32 31.09
6 1 11 1657.86 32.16
-6 1 -11 1513.39 30.2
-6 -1 -11 1420.3 29.62
-6 1 -11 1579.44 28.55
-6 1 -11 1649.17 31.26
-6 -1 -11 1522.97 30.37
-6 1 -11 1698.49 31.46
-6 1 -11 1592.11 28.14
-6 1 -11 1611.22 30.13
-6 -1 -11 1420.94 30.55
-6 1 -11 1620.98 31.42
-6 1 -11 1691.17 30.93
6 -1 11 1626.69 33.92
6 1 11 1549.85 31
-6 1 -11 1524.64 29.92
-6 -1 -11 1657.39 32.41
-6 1 -11 1700.04 31.43
-6 1 -11 1692.27 30.27
6 -1 11 1613.34 34.62
-6 -1 -11 1645.48 32.53
-6 1 -11 1617.64 31.08
6 -1 11 1731.92 35.11
6 1 11 1506.81 28.77
-6 1 -11 1602.46 29.45
-6 -1 -11 1497.94 31.71
6 -1 11 1572.69 32.07
-6 -1 -11 1488.48 32.08
-6 -1 -12 593.78 16.23
-6 -1 -12 557.23 15.81
-6 -1 -12 549.01 14.82
6 -1 12 545.79 18.15
6 1 12 601.68 17.23
-6 -1 -12 567.91 14.12
6 -1 12 592.72 16.62
6 1 12 604.59 17.17
-6 1 -12 589.83 16.01
-6 -1 -12 543.79 15.45
-6 1 -12 586.5 14.34
-6 1 -12 636 16.65
-6 -1 -12 573.11 15.97
-6 1 -12 604.22 16.69
-6 1 -12 627.12 16.56
-6 -1 -12 553.74 16.18
-6 1 -12 598.67 15.47
-6 1 -12 616.47 15.93
6 -1 12 599.93 18.39
6 1 12 553.84 16.29
6 -1 12 581.66 18.6
-6 1 -12 595.62 15.52
-6 -1 -12 624.57 16.94
-6 1 -12 614.97 15.41
6 -1 12 586.64 18.94
-6 -1 -12 603.26 16.73
-6 1 -12 609.71 16.4
-6 1 -12 584.07 16.2
-6 -1 -12 546.62 16.68
6 -1 12 622.75 18.87
-6 1 -12 601.75 15.23
-6 -1 -12 615.48 17.63
6 1 12 557.21 14.83
6 -1 12 570.74 17
-6 1 -12 598.58 16.43
-6 -1 -13 222.3 9.31
-6 -1 -13 220 9.15
-6 -1 -13 216.57 8.35
6 -1 13 226.49 9.99
6 -1 13 226.21 11.06
-6 -1 -13 227.07 7.86
6 1 13 225.44 10.14
6 -1 13 218.35 9.62
6 1 13 227.33 10.07
-6 1 -13 214.99 9.02
-6 -1 -13 196.74 8.66
6 1 13 211.01 10.39
-6 1 -13 207.3 7.79
-6 1 -13 232.35 9.49
-6 -1 -13 209.46 9.02
-6 1 -13 222.45 8.63
-6 -1 -13 217.31 9.26
-6 1 -13 213.9 9.37
-6 1 -13 243.83 9.6
-6 1 -13 205.43 8.47
-6 1 -13 228.6 8.95
6 -1 13 213.85 10.57
6 1 13 216.72 9.66
6 -1 13 228.63 11.06
-6 1 -13 230.3 9.39
-6 -1 -13 235.9 9.43
-6 1 -13 229.53 8.51
6 -1 13 214.06 10.82
-6 1 -13 225.41 9.3
6 -1 13 224.37 10.74
-6 1 -13 234.64 8.69
-6 -1 -13 219.26 9.88
6 1 13 220.09 8.79
6 -1 13 209.23 9.79
6 -1 13 223.21 11
-6 1 -13 221.96 9.4
-6 -1 -13 222.29 9.87
-6 -1 -14 377.06 12.05
-6 1 -14 398.88 10.89
-6 -1 -14 359.22 10.63
6 -1 14 376.89 13.04
-6 -1 -14 385.27 10.17
-6 1 -14 396.25 12.51
-6 -1 -14 378.95 12.27
-6 1 -14 369.67 12.5
-6 -1 -14 374.23 12.07
-6 1 -14 400.09 12.34
-6 1 -14 381.88 11.29
-6 1 -14 358.23 11.29
-6 1 -14 352.78 10.54
6 -1 14 380.99 14.52
-6 1 -14 362.26 12.01
-6 1 -14 375.1 12.17
6 -1 14 395.11 14.05
-6 -1 -14 368.06 12.95
-6 1 -14 382.17 11.26
6 1 14 356.38 11.52
6 -1 14 357.68 14.1
-6 -1 -14 386.21 12.89
-6 1 -14 400.97 12.84
6 -1 14 341.66 12.59
-6 -1 -15 4.85 1.44
6 -1 15 6.46 2.16
-6 1 -15 4.69 1.54
-6 -1 -15 4.68 1.69
-6 1 -15 5.52 1.37
6 -1 15 4.34 2
-6 1 -15 4.4 1.66
-6 1 -15 2.86 1.51
-6 -1 -15 4.01 1.49
6 1 15 3.43 1.6
-6 1 -15 4.11 1.34
6 -1 15 4.29 1.88
-6 1 -15 4.76 1.62
-6 1 -15 3.71 1.51
6 -1 15 4.05 2.18
-6 -1 -15 3.84 1.66
6 -1 15 2.75 1.97
6 -1 15 2.92 2.16
-6 1 -15 7.16 1.86
-6 -1 -15 4.8 1.75
-6 -1 -16 143.44 7.05
6 -1 16 145.65 7.28
-6 -1 -16 139.84 6.22
-6 1 -16 127.13 6.57
-6 1 -16 135.86 6.19
6 -1 16 127.82 7.22
-6 1 -16 143.34 6.48
-6 -1 -16 142.13 6.47
-6 1 -16 131.49 6.31
6 1 16 137.6 7.36
6 -1 16 123.98 7.46
-6 1 -16 124.74 6.03
6 -1 16 129.02 6.78
6 -1 16 124.81 6.77
6 -1 16 127.46 7.36
6 1 16 118.67 5.95
-6 -1 -16 121.97 6.06
-6 -1 -17 147.79 6.6
6 -1 17 155.58 7.02
-6 -1 -17 149.76 5.89
-6 1 -17 154.15 5.97
6 -1 17 132.66 6.83
-6 1 -17 149.86 6.11
-6 -1 -17 144.34 6
-6 1 -17 138.63 5.95
6 1 17 152.64 7.29
6 -1 17 149.42 7.5
-6 1 -17 141.37 5.85
6 -1 17 144.93 6.55
6 -1 17 147.43 7.29
-6 -1 -18 284.75 8.39
6 -1 18 299.79 8.91
-6 -1 -18 269.75 7.24
6 1 18 266.48 9.11
6 -1 18 238.36 8.29
-6 1 -18 274.33 7.68
-6 -1 -18 264.85 7.6
6 -1 18 271.02 9.4
6 1 18 276.13 9.26
6 -1 18 259.02 7.92
6 1 18 272.09 9.21
6 -1 18 273.06 8.97
-6 -1 -19 213.77 6.18
-6 1 -19 224.94 5.91
6 -1 19 238.22 6.69
-6 -1 -19 178.09 4.64
6 1 19 206.18 6.93
6 -1 19 192.2 6.34
-6 -1 -19 195.32 5.38
6 1 19 203.42 6.86
6 -1 19 206.11 7.06
6 1 19 211.9 6.76
6 1 19 198.46 6.91
6 -1 19 197.7 6.39
-6 1 -19 204.5 6.18
6 -2 -20 61.24 2.89
-6 -2 20 69.05 2.88
6 2 -20 88.44 3.97
6 -2 -20 88.72 3.74
-6 2 20 94.27 4.98
-6 -2 20 80.05 4.88
-6 -2 20 92.56 4.92
-6 2 20 89.81 4.55
-6 -2 19 590.4 13.57
6 -2 -19 491.42 12.15
-6 -2 19 501.26 11.86
6 2 -19 570.02 13.09
6 -2 -19 629.23 13.1
6 -2 -19 512.4 11.6
-6 2 19 603.56 15.28
-6 -2 19 592.72 16.34
6 2 -19 531.69 11.61
-6 -2 19 602.53 15.83
6 2 -19 566.1 12.54
-6 2 19 603.52 14.5
6 -2 -18 46.52 3.79
-6 -2 18 53.06 4.01
-6 -2 18 49.47 3.7
6 2 -18 47.6 3.72
6 -2 -18 56.9 3.68
6 2 -18 53.41 3.97
6 -2 -18 47.69 3.47
6 -2 -18 55.95 3.87
-6 2 18 55.32 4.71
-6 -2 18 57.61 5.5
6 -2 -18 58.29 3.9
-6 2 18 57.25 4.3
-6 -2 18 60.32 5.34
-6 -2 18 49.84 4.66
-6 2 18 52.39 3.86
6 2 -18 48.72 3.36
6 2 -18 59.78 3.97
-6 2 18 54.48 4.36
6 -2 -17 809.16 19.99
-6 -2 17 881.37 20.16
-6 -2 17 775.18 18.99
6 2 -17 853.68 19.51
6 2 -17 932.84 20.27
6 -2 -17 866.85 18.73
6 -2 -17 847.79 18.87
6 -2 -17 945.09 19.43
6 -2 -17 932.78 19.63
6 -2 -17 897.15 18.8
6 2 -17 900.66 19.06
-6 2 17 932.7 22.42
-6 -2 17 947.77 25.53
6 -2 -17 845.63 19.1
-6 2 17 941.1 21.42
-6 -2 17 952.94 24.7
-6 -2 17 837.78 23.24
6 2 -17 926.43 19.74
-6 2 17 925.25 21.3
6 2 -17 874.34 18.54
6 -2 -16 3.82 1.84
-6 -2 16 4.76 1.98
6 -2 -16 6.36 1.75
6 2 -16 7.04 1.96
6 2 -16 5.78 1.87
6 -2 -16 7.68 1.92
6 -2 -16 6.52 1.86
6 -2 -16 5.35 1.88
-6 -2 16 7.74 3.46
6 2 -16 6.64 1.94
6 -2 -16 8.98 1.89
6 2 -16 5.35 1.66
-6 2 16 2.72 2.09
6 -2 -16 8.35 1.96
-6 -2 16 5.67 2.78
-6 -2 16 6.06 2.9
-6 2 16 5.06 2.16
6 2 -16 5.88 1.62
6 2 -16 8.08 2.02
6 -2 -15 435.68 11.79
6 -2 -15 400.18 14.19
-6 -2 15 419.29 13.54
6 -2 -15 415.35 13.28
6 -2 -15 420.96 12.99
6 -2 -15 457.33 13.22
6 -2 -15 425.38 11.72
6 2 -15 408.42 13.09
6 -2 -15 415.76 12.53
6 2 -15 427.11 13.66
6 -2 -15 439.84 12.84
-6 -2 15 476.1 19.2
6 -2 -15 414.67 13.05
-6 -2 15 421.33 13.9
6 2 -15 427.36 12.47
6 2 -15 429.68 13.42
-6 2 15 411.37 14.45
-6 -2 15 463.57 18.16
6 -2 -15 430.74 13.01
-6 -2 15 438.6 18.02
6 -2 -14 137.38 6.41
6 -2 -14 128.81 7.85
-6 -2 14 126.89 7.2
6 2 -14 123.35 6.78
6 -2 -14 130.01 7.4
-6 2 14 116.99 7.06
-6 2 14 124.86 7.36
6 -2 -14 128.64 6.84
6 -2 -14 142.73 7.15
-6 2 14 130.23 8.03
-6 -2 14 149.54 9.37
6 2 -14 122.59 6.9
6 2 -14 136.27 7.42
6 -2 -14 139.32 6.35
6 -2 -14 129.78 6.71
6 2 -14 122.56 6.19
-6 2 14 147.74 8.17
6 2 -14 114.91 6.71
-6 -2 14 134.53 10.61
6 -2 -14 138.35 6.89
6 -2 -14 124.84 6.94
6 2 -14 127.16 6.54
-6 2 14 127.77 7.85
-6 -2 14 142.24 10.57
6 2 -14 142.79 7.49
6 -2 -14 136.63 7.09
-6 -2 14 130.64 7.58
-6 -2 14 146.72 10.19
6 -2 -13 731.77 17.26
6 -2 -13 675.76 19.64
-6 -2 13 724.27 17.59
-6 -2 13 694.17 18.45
6 2 -13 731.51 18.67
-6 2 13 710.8 19.3
6 -2 -13 762.89 18.44
-6 2 13 707.43 18.85
-6 2 13 735.9 20.46
-6 -2 13 764.43 22.25
6 2 -13 688.18 18.19
6 2 -13 774.36 19.41
6 -2 -13 742.53 18.04
6 -2 -13 743.91 16.81
-6 2 13 837.62 20.64
6 2 -13 715.15 19.1
6 2 -13 690.72 16.8
6 -2 -13 779.87 18.21
-6 -2 13 715.7 25.19
6 -2 -13 712.51 18.35
6 2 -13 761.39 17.93
-6 2 13 738.84 20.62
-6 -2 13 740.71 24.04
-6 -2 13 782.24 26.68
6 -2 -13 726.49 18.23
-6 -2 13 732 19.48
6 -2 -12 39.9 3.64
6 -2 -12 42.84 4.51
-6 -2 12 37.19 3.85
6 2 -12 39.86 3.98
-6 2 12 39.38 3.99
-6 -2 12 44.51 5.43
6 -2 -12 52.61 4.41
-6 2 12 36.96 4.24
-6 2 12 40.05 4.51
-6 -2 12 48.67 5.34
6 2 -12 43.11 4.15
6 -2 -12 49.35 4.09
6 -2 -12 45.93 3.66
6 2 -12 38.53 3.45
-6 2 12 44.65 4.15
6 2 -12 41.26 4.38
6 -2 -12 50.2 4.16
-6 -2 12 47.74 6.56
6 -2 -12 45.48 4.25
6 2 -12 44.27 3.91
6 -2 -12 42.92 4.02
-6 -2 12 50.06 7.08
-6 2 12 36.8 4.42
-6 -2 12 38.62 5.54
-6 -2 12 40.5 4.21
6 -2 -11 1371.59 26.25
6 -2 -11 1307.24 28.26
-6 -2 11 1283.6 26.62
-6 2 11 1338.82 27.16
-6 -2 11 1317.5 33.66
6 -2 -11 1289.05 26.34
-6 2 11 1339.81 28.35
-6 2 11 1392.9 29.46
-6 -2 11 1439.04 31.37
6 -2 -11 1374.42 26.39
6 -2 -11 1390.93 25.13
6 2 -11 1274.05 25.16
-6 2 11 1308.65 27.69
-6 -2 11 1281.28 32.9
6 2 -11 1361.84 29.37
-6 2 11 1197.42 28.68
6 -2 -11 1433.12 26.79
-6 -2 11 1232.07 34.12
-6 -2 11 1312.05 32.6
6 2 -11 1379.58 26.43
-6 -2 11 1296.07 37.4
-6 -2 11 1285.55 27.19
6 -2 -11 1314.48 26.78
6 2 -10 23.6 3.1
6 -2 -10 30.38 3.19
-6 -2 10 29.96 5.05
6 -2 -10 34 3.48
-6 2 10 21.53 3.27
-6 2 10 32.36 3.36
-6 2 10 30.8 3.81
-6 -2 10 28.33 3.87
6 -2 -10 31.87 3.18
6 2 -10 24.66 3.56
6 2 -10 27.39 2.82
-6 -2 10 29.58 4.9
-6 2 10 25.19 3.37
6 -2 -10 32.83 3.26
-6 2 10 31.54 3.37
-6 -2 10 24.94 4.72
6 -2 -10 32.62 3.47
6 2 -10 38.35 3.56
-6 -2 10 25.24 3.16
-6 -2 10 23.37 5.31
6 -2 -10 30.13 3.4
-6 -2 10 37.41 4.94
-6 -2 9 1514.39 30.51
-6 -2 9 1627.41 28.46
6 -2 -9 1644.27 30.21
-6 -2 9 1627.55 29.89
6 2 -9 1727.48 32.01
6 -2 -9 1533.97 29.61
-6 -2 9 1594.25 40.13
-6 2 9 1709.99 30.29
-6 2 9 1713.02 32.1
-6 2 9 1772.65 32.95
-6 -2 9 1758.14 34
6 -2 -9 1713.77 29.82
6 -2 -9 1751.66 28.95
-6 2 9 1459.63 31.31
6 2 -9 1576.98 28.79
6 2 -9 1661.75 33.8
-6 -2 9 1515.74 38.37
6 -2 -9 1601.75 28.23
-6 2 9 1733.85 31.2
-6 2 9 1738.64 30.79
-6 -2 9 1695.17 37.56
-6 -2 9 1744.17 35.62
6 -2 -9 1542.45 30.31
6 -2 -9 1709.87 30.67
6 -2 -9 1587.55 31.17
-6 -2 8 158.96 5.94
6 -2 -8 157.17 6.93
-6 -2 8 154.44 6.6
-6 -2 8 119.95 6.37
6 2 -8 154.43 7.32
-6 2 8 147.51 6.42
-6 -2 8 137.49 10.49
-6 2 8 157.37 7.64
-6 -2 8 161.56 8.17
6 -2 -8 147.55 6.15
6 -2 -8 156.02 6.5
6 2 -8 148.42 6.16
-6 2 8 129.57 7.22
6 2 -8 137.47 7.85
-6 -2 8 155.86 10.68
6 -2 -8 151.05 5.86
-6 2 8 128.64 6.53
-6 2 8 147.35 6.96
-6 2 8 158.76 7.02
-6 -2 8 154.19 9.09
-6 -2 8 162.46 8.51
6 -2 -8 152.27 6.91
6 -2 -8 171.5 7.31
6 -2 -8 151.65 7.35
6 -2 -7 1028.5 21.05
-6 -2 7 946.74 20.59
-6 -2 7 1011.73 19.93
6 2 -7 1086.17 22.25
-6 -2 7 1053.4 18.72
6 -2 -7 1090.82 22.62
-6 -2 7 847.35 28.15
-6 2 7 1024.99 20.02
-6 -2 7 1065.65 23.18
6 -2 -7 1007.16 21.21
6 -2 -7 996.93 19.83
6 2 -7 954.76 19.34
6 2 -7 978.61 23.57
-6 2 7 984.38 21.46
-6 -2 7 977.43 28.87
6 -2 -7 1014.17 18.84
-6 2 7 944.46 22.56
-6 2 7 1009.31 21.48
-6 2 7 1051.03 21.49
-6 -2 7 1072.27 24.89
-6 -2 7 851.41 27.54
6 -2 -7 999.2 20.98
6 -2 -7 1042.1 21.24
-6 -2 7 1009.8 23.01
6 -2 -7 1003.02 21.88
6 -2 -6 888.13 18.59
-6 -2 6 767.84 17.44
6 2 -6 879.7 19.04
-6 -2 6 840.03 15.51
-6 -2 6 885.12 19.95
-6 -2 6 713.72 24.8
6 -2 -6 910.02 19.4
-6 2 6 833.41 16.78
-6 2 6 820.17 18.56
6 -2 -6 834.45 18.3
6 -2 -6 754.41 16.86
6 2 -6 768.62 16.32
-6 -2 6 825.14 25.56
-6 2 6 770.13 18.61
-6 2 6 767.51 17.22
6 -2 -6 832.94 15.86
-6 2 6 824.21 18.61
-6 2 6 839.69 18.55
[truncated: 446,182 more chars]
